# Supplementary material for: Astrocyte redox imbalance underlies prelimbic neuronal hypoactivity and maladaptive affective behaviors in epilepsy
Source: Sci Adv. 2026 Jul 29;12(31):eaef6777. doi: 10.1126/sciadv.aef6777 (PMC13418531; doi:10.1126/sciadv.aef6777)
Supplement: Supplementary file 2 — Table S1 [file sciadv.aef6777_table_s1.zip]

Archive with 1 entries (1 files):
- aef6777_table_s1.xlsx
