# Supplementary material for: Astrocyte redox imbalance underlies prelimbic neuronal hypoactivity and maladaptive affective behaviors in epilepsy
Source: Sci Adv. 2026 Jul 29;12(31):eaef6777. doi: 10.1126/sciadv.aef6777 (PMC13418531; doi:10.1126/sciadv.aef6777)
Supplement: Supplementary file 2 — Table S1 [file sciadv.aef6777_table_s1.zip › aef6777_table_s1.xlsx]

## Sheet: Sheet1
Table S1. Bioinformatic analysis of RNA sequencing results.
Excel file containing the results of RNA sequencing analyses of cortical tissue from KO(Global) mice (Sheets 2-4, related to Figure 2) and of astrocytes isolated from cKO(Astro), Con(Astro), cKO(Astro)+SFN, and Con(Astro)+SFN mice (Sheets 5-11, related to Figures 5 and S8). Analyses include DESeq2 differential gene expression, GSEA pathway analysis of gene ontology terms, and causal interference …
Sheet	Mice	Data	Analysis	Figure
Sheet2	KO(Global) vs. WT	RNA-Seq of Cortical Tissue	Differential Gene Expression (DESeq2)	2B
Sheet3	KO(Global) vs. WT	RNA-Seq of Cortical Tissue	Pathway Analysis (GSEA) - GO BP (FDR < 0.05)	2C
Sheet4	KO(Global) vs. WT	RNA-Seq of Cortical Tissue	Pathway Analysis (GSEA) - GO MF (FDR < 0.05)	2C
Sheet5	cKO(Astro) vs. Con(Astro)	RNA-Seq of Isolated Astrocytes	Differential Gene Expression (DESeq2)	S8B
Sheet6	cKO(Astro)+SFN vs. Con(Astro)+SFN	RNA-Seq of Isolated Astrocytes	Differential Gene Expression (DESeq2)	S8B
Sheet7	cKO(Astro) vs. Con(Astro), cKO(Astro) + SFN vs. Con(Astro), Con(Astro)+SFN vs. Con(Astro)	RNA-Seq of Isolated Astrocytes	Pathway Analysis (GSEA) - GO BP	5B
Sheet8	cKO(Astro) vs. Con(Astro), cKO(Astro) + SFN vs. Con(Astro), Con(Astro)+SFN vs. Con(Astro)	RNA-Seq of Isolated Astrocytes	Pathway Analysis (GSEA) - GO MF	5B
Sheet9	cKO(Astro) vs. Con(Astro), cKO(Astro) + SFN vs. Con(Astro), Con(Astro)+SFN vs. Con(Astro)	RNA-Seq of Isolated Astrocytes	262 GSEA pathways rescued by SFN	5C
Sheet10	cKO(Astro), Con(Astro), cKO(Astro)+SFN, Con(Astro)+SFN	RNA-Seq of Isolated Astrocytes	Core enrichment (GSEA) of 12 ion channel and ion transporter pathways	5D
Sheet11	cKO(Astro), Con(Astro), cKO(Astro)+SFN, Con(Astro)+SFN	RNA-Seq of Isolated Astrocytes	Causal Inference Engine (CIE)	S8D

## Sheet: Sheet2
	baseMean	log2FoldChange	lfcSE	stat	pvalue	padj
Aldh7a1	3837.95	-3.681	0.0882846	-41.6948	0	0
Hist1h1c	3646.54	-0.426007	0.0882933	-4.82491	1.4e-06	0.0113113
Prelp	653.249	-0.662654	0.138178	-4.79564	1.62e-06	0.0113113
Hist1h1e	4031.91	-0.39228	0.0836745	-4.68817	2.76e-06	0.0144218
Fmod	766.159	-0.801582	0.190745	-4.20236	2.64e-05	0.0929945
Ace	1753.28	-0.566855	0.134957	-4.20025	2.67e-05	0.0929945
Igf2	2511.47	-0.709719	0.173263	-4.0962	4.2e-05	0.12556
Rgs5	3218.93	0.556819	0.14129	3.94097	8.12e-05	0.209191
Rbm47	153.478	-1.103	0.281652	-3.91617	9e-05	0.209191
Igfbp2	3160.94	-0.425768	0.111549	-3.81686	0.000135158	0.281848
Slc5a3	8844.99	0.281036	0.0740709	3.79415	0.00014815	0.281848
Sema3b	364.011	-0.803767	0.215606	-3.72794	0.000193053	0.336669
Aebp1	1094.48	-0.635557	0.177393	-3.58276	0.000339986	0.514619
Srrm4os	183.19	0.595053	0.16624	3.57948	0.000344276	0.514619
Wfikkn2	171.78	-0.739766	0.208167	-3.55371	0.000379838	0.529924
Akap5	15342.5	0.234509	0.0664125	3.53109	0.000413845	0.541283
Col8a1	740.245	-0.546535	0.156786	-3.48586	0.00049055	0.57535
Zfp775	691.872	-0.350415	0.100592	-3.48351	0.000494878	0.57535
Srek1	4048.38	0.27229	0.0792203	3.43712	0.000587938	0.640536
Tmc4	137.21	0.710692	0.209117	3.39854	0.000677476	0.640536
Notch2	3240.81	-0.378153	0.11133	-3.39668	0.000682086	0.640536
Ltf	17.0266	1.99514	0.588	3.3931	0.000691067	0.640536
Nin	6233.23	0.303654	0.0896259	3.38802	0.000703986	0.640536
Peg3	24976.6	0.224627	0.0675765	3.32404	0.000887221	0.719883
Crybg3	907.008	0.357683	0.107929	3.31405	0.000919567	0.719883
Vstm2l	3294.42	-0.333708	0.100968	-3.30508	0.000949501	0.719883
Cebpb	413.917	-0.446259	0.135442	-3.29484	0.000984792	0.719883
Zc3h12c	2348.52	0.298618	0.0906399	3.29456	0.000985767	0.719883
Tbrg3	328.987	0.622409	0.189113	3.29121	0.000997592	0.719883
Xlr3b	62.2579	-1.62241	0.497611	-3.26039	0.00111258	0.758271
Fam178a	6455.62	0.249392	0.076555	3.25768	0.00112326	0.758271
Xlr3a	67.9164	-1.22449	0.379617	-3.22559	0.00125712	0.82212
Iscu	3368.66	-0.223862	0.0702462	-3.18682	0.00143848	0.908908
Trp73	91.2434	-0.764538	0.240533	-3.17852	0.0014803	0.908908
Anpep	140.376	-0.678277	0.214019	-3.16924	0.0015284	0.908908
Ryr3	7463.25	0.380143	0.120487	3.15505	0.0016047	0.908908
Msx1	93.6647	-0.847077	0.268518	-3.15463	0.001607	0.908908
Npas4	2261.37	-0.491145	0.156713	-3.13405	0.00172412	0.949492
Jakmip3	2786.72	0.245714	0.0790471	3.10846	0.00188068	0.998446
Cep350	7730.07	0.256085	0.08254	3.10255	0.00191859	0.998446
Adamts15	707.746	-0.314786	0.101807	-3.09199	0.0019882	0.998446
Zfp449	512.133	0.34207	0.110823	3.08664	0.0020243	0.998446
Clec2l	3150	-0.187625	0.0611634	-3.0676	0.00215785	0.998446
Col1a2	1418.05	-0.537506	0.175766	-3.05808	0.0022276	0.998446
Acacb	330.091	-0.637855	0.208709	-3.0562	0.00224165	0.998446
Slc13a3	1045.09	-0.469819	0.154292	-3.04499	0.00232688	0.998446
Upk1a	13.9244	1.58078	0.519376	3.04361	0.00233756	0.998446
Plin4	323.822	0.601305	0.197755	3.04066	0.00236062	0.998446
Lmcd1	535.697	-0.348614	0.114758	-3.03783	0.0023829	0.998446
Gadd45g	1111.08	-0.348381	0.114959	-3.03047	0.00244176	0.998446
Ndufc2	6581.87	-0.179123	0.0596768	-3.00156	0.00268601	0.998446
Oca2	76.8626	-0.792031	0.26486	-2.99038	0.00278633	0.998446
Ppp1r9a	40618.7	0.178263	0.059679	2.98703	0.00281701	0.998446
5830417I10Rik	1827.05	0.237177	0.0794433	2.98549	0.00283126	0.998446
Hist2h3b	183.822	-0.475042	0.159431	-2.9796	0.00288623	0.998446
Pcolce	564.685	-0.445203	0.149751	-2.97295	0.00294952	0.998446
Zfp329	3779.28	0.226962	0.076669	2.96028	0.00307359	0.998446
Surf1	3678.31	-0.180159	0.0609589	-2.95541	0.00312249	0.998446
Gpc5	3595.62	-0.249978	0.0846324	-2.95369	0.00314002	0.998446
Adamts8	344.204	-0.381773	0.129643	-2.94479	0.00323176	0.998446
Spint2	941.446	-0.340497	0.115677	-2.94353	0.00324492	0.998446
Edrf1	3539.17	0.240668	0.0818478	2.94043	0.00327758	0.998446
Tmem125	480.074	-0.350275	0.119174	-2.93919	0.00329071	0.998446
Tek	1258.69	0.331581	0.112915	2.93655	0.00331888	0.998446
Adamts3	2126.66	0.286706	0.0976778	2.93522	0.00333311	0.998446
Hist1h3e	1031.6	-0.408184	0.139848	-2.91876	0.00351423	0.998446
Epn3	192.646	-0.730937	0.250957	-2.9126	0.00358437	0.998446
4930506A18Rik	68.5167	0.817809	0.281289	2.90736	0.00364488	0.998446
Tmem86b	198.458	0.457182	0.157551	2.90179	0.00371033	0.998446
Pgam2	362.612	-0.421234	0.145487	-2.89534	0.0037875	0.998446
Cdkn1c	588.418	-0.413825	0.143173	-2.89038	0.00384776	0.998446
Runx1t1	3183.86	0.209578	0.0725954	2.88693	0.0038902	0.998446
Prdm16	871.35	-0.326977	0.113262	-2.88692	0.00389027	0.998446
Gabpb2	1707.38	0.254197	0.0880674	2.88639	0.00389685	0.998446
4930419G24Rik	229.612	0.52685	0.182759	2.88276	0.00394207	0.998446
Snora23	88.2948	1.30349	0.454061	2.87074	0.00409507	0.998446
Fat2	94.5234	-0.823626	0.287223	-2.86755	0.00413661	0.998446
Cox8a	22097.6	-0.226935	0.0791756	-2.86623	0.00415397	0.998446
Slc5a5	1178.95	-0.259781	0.0909206	-2.85723	0.00427362	0.998446
B630019K06Rik	2130.24	-0.27303	0.0956433	-2.85467	0.00430817	0.998446
Abcc9	662.641	0.27261	0.0958699	2.84354	0.00446154	0.998446
C1ql2	902.455	-0.424001	0.149833	-2.82982	0.00465738	0.998446
Yif1b	1998.62	-0.20311	0.0719186	-2.82416	0.00474043	0.998446
4930511A08Rik	4.3436	3.20403	1.13956	2.81163	0.00492913	0.998446
Fn1	3260.73	-0.507608	0.180606	-2.81059	0.00494512	0.998446
Casc1	87.7416	-0.647764	0.230741	-2.80732	0.00499555	0.998446
Lox	64.3577	-0.68991	0.245957	-2.805	0.00503161	0.998446
Plcb1	34719.7	0.154008	0.0549159	2.80443	0.00504054	0.998446
Atxn7	2485	0.220346	0.0785771	2.8042	0.00504413	0.998446
H1f0	7892.4	-0.202062	0.0721569	-2.80032	0.00510518	0.998446
Cox7c	6620.77	-0.213614	0.0763377	-2.79828	0.0051376	0.998446
Tbc1d4	1046.01	0.307989	0.110878	2.77772	0.00547415	0.998446
Gabra2	4337.84	0.932479	0.337034	2.76672	0.0056623	0.998446
C530044C16Rik	18.4121	-1.2015	0.434845	-2.76305	0.00572634	0.998446
Slc6a11	7671.42	-0.17021	0.0616129	-2.76257	0.00573482	0.998446
Bmp7	651.888	-0.534773	0.193666	-2.76131	0.00575704	0.998446
Gm5415	76.0807	1.05141	0.381006	2.75956	0.00578786	0.998446
Btbd7	1965.94	0.213141	0.0773871	2.75421	0.00588335	0.998446
Arnt	1722	0.273342	0.0992939	2.75286	0.00590771	0.998446
Neurog2	33.3109	-0.907758	0.330167	-2.74939	0.00597059	0.998446
Hs3st6	14.8193	-1.4405	0.524479	-2.74653	0.00602301	0.998446
Slc6a13	983.496	-0.485994	0.177007	-2.74562	0.00603973	0.998446
Sh2d7	170.076	-0.524596	0.191318	-2.74201	0.00610639	0.998446
Abl2	9130.86	0.242852	0.0887139	2.73747	0.00619137	0.998446
Strn	8463.09	0.202465	0.0739656	2.73729	0.00619472	0.998446
Cidea	190.344	-0.531759	0.194643	-2.73197	0.0062956	0.998446
D830031N03Rik	1605.12	0.28791	0.105492	2.72921	0.00634864	0.998446
Eml3	528.06	-0.284568	0.104277	-2.72895	0.00635358	0.998446
Rad54b	130.052	0.619709	0.227182	2.7278	0.00637575	0.998446
Fxyd5	440.127	0.382824	0.140556	2.72364	0.0064566	0.998446
Akap17b	2718.09	0.193699	0.0712137	2.71997	0.00652874	0.998446
Spcs1	4977.68	-0.171345	0.0630569	-2.71731	0.00658144	0.998446
Nxf7	116.326	0.512015	0.188559	2.7154	0.00661949	0.998446
Tsen34	3045.18	-0.19031	0.0701249	-2.71388	0.0066501	0.998446
Trp53tg5	51.3791	0.760825	0.280458	2.7128	0.00667182	0.998446
Tm2d1	1519.07	-0.226362	0.0835655	-2.7088	0.00675268	0.998446
Rdh5	245.865	-0.69393	0.256296	-2.70754	0.00677844	0.998446
Zfhx4	1445.53	0.266385	0.0984155	2.70674	0.00679473	0.998446
Ago4	1506.65	0.247027	0.0913491	2.70421	0.00684667	0.998446
Adam1a	389.55	0.370037	0.13725	2.69608	0.0070161	0.998446
1110008F13Rik	1174.18	-0.259678	0.0963186	-2.69604	0.00701703	0.998446
Zswim6	3388.83	0.191052	0.0710028	2.69077	0.00712878	0.998446
Golgb1	16120.7	0.286556	0.106811	2.68282	0.0073004	0.998446
Myo9b	4187.97	0.242317	0.0903782	2.68115	0.00733699	0.998446
Tsc1	7247.86	0.203082	0.0757465	2.68108	0.00733858	0.998446
Kdm3a	5253.65	0.206024	0.0768466	2.68098	0.00734073	0.998446
Uqcrq	4348.73	-0.245859	0.0917422	-2.67988	0.00736475	0.998446
Smg1	17545.6	0.342398	0.127917	2.67671	0.00743493	0.998446
Mblac1	366.511	-0.375666	0.140365	-2.67635	0.00744286	0.998446
4930539N22Rik	93.0154	1.07508	0.402142	2.67339	0.00750898	0.998446
Mir1946b	5.98257	2.11809	0.795252	2.66342	0.00773508	0.998446
F2rl2	84.0869	0.654304	0.2457	2.66302	0.0077443	0.998446
Prkag2os1	51.294	0.706779	0.265583	2.66123	0.00778547	0.998446
Pxdn	5483.16	0.221906	0.083528	2.65667	0.00789172	0.998446
Il18bp	259.679	0.444441	0.167404	2.65489	0.00793341	0.998446
Id3	1721.1	-0.417002	0.157095	-2.65446	0.00794349	0.998446
Kctd14	142.684	-0.442052	0.166633	-2.65285	0.0079815	0.998446
Tet2	3758.73	0.26847	0.101221	2.65231	0.00799438	0.998446
Muc4	1.9326	4.47317	1.68898	2.64845	0.00808626	0.998446
Ankrd10	3049.65	0.253098	0.095608	2.64725	0.00811496	0.998446
2410015M20Rik	2818.08	-0.206616	0.0780634	-2.64677	0.0081265	0.998446
Taf10	2040.84	-0.227037	0.0858765	-2.64377	0.00819894	0.998446
Ngp	9.44495	1.65532	0.626145	2.64367	0.00820126	0.998446
Ndufa13	10065.4	-0.151751	0.0574185	-2.64289	0.00822017	0.998446
Dcaf12l2	161.266	-0.494818	0.187393	-2.64054	0.00827735	0.998446
Sox9	929.922	-0.45889	0.173811	-2.64017	0.00828643	0.998446
Rbm12b1	707.454	0.336618	0.127642	2.63721	0.0083591	0.998446
Mdn1	10714.1	0.322288	0.122327	2.63464	0.00842262	0.998446
Sys1	2304.13	-0.219216	0.0832863	-2.63208	0.00848644	0.998446
Hopx	2990.55	-0.396575	0.15077	-2.63033	0.00853018	0.998446
Tjp3	69.2637	-0.734066	0.27979	-2.62363	0.00869984	0.998446
Caln1	7004.68	0.170372	0.065115	2.61648	0.00888423	0.998446
Zfp950	3410.31	0.291128	0.111356	2.61439	0.00893881	0.998446
Gas6	6855.88	-0.164564	0.0629478	-2.6143	0.00894106	0.998446
4930469G21Rik	56.0984	0.721169	0.276001	2.61293	0.00897703	0.998446
Rps15a-ps6	17.904	1.23588	0.473346	2.61096	0.00902897	0.998446
Slc13a4	1344.68	-0.538814	0.206476	-2.60957	0.00906548	0.998446
Pabpc1l	13.1885	-1.53098	0.587686	-2.60509	0.00918495	0.998446
Higd2a	3907.45	-0.171722	0.0660005	-2.60184	0.00927263	0.998446
Pmaip1	209.779	0.481007	0.184974	2.60041	0.00931133	0.998446
Serpinf1	614.98	-0.297636	0.114487	-2.59974	0.00932952	0.998446
Jund	9150.01	-0.282333	0.108663	-2.59824	0.00937022	0.998446
Mcee	989.623	-0.221078	0.0851442	-2.59651	0.00941748	0.998446
Lcn2	36.439	1.6548	0.638842	2.5903	0.0095891	0.998446
Otop1	2.31683	3.95415	1.52665	2.59008	0.00959536	0.998446
2810047C21Rik1	11.4816	-1.60902	0.621771	-2.58781	0.00965887	0.998446
4930594C11Rik	46.1559	0.935963	0.361902	2.58624	0.00970303	0.998446
Ahsa2	1543.23	0.272046	0.105347	2.58238	0.00981224	0.998446
Tmem181b-ps	8093.64	0.224577	0.0869805	2.58193	0.00982498	0.998446
Morn5	55.3605	-0.695322	0.2696	-2.57908	0.00990628	0.998446
Nkx6-2	733.001	-0.372484	0.14446	-2.57846	0.00992426	0.998446
Loxl1	172.486	-0.536654	0.208634	-2.57223	0.0101046	0.998446
Nostrin	227.332	0.606083	0.235689	2.57153	0.010125	0.998446
Slfn5	544.481	0.484442	0.188964	2.56368	0.010357	0.998446
Jak2	6517.41	0.211376	0.0828136	2.55243	0.0106974	0.998446
Pole	184.326	0.462731	0.181597	2.54811	0.0108307	0.998446
Nktr	8029.23	0.301772	0.118574	2.545	0.0109277	0.998446
Slc4a2	2708.95	-0.308934	0.121389	-2.54499	0.0109282	0.998446
Clk4	3535.15	0.361848	0.142478	2.53967	0.0110956	0.998446
Slc6a20a	892.084	-0.348762	0.137507	-2.53632	0.0112025	0.998446
Sgsh	356.795	-0.285592	0.112697	-2.53416	0.0112718	0.998446
Cnpy2	2078.03	-0.178877	0.0706127	-2.53322	0.0113021	0.998446
Upf2	5288.7	0.19939	0.0787234	2.5328	0.0113156	0.998446
Cyld	20871.2	0.17521	0.0692013	2.53188	0.0113452	0.998446
Hist2h2ac	612.93	-0.384483	0.151935	-2.53058	0.0113875	0.998446
Scand1	1464.93	-0.455722	0.180102	-2.53035	0.0113948	0.998446
A930013F10Rik	343.383	0.548603	0.21698	2.52835	0.0114599	0.998446
Mfsd2b	63.3557	0.662332	0.262205	2.52601	0.0115368	0.998446
Csnk1g1	3461.65	0.214429	0.0850087	2.52244	0.0116544	0.998446
Thap2	1188.42	0.250023	0.0992113	2.52011	0.0117318	0.998446
Csf2ra	811.875	0.316402	0.12563	2.51852	0.0117848	0.998446
Akap9	20074.6	0.256194	0.101744	2.51801	0.0118019	0.998446
Bhlhe22	4129.86	-0.240155	0.095384	-2.51777	0.0118099	0.998446
Ucp2	385.619	-0.38864	0.15452	-2.51514	0.0118985	0.998446
Srgap1	1015.86	0.280212	0.111423	2.51484	0.0119088	0.998446
Macrod1	452.104	-0.322512	0.128382	-2.51213	0.0120004	0.998446
Zfp369	2707.53	0.211389	0.0841554	2.51189	0.0120086	0.998446
Bptf	11159.9	0.188529	0.0750784	2.51109	0.0120359	0.998446
Serp1	4633.73	-0.182074	0.0725128	-2.51092	0.0120417	0.998446
Kcng4	595.916	-0.248492	0.0989921	-2.51022	0.0120657	0.998446
Tmsb10	3958.1	-0.173908	0.0693432	-2.50793	0.012144	0.998446
Kdm7a	9566.32	0.248364	0.099373	2.49931	0.0124435	0.998446
4933427D14Rik	2744.9	0.244681	0.0981621	2.49262	0.0126804	0.998446
Col3a1	501.787	-0.403187	0.161806	-2.4918	0.0127098	0.998446
Cdhr1	897.199	0.479628	0.192563	2.49076	0.0127471	0.998446
Pitpnm2os1	37.5315	0.952874	0.382786	2.48931	0.012799	0.998446
Apobec1	156.459	-0.431006	0.173224	-2.48814	0.0128411	0.998446
Gcnt2	3210.06	0.240867	0.0968541	2.48691	0.0128859	0.998446
Gja3	16.6411	-1.21742	0.489579	-2.48666	0.0128948	0.998446
Mia	111.021	-0.575359	0.231504	-2.4853	0.0129441	0.998446
Fam171a2	6708.52	-0.231218	0.0931814	-2.48137	0.0130878	0.998446
B130006D01Rik	93.1209	0.669524	0.271086	2.46979	0.0135194	0.998446
C1qtnf4	8490.31	-0.299809	0.121438	-2.46882	0.013556	0.998446
Tceanc	283.497	-0.373564	0.151437	-2.46679	0.0136329	0.998446
Tnfrsf18	128.051	0.479003	0.194305	2.46522	0.0136931	0.998446
Ccdc93	3426.89	0.184728	0.0750058	2.46285	0.0137838	0.998446
Mrpl4	2482.38	-0.184161	0.0747982	-2.4621	0.0138124	0.998446
Bdp1	6839.13	0.229308	0.0931588	2.46148	0.0138366	0.998446
4933400A11Rik	1.99521	-4.53062	1.84108	-2.46084	0.0138611	0.998446
Fzd7	617.419	-0.333339	0.135507	-2.45994	0.0138959	0.998446
Gimap8	88.348	0.522348	0.212595	2.45701	0.0140098	0.998446
Pon3	174.496	-0.551142	0.224376	-2.45633	0.0140364	0.998446
Tmem198b	300.595	-0.331591	0.135013	-2.45598	0.01405	0.998446
Slc22a6	478.398	-0.572523	0.233133	-2.45578	0.014058	0.998446
Npas3	1325.75	-0.226805	0.0924046	-2.45448	0.014109	0.998446
Zfp866	3058.66	0.178745	0.0728659	2.45307	0.0141644	0.998446
1700123L14Rik	104.031	0.896602	0.365622	2.45226	0.014196	0.998446
Prkch	789.016	0.493614	0.201337	2.45167	0.0142193	0.998446
Smoc1	668.995	-0.316264	0.129085	-2.45003	0.0142843	0.998446
Zfp949	1936.92	0.187789	0.0766612	2.4496	0.0143016	0.998446
Nid2	371.546	-0.41405	0.169133	-2.44807	0.0143623	0.998446
Bicc1	395.231	-0.332226	0.135724	-2.4478	0.0143731	0.998446
Il12rb2	623.854	0.32064	0.131219	2.44355	0.0145434	0.998446
Tmem108	1166.83	-0.278484	0.113992	-2.44301	0.0145652	0.998446
Acot1	633.569	-0.358423	0.146862	-2.44054	0.0146653	0.998446
Oxld1	406.327	-0.330833	0.135582	-2.4401	0.0146834	0.998446
Panct2	511.844	0.244477	0.100277	2.43801	0.0147683	0.998446
Wnt7b	2786.79	-0.192472	0.0791693	-2.43115	0.0150512	0.998446
Mmp14	853.83	-0.364883	0.150159	-2.42998	0.0150996	0.998446
Zzz3	8595.88	0.186591	0.0768373	2.42839	0.015166	0.998446
Ptgds	37982.3	-0.351111	0.14472	-2.42615	0.01526	0.998446
A330023F24Rik	5452.21	0.43877	0.180973	2.4245	0.0153293	0.998446
Gpn2	494.982	-0.284534	0.117384	-2.42396	0.0153522	0.998446
Prrc2c	15199.2	0.278135	0.114833	2.42208	0.0154319	0.998446
Wnt6	81.8173	-0.627392	0.259124	-2.4212	0.0154694	0.998446
Parp14	405.863	0.271692	0.112255	2.42032	0.0155071	0.998446
G6pc3	1955.73	-0.170321	0.0703792	-2.42005	0.0155183	0.998446
Pop7	1169.74	-0.233852	0.0967055	-2.41819	0.0155979	0.998446
Adamts19	69.9507	0.686329	0.283835	2.41806	0.0156035	0.998446
Lgr5	244.976	0.452774	0.187456	2.41537	0.0157194	0.998446
Fam208b	5565.26	0.23152	0.0958817	2.41464	0.0157508	0.998446
5930403L14Rik	967.894	-0.405124	0.167796	-2.41438	0.0157621	0.998446
Ngf	186.508	-0.374092	0.155056	-2.41263	0.0158379	0.998446
Ankrd26	2621.53	0.20152	0.0835475	2.41205	0.0158632	0.998446
Sltm	5852.04	0.168531	0.0698715	2.41201	0.0158649	0.998446
Gcnt7	110.492	0.568934	0.235893	2.41183	0.0158726	0.998446
Eml5	8198.41	0.317336	0.13164	2.41063	0.015925	0.998446
Adgrf5	1790.77	0.308226	0.127866	2.41054	0.0159288	0.998446
Igflr1	260.414	0.450612	0.187047	2.40909	0.0159925	0.998446
Camk2n2	2541.89	-0.376217	0.15625	-2.4078	0.0160492	0.998446
4933408B17Rik	38.555	0.769018	0.319398	2.40772	0.0160527	0.998446
Cep164	1087.12	0.210824	0.0876685	2.40478	0.016182	0.998446
Gprc5c	333.474	-0.481995	0.200521	-2.40372	0.0162293	0.998446
4921511C10Rik	44.1742	0.8773	0.365101	2.40289	0.0162659	0.998446
Polk	1199.08	0.217558	0.0905776	2.4019	0.0163104	0.998446
Xlr4a	7.7507	-2.01945	0.84099	-2.40127	0.0163381	0.998446
E330033B04Rik	414.4	0.42913	0.17908	2.39631	0.0165612	0.998446
Tbc1d2b	1403.86	0.187564	0.0782725	2.39629	0.0165619	0.998446
Doc2g	556.866	0.524622	0.21899	2.39565	0.016591	0.998446
Fgfbp3	295.755	-0.341391	0.142731	-2.39185	0.0167638	0.998446
Trip11	5217.72	0.149817	0.0626725	2.39047	0.0168269	0.998446
Kcng3	594.353	0.394829	0.165265	2.38907	0.0168909	0.998446
Ercc6	4334.74	0.22482	0.0941073	2.38897	0.0168956	0.998446
Mphosph9	2396.11	0.23321	0.0976501	2.38822	0.0169304	0.998446
Tfap2e	8.28703	1.54574	0.647523	2.38715	0.0169795	0.998446
9430020K01Rik	14208.2	0.195996	0.0821162	2.38682	0.016995	0.998446
Ttc9b	6697.7	-0.22636	0.0948515	-2.38646	0.0170113	0.998446
Mgst3	5001.13	-0.15699	0.0657898	-2.38623	0.017022	0.998446
Igsf21	3433.71	-0.312646	0.13114	-2.38406	0.0171228	0.998446
Exosc5	618.782	-0.222079	0.0932845	-2.38066	0.0172815	0.998446
Nup93	2431.06	0.221073	0.0929327	2.37886	0.0173665	0.998446
Med12	1604.96	0.199196	0.0837745	2.37776	0.0174182	0.998446
4931403G20Rik	137.067	0.553045	0.232669	2.37696	0.0174558	0.998446
Prox2	184.327	0.383276	0.161246	2.37696	0.0174559	0.998446
Zc3h13	4664.22	0.22189	0.0933859	2.37605	0.0174989	0.998446
Hs3st3a1	75.1247	-0.51994	0.218972	-2.37446	0.0175747	0.998446
Stra6	221.816	-0.408725	0.172201	-2.37354	0.0176184	0.998446
Tst	1832.97	-0.300324	0.12654	-2.37336	0.0176273	0.998446
Atp5j2	8046.82	-0.200649	0.0845986	-2.37177	0.0177029	0.998446
Rbm5	9814.33	0.177876	0.0750829	2.36905	0.0178336	0.998446
Kif22	294.312	0.28554	0.120557	2.36851	0.0178601	0.998446
Golga4	13421.5	0.195606	0.0826616	2.36635	0.0179644	0.998446
Mdm4	7048.8	0.205098	0.0867036	2.36551	0.0180052	0.998446
2410004P03Rik	146.309	-0.454291	0.192148	-2.36428	0.0180651	0.998446
Ndufa1	3297.41	-0.159171	0.0673531	-2.36323	0.0181163	0.998446
1700019B03Rik	9.43247	1.37431	0.58313	2.35679	0.0184338	0.998446
Oxt	8.34383	-2.23744	0.952095	-2.35001	0.0187727	0.998446
Tmtc3	1453.6	0.262883	0.111912	2.34902	0.0188229	0.998446
Phf3	11878.5	0.159268	0.0678381	2.34776	0.0188866	0.998446
Ttpa	412.018	-0.310278	0.132247	-2.34621	0.0189655	0.998446
Slc38a6	365.222	0.381895	0.162815	2.34557	0.0189978	0.998446
Abca4	718.765	-0.803233	0.342504	-2.34518	0.0190178	0.998446
Gjb2	739.098	-0.419839	0.179044	-2.34489	0.0190328	0.998446
Clec18a	296.968	0.348131	0.148484	2.34457	0.0190493	0.998446
Iqcf5	3.7589	-3.46227	1.47771	-2.343	0.0191292	0.998446
Pvrl2	512.236	-0.297314	0.126938	-2.34219	0.0191707	0.998446
Tnfsf13	42.1688	0.686056	0.29303	2.34125	0.0192192	0.998446
Polq	464.569	0.329465	0.140818	2.33966	0.0193014	0.998446
Slc28a3	23.2294	-1.40105	0.599383	-2.33749	0.0194137	0.998446
Tspan3	23989.4	-0.172629	0.0739069	-2.33576	0.0195036	0.998446
Shisa3	157.086	0.595109	0.254848	2.33515	0.0195356	0.998446
Gm16386	602.632	0.348891	0.149518	2.33345	0.0196246	0.998446
Gria3	21796.2	0.181958	0.0779841	2.33327	0.0196339	0.998446
Ubn2	5843.39	0.214649	0.0921463	2.32943	0.0198362	0.998446
Scn9a	505.099	0.250845	0.107706	2.32897	0.0198604	0.998446
Ivns1abp	17150.9	0.247008	0.106171	2.32652	0.0199908	0.998446
Cldn22	39.1905	-0.711455	0.305939	-2.32548	0.0200462	0.998446
Mif	7284.18	-0.174012	0.0748493	-2.32483	0.0200812	0.998446
Cep152	474.56	0.303034	0.130388	2.3241	0.0201202	0.998446
Kcng2	418.21	-0.264223	0.11369	-2.32406	0.0201222	0.998446
Fkbp8	22365.3	-0.135352	0.058273	-2.32273	0.0201938	0.998446
Foxc1	453.09	-0.475757	0.204886	-2.32206	0.0202297	0.998446
Amn	311.965	-0.501892	0.216171	-2.32173	0.0202472	0.998446
Ralgapa2	3478.9	0.201288	0.0867511	2.32029	0.0203252	0.998446
Col4a6	209.275	-0.420385	0.181258	-2.31926	0.0203807	0.998446
Ptpn2	3091.79	0.209599	0.0903984	2.31861	0.0204163	0.998446
Mep1b	1.88969	-4.16835	1.79814	-2.31814	0.0204418	0.998446
Il4ra	654.422	-0.216144	0.0933008	-2.31664	0.0205235	0.998446
Gm14827	175.45	0.406568	0.175572	2.31567	0.0205763	0.998446
Fxyd7	2495.8	-0.223814	0.0966623	-2.31542	0.0205901	0.998446
Lrr1	2.48331	-3.67759	1.58838	-2.31531	0.0205958	0.998446
3010026O09Rik	743.58	-0.23353	0.100888	-2.31474	0.0206272	0.998446
Slc22a17	36060.4	-0.157866	0.0682159	-2.31422	0.0206558	0.998446
Ints6	2997.43	0.191154	0.0826018	2.31416	0.0206587	0.998446
D630033O11Rik	13.6171	1.18958	0.514736	2.31105	0.0208303	0.998446
Ngfrap1	7510.12	-0.149191	0.0645894	-2.30984	0.0208971	0.998446
Stx8	1498.47	-0.166291	0.0719931	-2.30982	0.020898	0.998446
Fkrp	3608.07	-0.203867	0.0883805	-2.30669	0.021072	0.998446
Clk1	8839.97	0.357963	0.155209	2.30632	0.0210925	0.998446
D130043K22Rik	4756.15	0.257771	0.111793	2.30579	0.0211223	0.998446
Unc13b	4755.52	0.210408	0.0912524	2.30578	0.0211227	0.998446
Col1a1	529.856	-0.888344	0.385373	-2.30515	0.0211579	0.998446
Mir382	120.209	0.524191	0.227451	2.30463	0.0211875	0.998446
Snora30	34.4128	1.15939	0.50365	2.30198	0.0213361	0.998446
Mov10l1	15.7355	1.1599	0.504647	2.29844	0.0215368	0.998446
Tmem60	1389.17	-0.187082	0.0814476	-2.29696	0.0216212	0.998446
4933413J09Rik	17.2581	1.02336	0.445725	2.29595	0.021679	0.998446
Dcx	1974.57	0.322108	0.140439	2.29358	0.0218146	0.998446
1700024G13Rik	10.0136	-1.52807	0.666412	-2.29298	0.0218491	0.998446
Slc35b1	3336.55	-0.139891	0.0610401	-2.29179	0.0219176	0.998446
Ctla2a	248.866	0.544665	0.237739	2.29102	0.0219621	0.998446
Col4a4	69.156	-0.831776	0.363347	-2.28921	0.0220673	0.998446
4930430J02Rik	4.95896	1.9381	0.846759	2.28885	0.0220881	0.998446
Zdbf2	3502.85	0.260568	0.114003	2.28564	0.0222756	0.998446
Ptgfr	142.741	-0.598579	0.261895	-2.28556	0.0222798	0.998446
Dact3	10366.7	-0.201455	0.0881472	-2.28544	0.0222869	0.998446
Mei4	115.717	0.434608	0.190219	2.28478	0.0223255	0.998446
Alg5	955.836	-0.203756	0.0893306	-2.28092	0.0225532	0.998446
Col4a5	531.796	-0.332454	0.145798	-2.28023	0.0225938	0.998446
Fer1l4	5.97316	2.07392	0.909884	2.27932	0.0226481	0.998446
Zmym1	2451.32	0.250109	0.109954	2.27467	0.0229257	0.998446
Ddx51	1228.96	0.181247	0.0797024	2.27405	0.0229629	0.998446
Dmrta2	193.207	-0.421595	0.185407	-2.27389	0.0229727	0.998446
Hist2h2ab	324.812	-0.409033	0.180188	-2.27003	0.0232056	0.998446
Mpc2	5647	-0.166805	0.0734951	-2.26961	0.0232312	0.998446
Ptpro	3999.5	0.144644	0.0637472	2.26902	0.0232671	0.998446
Zfp771	1828.16	-0.20323	0.0895793	-2.26872	0.0232855	0.998446
Tmem237	2115	-0.171838	0.0757524	-2.26842	0.0233037	0.998446
Sorbs2os	405.557	0.435412	0.191961	2.26823	0.0233154	0.998446
Hist1h1a	833.693	-0.340258	0.150195	-2.26544	0.0234858	0.998446
Bms1	3320.64	0.177577	0.0784257	2.26427	0.0235577	0.998446
Auh	3879.84	-0.142844	0.0631619	-2.26156	0.0237247	0.998446
Zfp92	331.536	0.262178	0.115935	2.26143	0.0237326	0.998446
Glis3	777.342	-0.227819	0.100802	-2.26006	0.0238174	0.998446
Sdhaf1	857.141	-0.260081	0.115121	-2.25919	0.0238714	0.998446
Mir687	3.6511	2.29336	1.0158	2.25769	0.0239651	0.998446
Mtch1	24247.6	-0.138409	0.0613765	-2.25507	0.0241288	0.998446
Ftx	2405.95	0.406187	0.180133	2.25493	0.024138	0.998446
Eppk1	31.0008	-0.929558	0.412756	-2.25208	0.0243174	0.998446
Zfp583	581.023	0.233535	0.103862	2.2485	0.0245442	0.998446
H2-Q1	60.6702	-0.707052	0.314631	-2.24724	0.0246245	0.998446
Lcat	1300.48	-0.277436	0.123471	-2.24697	0.0246421	0.998446
Ankrd50	4479.14	0.180985	0.0805632	2.2465	0.0246721	0.998446
2021-03-04	970.961	0.275313	0.122586	2.24588	0.0247118	0.998446
D030047H15Rik	434.077	0.339897	0.151348	2.2458	0.0247168	0.998446
Cd177	2.47876	3.23522	1.44249	2.2428	0.0249095	0.998446
Plekho1	2513.75	-0.154915	0.0690744	-2.24272	0.0249147	0.998446
Rnf150	7795.18	0.198495	0.0885104	2.24262	0.0249213	0.998446
Gstm5	8107.12	-0.178697	0.0797292	-2.2413	0.0250067	0.998446
Arl6ip1	22591	-0.120123	0.0536004	-2.24109	0.0250201	0.998446
Bgn	379.868	-0.330406	0.147451	-2.24079	0.0250396	0.998446
Fkbp6	1.60468	-4.21923	1.88495	-2.23837	0.0251969	0.998446
Cpq	808.479	-0.233737	0.104455	-2.23768	0.0252421	0.998446
Pygm	1968.84	-0.20476	0.0915423	-2.23678	0.0253008	0.998446
Gnal	17034.7	0.208352	0.0931489	2.23676	0.0253018	0.998446
Phex	127.232	0.562364	0.251443	2.23655	0.0253159	0.998446
Ppap2b	12963.7	-0.271107	0.121349	-2.23411	0.0254756	0.998446
Ash1l	21680.4	0.193845	0.0867776	2.23382	0.025495	0.998446
Lama1	513.708	-0.347248	0.155453	-2.23378	0.0254977	0.998446
Gm11744	184.345	-0.359781	0.161147	-2.23262	0.0255741	0.998446
Cck	18447.8	-0.15809	0.0708102	-2.23258	0.0255766	0.998446
Abcg5	3.42149	-3.23733	1.45018	-2.23236	0.0255911	0.998446
Gm14137	137.774	0.443697	0.198824	2.2316	0.0256411	0.998446
Dst	77783.7	0.244208	0.109479	2.23062	0.025706	0.998446
Scn3a	8579.11	0.205014	0.0919566	2.22946	0.0257834	0.998446
Cox6a1	14944.6	-0.166844	0.0748422	-2.22928	0.0257952	0.998446
Ino80b	736.794	-0.221074	0.0991786	-2.22905	0.0258107	0.998446
Slc16a3	276.637	-0.287378	0.128976	-2.22815	0.0258704	0.998446
Myl9	680.274	0.265253	0.119051	2.22806	0.0258764	0.998446
BC005561	2329.4	0.262239	0.117701	2.22801	0.0258802	0.998446
Msl3l2	1086.53	-0.233814	0.104984	-2.22714	0.0259378	0.998446
E030024N20Rik	251.178	0.541939	0.243429	2.22627	0.0259958	0.998446
Zfp882	1273.89	0.2258	0.101457	2.22557	0.0260433	0.998446
Timp3	7082.63	-0.201508	0.0905538	-2.22529	0.0260621	0.998446
Flnb	5490.1	0.203868	0.0916632	2.22409	0.0261422	0.998446
Fam26d	1.5282	-4.04994	1.82131	-2.22364	0.0261729	0.998446
Zfp111	920.881	0.239415	0.107671	2.22358	0.0261767	0.998446
Rab3a	32252.4	-0.141501	0.0636545	-2.22296	0.0262186	0.998446
Lrrk2	13705.6	0.206131	0.0927719	2.22192	0.0262889	0.998446
Tnrc6c	6899.28	0.175336	0.0789359	2.22124	0.0263346	0.998446
Lmo4	14881.5	-0.142206	0.0641159	-2.21795	0.0265584	0.998446
Chd2	8145.94	0.203003	0.0915413	2.21761	0.0265816	0.998446
Ttc21a	220.71	-0.414734	0.187102	-2.21662	0.0266493	0.998446
Nudt14	353.152	-0.331274	0.14959	-2.21455	0.0267912	0.998446
Mir323	16.3198	1.0894	0.492257	2.21306	0.0268933	0.998446
Fbxo36	124.34	-0.478131	0.216146	-2.21207	0.0269617	0.998446
Gfpt2	399.945	-0.318851	0.144287	-2.20984	0.0271165	0.998446
Pnn	5023.77	0.203369	0.092041	2.20955	0.0271362	0.998446
Btaf1	7730.8	0.209996	0.0951048	2.20805	0.027241	0.998446
Lig4	1180.39	0.183587	0.0831466	2.20799	0.0272448	0.998446
Mmp16	5282.55	0.169003	0.0765544	2.20762	0.0272705	0.998446
Setd4	431.85	0.299498	0.135785	2.20568	0.0274063	0.998446
Olfml1	950.204	-0.270444	0.122652	-2.20496	0.0274566	0.998446
Mmrn2	300.748	0.352381	0.159846	2.2045	0.0274891	0.998446
Pbx3	1248.46	0.276915	0.125645	2.20394	0.0275284	0.998446
Stat5a	140.761	-0.426784	0.193649	-2.20391	0.0275309	0.998446
Cygb	3385.21	-0.163793	0.074375	-2.20225	0.0276474	0.998446
E130311K13Rik	864.805	-0.246706	0.112029	-2.20216	0.0276537	0.998446
Map3k13	1999.59	0.288315	0.131036	2.20027	0.0277878	0.998446
Rnf187	22362.2	-0.170731	0.0776333	-2.19919	0.0278642	0.998446
Fbln7	176.318	-0.422073	0.191975	-2.19858	0.0279079	0.998446
Ifi27	1542.22	-0.263576	0.119959	-2.19721	0.0280056	0.998446
Ston1	125.996	-0.41534	0.189061	-2.19685	0.0280308	0.998446
Ninj1	858.453	-0.200332	0.0912155	-2.19625	0.0280742	0.998446
Igfals	12.3259	-1.36848	0.62353	-2.19472	0.0281835	0.998446
Gm16023	159.78	0.383262	0.174721	2.19357	0.0282665	0.998446
Gm1673	1316.76	-0.210555	0.096047	-2.19221	0.0283646	0.998446
Mcmdc2	160.311	0.39391	0.179814	2.19065	0.0284772	0.998446
Shisa5	3956.41	-0.165722	0.0757089	-2.18894	0.0286011	0.998446
Nrarp	1385.7	-0.176825	0.0808058	-2.18827	0.0286499	0.998446
Slco1a4	3168.35	0.26875	0.122857	2.1875	0.0287063	0.998446
Rpl18a	7878.71	-0.182958	0.083651	-2.18716	0.028731	0.998446
Cacng7	2062.4	-0.162925	0.074532	-2.18597	0.0288176	0.998446
Liph	64.3704	-0.536569	0.245475	-2.18584	0.0288276	0.998446
Ambp	1.59485	4.20477	1.92493	2.18437	0.0289347	0.998446
Slc38a2	11835.4	0.177664	0.081336	2.18432	0.0289385	0.998446
Gimap1	71.084	0.68069	0.311768	2.18332	0.0290119	0.998446
Scn1b	22397.5	-0.221577	0.101501	-2.183	0.0290358	0.998446
Zfp397	4952.51	0.170256	0.0779997	2.18277	0.0290527	0.998446
AU022751	44.603	0.754455	0.345808	2.18172	0.0291306	0.998446
Ctf1	79.3882	-0.513905	0.235575	-2.18149	0.0291469	0.998446
Zbed6	2772.02	0.313788	0.143852	2.18132	0.0291595	0.998446
Smpd5	34.478	-0.759598	0.348252	-2.18117	0.0291707	0.998446
Stmn1-rs1	15.3705	1.04968	0.481353	2.18068	0.029207	0.998446
Sepw1	18681.7	-0.184796	0.0847497	-2.18049	0.0292213	0.998446
Vstm4	416.926	-0.296301	0.13606	-2.17773	0.0294261	0.998446
Mecp2	11968.4	0.152576	0.0700625	2.17772	0.029427	0.998446
Rabac1	8141.4	-0.166779	0.0765876	-2.17763	0.0294339	0.998446
Ndufa7	4889.39	-0.174381	0.0800798	-2.17759	0.0294368	0.998446
Ahctf1	10104.3	0.19777	0.0908962	2.17577	0.0295722	0.998446
Gm16982	97.3807	0.611783	0.281244	2.17527	0.0296097	0.998446
Atp5o	12932.9	-0.148238	0.0681631	-2.17476	0.0296481	0.998446
Hmcn1	543.615	0.343462	0.157942	2.17461	0.0296596	0.998446
Ankrd13a	3231.81	0.196774	0.0904932	2.17446	0.0296704	0.998446
Mir376a	20.7027	0.967548	0.445391	2.17235	0.029829	0.998446
BC065397	219.516	0.351132	0.161715	2.1713	0.0299087	0.998446
Dnali1	123.42	-0.491073	0.226229	-2.17069	0.0299549	0.998446
Mpst	1522.01	-0.211107	0.0972632	-2.17047	0.0299712	0.998446
Chd9	10665.5	0.187911	0.0865966	2.16996	0.0300099	0.998446
Lepr	606.106	-0.359659	0.16594	-2.16741	0.0302038	0.998446
Ckmt2	13.1032	1.15098	0.531427	2.16582	0.0303246	0.998446
Caly	8642.93	-0.159324	0.073579	-2.16535	0.0303611	0.998446
Fkbp10	386.335	-0.279546	0.129235	-2.16308	0.030535	0.998446
Fam120aos	1465.73	-0.209025	0.0966836	-2.16195	0.0306218	0.998446
Rbm26	3895.88	0.160467	0.0742773	2.16037	0.0307438	0.998446
Arhgap19	490.462	0.227321	0.105251	2.1598	0.0307879	0.998446
AI414108	2425.58	0.390141	0.180699	2.15907	0.0308448	0.998446
Crb3	46.8181	-0.578804	0.268258	-2.15764	0.0309559	0.998446
Thbs1	436.168	-0.327292	0.151744	-2.15687	0.0310159	0.998446
Cep95	897.252	0.274981	0.127599	2.15503	0.0311591	0.998446
Fanci	208.385	0.326204	0.151389	2.15474	0.0311822	0.998446
Arl2	2328.24	-0.165453	0.0768414	-2.15317	0.0313053	0.998446
Decr2	2889.41	-0.164953	0.0766104	-2.15315	0.0313071	0.998446
Ypel3	6215.04	-0.151492	0.0704103	-2.15155	0.0314325	0.998446
Abcb1a	2270.3	0.243325	0.113185	2.14979	0.0315716	0.998446
Ube2m	7892.23	-0.172159	0.0800821	-2.14979	0.0315722	0.998446
Vmn2r57	60.0184	-0.552508	0.257221	-2.14799	0.0317147	0.998446
Vps25	2028.57	-0.15555	0.0724837	-2.146	0.0318726	0.998446
Pdlim3	126.225	-0.372151	0.173446	-2.14564	0.0319019	0.998446
Nkx3-1	164.337	-0.507845	0.236746	-2.14511	0.0319443	0.998446
6230400D17Rik	121.034	0.401346	0.187142	2.1446	0.0319845	0.998446
Mtrf1l	621.825	0.232468	0.108429	2.14397	0.0320356	0.998446
Tmem219	746.247	-0.234769	0.109542	-2.14318	0.0320989	0.998446
B3gnt5	133.064	-0.387218	0.18069	-2.143	0.0321128	0.998446
Igsf8	12349.2	-0.185542	0.086634	-2.14168	0.0322193	0.998446
Cspg5	19915.1	-0.167911	0.0784514	-2.14032	0.0323293	0.998446
Fam71b	1.78115	-4.28072	2.00027	-2.14007	0.0323488	0.998446
Hist3h2a	3254.2	-0.214471	0.100222	-2.13996	0.032358	0.998446
Rft1	839.376	-0.214388	0.100185	-2.13993	0.0323608	0.998446
Gm11992	108.724	-0.404755	0.189227	-2.13899	0.0324363	0.998446
Chkb	57.3812	-0.698961	0.326825	-2.13864	0.0324648	0.998446
Gprin3	2040.45	0.31182	0.145858	2.13784	0.0325301	0.998446
Cyp4f15	827.7	0.193434	0.090511	2.13714	0.0325868	0.998446
Arid4b	6729.16	0.17863	0.083642	2.13564	0.0327085	0.998446
Gpr52	979.139	0.342493	0.160421	2.13497	0.0327636	0.998446
Bmp6	569.583	-0.440986	0.206642	-2.13406	0.0328382	0.998446
Rab5c	9218.69	-0.129907	0.0608743	-2.13403	0.0328407	0.998446
Rps4l	1057.67	-0.243661	0.114244	-2.13282	0.0329398	0.998446
4933406C10Rik	72.4726	-0.567375	0.26612	-2.13203	0.0330048	0.998446
Tnrc6a	5459.64	0.19379	0.0909307	2.13119	0.0330737	0.998446
Mcpt4	1.46155	-3.97073	1.86436	-2.12981	0.0331877	0.998446
Ank2	52491.4	0.19085	0.0896106	2.12977	0.0331905	0.998446
Ppp4r2	4437.2	0.133443	0.0626608	2.12961	0.0332037	0.998446
Dicer1	4846.97	0.161796	0.0759888	2.12921	0.0332371	0.998446
Lyst	11680.7	0.227756	0.107014	2.12829	0.0333127	0.998446
Cmtm8	60.8572	-0.501048	0.235423	-2.12829	0.0333134	0.998446
Uqcrfs1	8362.68	-0.167834	0.0788797	-2.12772	0.0333604	0.998446
P2ry14	227.714	0.409136	0.192492	2.12547	0.0335475	0.998446
Gng3	5274.73	-0.2067	0.0972514	-2.12542	0.0335514	0.998446
Fbxl20	4847.69	0.148999	0.0701261	2.12473	0.0336091	0.998446
Mir3070b	35.7618	0.872388	0.410589	2.12472	0.0336097	0.998446
Gjc1	207.363	0.405505	0.190915	2.12401	0.0336692	0.998446
H2-M10.2	61.3972	0.545034	0.256672	2.12346	0.033715	0.998446
Ppp2r2cos	166.336	0.427116	0.201165	2.12321	0.0337363	0.998446
Vprbp	4330.9	0.13523	0.0636975	2.12301	0.0337534	0.998446
Atp5g1	6075.6	-0.144049	0.0678652	-2.12257	0.0337899	0.998446
Siglecf	24.3572	-0.990657	0.466993	-2.12136	0.0338919	0.998446
Lincred1	1.70069	-4.21993	1.99056	-2.11997	0.0340085	0.998446
Cdc37l1	13854.9	0.160022	0.0754852	2.11991	0.0340132	0.998446
Btbd17	1532.38	-0.235509	0.111169	-2.11848	0.0341345	0.998446
Slc2a4	69.0077	-0.561429	0.265059	-2.11812	0.0341646	0.998446
Hist1h1d	1936.96	-0.302978	0.143052	-2.11796	0.0341784	0.998446
Vwa7	32.9424	-0.769875	0.363655	-2.11704	0.034256	0.998446
Morc2a	4097.64	0.145915	0.0689515	2.1162	0.0343278	0.998446
Meg3	76620.7	0.358654	0.169491	2.11606	0.0343393	0.998446
Nt5c	1729.78	-0.182438	0.0862668	-2.11481	0.034446	0.998446
Cd81	22784	-0.150511	0.0712112	-2.11359	0.0345501	0.998446
Dbh	17.1036	-1.09849	0.519849	-2.1131	0.0345922	0.998446
E130317F20Rik	401.733	0.268861	0.127245	2.11294	0.0346061	0.998446
Tmem59	11676.3	-0.12694	0.0600798	-2.11285	0.0346133	0.998446
Ltbp1	1066.32	-0.2212	0.104714	-2.11243	0.0346497	0.998446
Gpr152	6.06551	1.75471	0.83101	2.11154	0.0347259	0.998446
4931406H21Rik	62.9739	0.64198	0.304048	2.11145	0.0347339	0.998446
Chuk	3619.97	0.20131	0.0954087	2.10997	0.0348608	0.998446
1700123O21Rik	39.0226	0.848835	0.402451	2.10917	0.0349303	0.998446
Nrn1	16714.5	-0.138446	0.065651	-2.10881	0.0349606	0.998446
Gchfr	16.5694	-1.00769	0.478063	-2.10786	0.0350434	0.998446
Otud4	7326.63	0.184993	0.0877885	2.10725	0.0350958	0.998446
Yipf5	3154.59	-0.150935	0.0716579	-2.10633	0.0351757	0.998446
Myof	500.653	-0.299809	0.142369	-2.10586	0.0352168	0.998446
Ylpm1	6627.15	0.240118	0.114034	2.10566	0.0352339	0.998446
Mir491	9.4459	1.29225	0.613863	2.10512	0.0352811	0.998446
Zfp82	414.498	0.237834	0.113062	2.10357	0.0354162	0.998446
Gm19897	31.3439	0.737343	0.350775	2.10204	0.0355498	0.998446
Drd1	4968.73	0.358219	0.170429	2.10186	0.0355653	0.998446
Krtcap2	1632.08	-0.172533	0.0821323	-2.10067	0.0356698	0.998446
Smyd2	4053.84	-0.150416	0.0716102	-2.10049	0.0356857	0.998446
Mir3960	30.6569	-1.08451	0.516349	-2.10035	0.0356984	0.998446
H2-T24	413.752	0.302173	0.143944	2.09924	0.0357957	0.998446
Mbd6	349.485	0.353407	0.168379	2.09887	0.0358283	0.998446
Gm10538	63.0574	0.507123	0.241818	2.09713	0.0359825	0.998446
Rgs9bp	23.6208	0.843454	0.402236	2.09691	0.0360013	0.998446
Adrb2	173.565	0.333272	0.158971	2.09643	0.0360436	0.998446
Eomes	128.985	0.664822	0.317211	2.09584	0.0360967	0.998446
Hist2h4	1010.82	-0.357731	0.170715	-2.09548	0.0361282	0.998446
Cd44	365.541	-0.303312	0.144756	-2.09533	0.0361415	0.998446
Fbln1	686.695	-0.259636	0.124095	-2.09224	0.0364171	0.998446
Ggact	1294.95	-0.213627	0.102116	-2.09201	0.0364376	0.998446
Hist1h4j	358.296	-0.28771	0.137585	-2.09115	0.0365145	0.998446
Gdf10	348.54	-0.290246	0.138804	-2.09105	0.0365233	0.998446
Dclre1c	881.576	0.200989	0.0961381	2.09063	0.0365612	0.998446
Pigc	1125.78	0.193887	0.0927571	2.09027	0.036594	0.998446
Pi15	48.4071	-0.718109	0.343637	-2.08973	0.0366417	0.998446
Alkbh6	1962.81	-0.160666	0.0768922	-2.08949	0.0366636	0.998446
Ccr1	34.605	-0.693371	0.331872	-2.08927	0.0366834	0.998446
Ly6c1	1164.18	0.436284	0.208855	2.08894	0.0367134	0.998446
Mcat	1271.52	-0.215682	0.103274	-2.08846	0.0367568	0.998446
Tmub1	1060.04	-0.165414	0.0792303	-2.08776	0.0368198	0.998446
Usp48	6737.99	0.152038	0.0728349	2.08743	0.0368492	0.998446
Mst1	64.1699	0.543629	0.260495	2.08691	0.0368963	0.998446
Esyt2	7913.16	0.163564	0.07838	2.0868	0.0369061	0.998446
Nog	461.66	-0.312672	0.149965	-2.08496	0.0370725	0.998446
Alms1	2598.45	0.182608	0.0875948	2.08469	0.0370971	0.998446
Hspa4l	17734.2	0.13064	0.062674	2.08444	0.0371199	0.998446
Dgkh	5372.29	0.201663	0.0967628	2.0841	0.037151	0.998446
3200001D21Rik	80.0694	0.451958	0.216866	2.08404	0.0371564	0.998446
Ppp5c	7799.04	-0.118382	0.0568368	-2.08284	0.0372662	0.998446
Bod1l	13696.2	0.196989	0.0945856	2.08266	0.0372825	0.998446
Fam196b	294.188	0.255677	0.122794	2.08216	0.0373278	0.998446
Gpr18	36.6262	0.761523	0.365764	2.08201	0.037342	0.998446
Cox8b	26.9064	-0.866075	0.416384	-2.07999	0.0375263	0.998446
Syce3	1.55698	-4.17001	2.00883	-2.07584	0.0379088	0.998446
Naa20	2914.02	-0.14856	0.0715965	-2.07495	0.0379908	0.998446
1700080N15Rik	32.7863	1.00089	0.482431	2.07468	0.0380165	0.998446
Nedd8	5602.76	-0.183273	0.0883705	-2.07391	0.0380873	0.998446
Zfp35	1402.22	0.230668	0.111224	2.07391	0.0380878	0.998446
Cspp1	2106.89	0.242341	0.116853	2.0739	0.038089	0.998446
A530050N04Rik	15.8808	1.06183	0.51212	2.07341	0.0381343	0.998446
Slc6a1	30929.7	-0.130614	0.0630452	-2.07175	0.0382892	0.998446
Mir1983	8.82117	1.40639	0.67896	2.07139	0.0383222	0.998446
Tmem9	2882.52	-0.159121	0.0768332	-2.071	0.0383591	0.998446
Flnc	260.976	-0.325393	0.157144	-2.07067	0.0383899	0.998446
Slc39a4	65.6275	-0.877003	0.423552	-2.07059	0.0383972	0.998446
Hectd2	1819.79	0.186117	0.0898885	2.07053	0.038403	0.998446
Adssl1	1018.14	-0.195068	0.0942175	-2.07041	0.0384143	0.998446
Otud7b	4690.05	0.119247	0.0576136	2.06977	0.0384741	0.998446
1110032F04Rik	1540	-0.254083	0.122824	-2.06867	0.0385773	0.998446
Tm2d2	4612.55	-0.147485	0.0713095	-2.06823	0.0386183	0.998446
Lrp10	1402.11	-0.337474	0.163195	-2.06792	0.0386478	0.998446
Uba52	12247.2	-0.13914	0.0672856	-2.0679	0.0386498	0.998446
Prkab2	3462.7	0.236338	0.114292	2.06785	0.0386545	0.998446
9330159F19Rik	7200.44	0.196594	0.0950832	2.0676	0.0386777	0.998446
Snhg10	210.648	-0.306796	0.148453	-2.06662	0.0387699	0.998446
Gpr135	729.416	-0.204687	0.0990515	-2.06647	0.0387841	0.998446
Gm5860	4.88212	-2.02714	0.981064	-2.06626	0.0388037	0.998446
Serac1	2321.14	0.196044	0.0948827	2.06617	0.0388128	0.998446
C630031E19Rik	155.728	0.58023	0.280937	2.06534	0.0388907	0.998446
Svep1	219.801	-0.505356	0.24496	-2.06301	0.0391114	0.998446
Mycbp2	46664.5	0.204697	0.0992663	2.0621	0.0391984	0.998446
Cisd1	6022.46	-0.142154	0.0689508	-2.06167	0.039239	0.998446
Kcnq1ot1	9016.5	0.55356	0.268588	2.061	0.039303	0.998446
Brwd3	1457.88	0.258728	0.125536	2.06098	0.0393046	0.998446
Gm20219	32.7803	0.907685	0.440609	2.06007	0.0393919	0.998446
Taf8	1126.01	0.212826	0.103321	2.05986	0.0394117	0.998446
Gxylt1	1086.31	0.192149	0.0933138	2.05917	0.0394781	0.998446
Clec4a1	10.9321	-1.34645	0.654468	-2.05732	0.0396555	0.998446
Fxyd1	1218.45	-0.296007	0.143906	-2.05694	0.0396919	0.998446
5330426P16Rik	331.537	0.342299	0.166432	2.05669	0.0397159	0.998446
Zfp263	2033.15	0.151365	0.0736001	2.05658	0.0397264	0.998446
Atox1	2174.14	-0.185077	0.090004	-2.05632	0.0397516	0.998446
Laptm4a	11972.8	-0.147831	0.0719345	-2.05508	0.0398718	0.998446
Cdk6	89.1691	0.421608	0.205174	2.05488	0.0398903	0.998446
Tex264	4392.56	-0.143502	0.0698378	-2.0548	0.0398988	0.998446
Skp2	407.44	0.265466	0.129214	2.05446	0.0399308	0.998446
Prdm15	2083.09	0.207594	0.101056	2.05424	0.0399522	0.998446
Rcn2	9215.08	-0.175391	0.0854865	-2.05168	0.0402005	0.998446
Apoa1bp	3244.59	-0.177926	0.0867507	-2.05101	0.0402663	0.998446
Frmd7	416.797	0.51471	0.250981	2.0508	0.0402867	0.998446
Cdh15	136.282	-0.392599	0.19148	-2.05034	0.0403311	0.998446
Ak1	9948.93	-0.12093	0.0589822	-2.05028	0.0403367	0.998446
Slc37a2	445.607	-0.261146	0.12747	-2.04869	0.0404929	0.998446
Slc23a3	119.6	-0.376699	0.183917	-2.0482	0.0405402	0.998446
3110001I22Rik	201.359	0.342561	0.167312	2.04744	0.0406151	0.998446
Jade3	1235.88	0.2057	0.100551	2.04573	0.0407834	0.998446
Loxl2	60.0136	-0.562532	0.27511	-2.04475	0.0408797	0.998446
Cox4i2	90.1662	0.434017	0.212361	2.04377	0.0409764	0.998446
Igf2os	22.6089	-0.853651	0.417694	-2.04372	0.0409811	0.998446
Ntn5	231.941	-0.318957	0.156113	-2.04311	0.0410412	0.998446
A230056J06Rik	86.0712	0.466044	0.228112	2.04305	0.0410479	0.998446
Apoe	89298.7	-0.173074	0.0848451	-2.03988	0.0413618	0.998446
Atpif1	9997.49	-0.144623	0.0709381	-2.03873	0.0414774	0.998446
Nup210	3137.35	0.128246	0.0629215	2.03819	0.0415307	0.998446
Akap13	4307.42	0.131298	0.064453	2.03712	0.041638	0.998446
Pex7	2013.07	-0.168558	0.0828098	-2.03548	0.0418027	0.998446
Rtkn	3253.03	-0.144505	0.0710044	-2.03516	0.0418349	0.998446
Tmie	305.911	-0.320541	0.157596	-2.03394	0.0419581	0.998446
Shisa4	5741.35	-0.160369	0.0788558	-2.0337	0.0419816	0.998446
Mxra8	430.698	-0.352176	0.173178	-2.0336	0.0419919	0.998446
Zbtb37	1067.92	0.229094	0.112669	2.03334	0.0420183	0.998446
Shisa7	3502.57	0.321876	0.1583	2.03333	0.042019	0.998446
Asun	2497.94	0.202851	0.0997665	2.03326	0.0420263	0.998446
Meis1	545.229	0.261922	0.128844	2.03286	0.0420663	0.998446
Ndufa4	14586.2	-0.138178	0.0679726	-2.03286	0.042067	0.998446
Celf1	18268.4	0.151605	0.0745949	2.03237	0.0421159	0.998446
Mga	11927.9	0.21646	0.106509	2.03233	0.0421206	0.998446
Kif24	179.689	0.322263	0.158713	2.03048	0.0423082	0.998446
Ube2s	1546.31	-0.176634	0.0870585	-2.02891	0.042467	0.998446
Miat	13803	0.272152	0.13415	2.02871	0.0424879	0.998446
Kank4	426.353	-0.233253	0.115004	-2.02822	0.0425375	0.998446
Bmyc	1249.68	-0.150302	0.0741072	-2.02818	0.0425423	0.998446
Commd9	1670.91	-0.16541	0.0815732	-2.02775	0.0425857	0.998446
4930526I15Rik	339.784	-0.348377	0.171848	-2.02724	0.0426379	0.998446
Suv420h1	6179.52	0.138827	0.0685203	2.02607	0.0427576	0.998446
Rom1	312.382	-0.289922	0.143126	-2.02565	0.0428012	0.998446
Aoc2	198.913	0.476388	0.23518	2.02563	0.0428027	0.998446
Gm20324	46.6887	0.562918	0.27797	2.0251	0.0428567	0.998446
Luc7l	11140.1	0.137763	0.0680302	2.02503	0.0428638	0.998446
Kmt2c	11232.8	0.204908	0.101202	2.02475	0.0428935	0.998446
Lifr	8023.56	0.179139	0.0884991	2.02419	0.0429508	0.998446
Trappc6a	439.108	-0.238414	0.11779	-2.02405	0.042965	0.998446
Papola	8595.26	0.175403	0.0867142	2.02278	0.0430962	0.998446
Tctn2	1307.11	-0.167326	0.082736	-2.02241	0.0431342	0.998446
Serpinb9b	2.90714	2.6536	1.31213	2.02236	0.0431396	0.998446
Naga	1334.74	-0.17959	0.0888592	-2.02107	0.0432729	0.998446
Crabp1	93.3528	0.512938	0.253875	2.02044	0.0433381	0.998446
Cml1	586.642	-0.215789	0.106818	-2.02015	0.0433673	0.998446
Stc1	238.481	0.329706	0.163264	2.01946	0.0434391	0.998446
Ckb	91505.7	-0.139117	0.0688944	-2.01928	0.043458	0.998446
Fbxo2	4839.55	-0.17237	0.0854364	-2.01753	0.0436407	0.998446
Spata9	94.8131	0.433602	0.214928	2.01743	0.0436504	0.998446
Abcc5	11234.8	0.205299	0.101773	2.01723	0.0436715	0.998446
Ago3	4045.89	0.234515	0.116349	2.01562	0.0438398	0.998446
Tcap	215.666	-0.334497	0.166028	-2.01471	0.0439351	0.998446
Adamts1	1571.54	-0.16218	0.0805155	-2.01427	0.0439816	0.998446
2021-03-02	4022.3	-0.135328	0.0672226	-2.01314	0.0441	0.998446
Cep97	2543.77	0.164518	0.0817233	2.01311	0.0441032	0.998446
Prnp	64630.9	-0.171568	0.0852469	-2.0126	0.0441569	0.998446
Tmem17	495.281	-0.26984	0.134081	-2.01252	0.0441653	0.998446
9530059O14Rik	761.266	0.40486	0.201172	2.0125	0.044167	0.998446
L1cam	9596.85	0.186787	0.0928232	2.01229	0.0441897	0.998446
Gstt3	164.242	-0.351485	0.174681	-2.01215	0.0442037	0.998446
Tnik	18334.4	0.161192	0.0801517	2.01109	0.044316	0.998446
Slc11a1	160.307	-0.364967	0.18148	-2.01106	0.044319	0.998446
Nexn	339.001	0.377403	0.187671	2.01099	0.044327	0.998446
Utp20	3586.72	0.185205	0.0921126	2.01064	0.044364	0.998446
Irf9	593.343	0.277035	0.137794	2.0105	0.0443786	0.998446
Rps6ka3	5069.24	0.26379	0.13121	2.01044	0.044385	0.998446
Spata24	264.688	-0.312067	0.155258	-2.00999	0.0444322	0.998446
H2afz	5396.65	-0.125453	0.0624481	-2.00892	0.0445457	0.998446
Sntn	39.2373	-1.03722	0.516432	-2.00844	0.0445965	0.998446
Gipc1	4170.59	-0.17064	0.084994	-2.00767	0.0446782	0.998446
Isoc2a	933.325	-0.161799	0.0806199	-2.00694	0.0447564	0.998446
Pprc1	837.284	0.355565	0.177351	2.00487	0.0449769	0.998446
Crygs	3.00082	-2.95866	1.47624	-2.00419	0.0450496	0.998446
Ntsr2	4972.01	-0.254469	0.126979	-2.00403	0.0450673	0.998446
Slc38a3	4736.4	-0.25703	0.128275	-2.00374	0.0450981	0.998446
Tdrd9	40.2039	-0.582184	0.290603	-2.00337	0.0451379	0.998446
Tcfl5	67.3507	-0.543354	0.271232	-2.00328	0.0451469	0.998446
Erbb3	989.196	0.202878	0.10128	2.00315	0.0451615	0.998446
2810474O19Rik	2075.19	0.167523	0.0836596	2.00243	0.0452381	0.998446
H2afx	1533.21	-0.238522	0.119136	-2.0021	0.045274	0.998446
Marveld3	46.3008	-0.587787	0.293679	-2.00146	0.0453432	0.998446
Sox2	2853.4	-0.314476	0.157124	-2.00146	0.0453433	0.998446
2410006H16Rik	1103.74	-0.201216	0.100598	-2.00019	0.0454797	0.998446
Gm13375	427.651	-0.288053	0.144299	-1.99622	0.0459104	0.998446
Tmco1	3064.7	-0.159538	0.0799436	-1.99563	0.045974	0.998446
DQ267102	72.0298	0.604207	0.3028	1.9954	0.0459992	0.998446
Ncf2	375.636	0.24323	0.121914	1.9951	0.0460324	0.998446
1700109K24Rik	159.824	0.380564	0.190772	1.99487	0.0460575	0.998446
Slc22a13b-ps	43.2672	0.551419	0.27648	1.99442	0.0461059	0.998446
Morc4	305.557	0.243131	0.121926	1.99409	0.0461427	0.998446
Chd1	3676.74	0.166215	0.0833743	1.9936	0.0461958	0.998446
Rnasek	3659.06	-0.210687	0.10569	-1.99344	0.0462133	0.998446
Eps8l2	237.96	-0.345993	0.173592	-1.99314	0.0462458	0.998446
Aff4	30570.1	0.135896	0.0682001	1.99261	0.0463038	0.998446
Ttll4	1026.18	0.184787	0.0927408	1.99251	0.0463147	0.998446
Zswim3	624.757	0.204356	0.10259	1.99196	0.046375	0.998446
Elk4	2007.99	0.177669	0.0891945	1.99192	0.0463794	0.998446
Ckmt1	15918.6	-0.138294	0.0694457	-1.99139	0.0464377	0.998446
Snora81	170.537	0.438592	0.220268	1.99118	0.0464613	0.998446
Lrig2	5036.93	0.145605	0.0731553	1.99036	0.0465514	0.998446
Smim19	1078.12	-0.186659	0.0937854	-1.99028	0.0465606	0.998446
Zfp28	711.26	0.199659	0.100321	1.99021	0.0465682	0.998446
Macf1	71447.7	0.246484	0.123965	1.98832	0.0467758	0.998446
Clec4e	1.75335	4.33082	2.18175	1.98502	0.0471424	0.998446
Synj1	25814	0.192053	0.0967746	1.98454	0.0471957	0.998446
Xkr6	274.554	0.336029	0.16944	1.98317	0.0473486	0.998446
Sspn	761.773	-0.219416	0.110729	-1.98155	0.0475294	0.998446
Tubb1	19.4014	-0.861334	0.435013	-1.98002	0.0477016	0.998446
Dido1	10184.7	0.168871	0.0852983	1.97977	0.0477291	0.998446
Foxc2	87.3066	-0.618022	0.312175	-1.97973	0.0477338	0.998446
Slc24a4	1570.12	0.265109	0.133918	1.97963	0.0477448	0.998446
Gm10768	3.58541	1.98963	1.0054	1.97895	0.0478221	0.998446
Tpd52l1	1641.82	-0.187535	0.0947784	-1.97867	0.0478533	0.998446
S100a1	2247.52	-0.207774	0.105015	-1.97852	0.0478701	0.998446
Fnbp1l	8082.98	0.263183	0.133027	1.97842	0.047881	0.998446
A630089N07Rik	148.925	0.386971	0.195629	1.97809	0.0479184	0.998446
Mas1	1352.37	-0.178541	0.090273	-1.97779	0.0479523	0.998446
Ubl5	4813.23	-0.145156	0.0734126	-1.97726	0.0480117	0.998446
Esam	656.283	0.319994	0.161846	1.97714	0.0480254	0.998446
Foxl2	7.36505	-1.44199	0.729616	-1.97637	0.0481128	0.998446
Dab2	560.547	-0.362396	0.183374	-1.97627	0.0481245	0.998446
Olfr115	3.95975	2.70858	1.37108	1.9755	0.0482109	0.998446
Tmem97	1041.84	-0.197167	0.0998117	-1.97539	0.0482239	0.998446
Thnsl2	334.276	-0.260169	0.131724	-1.97511	0.0482558	0.998446
Fam195a	505.319	-0.209988	0.106329	-1.97488	0.0482814	0.998446
Peg10	1253.86	0.358659	0.181626	1.97471	0.0483014	0.998446
Cd83	1257.93	-0.171214	0.0867469	-1.97372	0.048414	0.998446
Hinfp	1028.55	0.166243	0.0842303	1.97368	0.0484186	0.998446
Ifit1bl1	446.253	-0.294837	0.149474	-1.97249	0.0485538	0.998446
Unc13c	5414.38	0.317656	0.161087	1.97196	0.0486146	0.998446
Yeats2	3157.51	0.146643	0.0743751	1.97166	0.0486479	0.998446
Grina	21003	-0.126453	0.0641361	-1.97163	0.0486513	0.998446
Entpd4	9.3706	1.26168	0.64011	1.97104	0.0487197	0.998446
Eya3	2770.05	0.137317	0.0696827	1.9706	0.0487699	0.998446
Dbp	1692.62	-0.288344	0.146345	-1.97029	0.0488046	0.998446
Slc7a14	13769.5	0.139823	0.0709736	1.97007	0.0488305	0.998446
Ptpn23	1423.01	0.307386	0.15608	1.96942	0.0489049	0.998446
Tnrc6b	11704.3	0.240411	0.122082	1.96926	0.0489232	0.998446
Laptm4b	6733.19	-0.142482	0.0723559	-1.96918	0.048932	0.998446
Myo3b	256.926	0.454433	0.230836	1.96864	0.0489947	0.998446
Dusp28	1773.06	-0.183945	0.0934434	-1.96852	0.0490084	0.998446
Arxes1	792.047	-0.21595	0.109715	-1.96828	0.0490354	0.998446
Irf6	183.623	-0.315643	0.160435	-1.96742	0.0491344	0.998446
Ferd3l	1.98056	-3.26374	1.65954	-1.96665	0.0492237	0.998446
Hist3h2ba	1376.17	-0.266344	0.135442	-1.96648	0.0492433	0.998446
H2-T23	1103.93	0.163512	0.0831527	1.96641	0.0492515	0.998446
Zmym5	2352.7	0.159001	0.0809314	1.96464	0.0494556	0.998446
Morc2b	471.771	0.356278	0.18135	1.96458	0.0494624	0.998446
Krt18	150.103	-0.726656	0.370047	-1.96368	0.0495669	0.998446
Lrp5	449.754	-0.439001	0.223577	-1.96353	0.0495843	0.998446
Pde4dip	27765.9	0.17267	0.0879441	1.9634	0.0495993	0.998446
Mir1188	67.6336	0.4947	0.252111	1.96223	0.0497354	0.998446
Upp2	798.85	-0.275405	0.14036	-1.96213	0.0497474	0.998446
Lcor	1218.44	0.280125	0.142835	1.96118	0.0498583	0.998446
Pole2	69.3411	0.477971	0.243722	1.96113	0.0498634	0.998446
Cd300e	3.3799	2.2319	1.13815	1.96099	0.04988	0.998446
Ice1	11063.2	0.206011	0.105098	1.96018	0.049975	0.998446
Kl	2507.57	-0.952496	0.485944	-1.9601	0.0499847	0.998446
Map3k2	5234.5	0.193361	0.0986639	1.9598	0.0500194	0.998446
Myt1l	20323.6	0.15164	0.0773778	1.95973	0.0500269	0.998446
Nsd1	26845.3	0.172673	0.0881199	1.95953	0.0500511	0.998446
Trnp1	7597.84	-0.141947	0.0724423	-1.95946	0.0500595	0.998446
Gm20172	53.912	0.811465	0.414218	1.95903	0.0501093	0.998446
Zfp248	1032.99	0.168404	0.0859773	1.9587	0.0501479	0.998446
Per3	3263.05	0.184008	0.0939525	1.95853	0.0501684	0.998446
Rc3h1	7419.89	0.199825	0.10205	1.95811	0.0502176	0.998446
Mars2	1395.29	0.148174	0.0756931	1.95757	0.0502809	0.998446
Gtf3c4	5428.34	0.138674	0.0708573	1.95709	0.0503371	0.998446
Rps11	8450.2	-0.131897	0.0674061	-1.95675	0.0503769	0.998446
Atp10a	880.663	0.278456	0.142329	1.95643	0.0504144	0.998446
Tspan9	3429.2	-0.166188	0.0849456	-1.9564	0.0504179	0.998446
Dmrt3	21.1602	-0.947328	0.484246	-1.9563	0.0504302	0.998446
Arid3b	382.255	0.402748	0.205881	1.95622	0.0504398	0.998446
Zfp414	866.613	-0.198354	0.1014	-1.95615	0.0504471	0.998446
Id2	8868.66	-0.212258	0.10851	-1.95611	0.0504528	0.998446
Tecr	18181.4	-0.132814	0.0679116	-1.95569	0.0505014	0.998446
2810032G03Rik	583.748	0.189675	0.0969943	1.95552	0.0505215	0.998446
Pgls	1207.53	-0.179772	0.0919424	-1.95526	0.0505521	0.998446
C1qtnf1	178.682	-0.335307	0.171545	-1.95463	0.0506266	0.998446
Trim61	1.48477	-4.01179	2.05296	-1.95415	0.0506832	0.998446
Rprm	2836.45	-0.191998	0.0982602	-1.95398	0.0507037	0.998446
Dync2li1	1250.33	-0.176797	0.0905311	-1.95289	0.0508328	0.998446
Chia1	113.617	-0.538522	0.27577	-1.9528	0.0508438	0.998446
Strc	66.4692	0.60048	0.307517	1.95267	0.0508588	0.998446
1700023F06Rik	55.8111	-0.491436	0.251692	-1.95253	0.050875	0.998446
Mir381	36.3283	0.602452	0.308557	1.95248	0.0508811	0.998446
Lime1	2694.46	0.248662	0.127381	1.95211	0.0509246	0.998446
Map2k3	489.024	0.37396	0.191603	1.95174	0.0509692	0.998446
Gm9199	16.3529	-1.04664	0.536474	-1.95097	0.0510607	0.998446
Dydc2	35.8599	-0.627287	0.321532	-1.95093	0.0510651	0.998446
Dohh	4290.16	-0.148167	0.0759784	-1.95011	0.0511625	0.998446
Hic2	792.83	0.228839	0.117356	1.94996	0.0511814	0.998446
Mir674	20.0071	1.05531	0.541293	1.9496	0.0512234	0.998446
Dsp	602.28	-0.318423	0.163335	-1.94951	0.0512347	0.998446
Armc3	93.4019	-0.580589	0.297815	-1.9495	0.0512363	0.998446
Slc30a6	894.379	-0.170205	0.0873382	-1.9488	0.0513189	0.998446
Hist1h4d	6727.52	-0.241768	0.124085	-1.94841	0.0513663	0.998446
Nr2f6	2461.85	-0.213358	0.109527	-1.948	0.0514147	0.998446
Anapc1	9486.93	0.114577	0.0588298	1.9476	0.0514631	0.998446
6330415G19Rik	105.069	-0.413719	0.212425	-1.9476	0.0514631	0.998446
Tbx22	20.9195	-0.96765	0.496872	-1.94748	0.0514769	0.998446
Ryr1	1758.49	0.295116	0.151554	1.94727	0.0515022	0.998446
Map1lc3a	10082.6	-0.204869	0.105215	-1.94716	0.0515161	0.998446
Wdr86	148.169	-0.646718	0.332172	-1.94694	0.0515424	0.998446
Mrps34	1773.21	-0.227964	0.117196	-1.94515	0.0517571	0.998446
Mfap3	2629.67	0.246912	0.126998	1.94421	0.0518696	0.998446
Ubap1l	75.6036	0.587886	0.302391	1.94412	0.0518804	0.998446
Htr2b	82.9211	0.576465	0.296587	1.94367	0.0519358	0.998446
Krt9	173.516	0.369042	0.189935	1.94299	0.0520175	0.998446
Gcc1	2359.74	0.162066	0.0834316	1.9425	0.052077	0.998446
Pik3c2g	14.3731	-1.20936	0.62281	-1.94178	0.0521638	0.998446
Malat1	559117	0.352268	0.18147	1.94119	0.0522349	0.998446
A930041C12Rik	11.3824	-1.10207	0.567775	-1.94103	0.0522547	0.998446
Rab33a	1456.45	-0.19843	0.102244	-1.94074	0.0522896	0.998446
Polr3gl	1036.61	-0.193845	0.0998982	-1.94042	0.0523281	0.998446
Syne1	76218.5	0.187517	0.0966742	1.93968	0.0524182	0.998446
Syt14	3105.89	0.20339	0.104864	1.93956	0.0524331	0.998446
Setd5	6947.99	0.163421	0.0842698	1.93926	0.0524702	0.998446
Ly6h	10539.9	-0.191187	0.0986355	-1.93832	0.052584	0.998446
Parp4	347.146	-0.30862	0.159226	-1.93825	0.0525924	0.998446
Inhbe	18.5253	-1.06504	0.549797	-1.93716	0.0527258	0.998446
Anapc13	1064.75	-0.189833	0.0979995	-1.93708	0.0527356	0.998446
Adamtsl5	242.214	-0.371848	0.192003	-1.93668	0.0527845	0.998446
B3galnt2	1356.18	0.193319	0.0998381	1.93633	0.0528274	0.998446
Zdhhc22	1076.65	-0.175285	0.0905249	-1.93632	0.0528287	0.998446
Usp31	17157.2	0.152984	0.0790104	1.93626	0.0528363	0.998446
Sacs	3658.97	0.187499	0.096843	1.93611	0.0528541	0.998446
Aes	21390.2	-0.136462	0.0705114	-1.93531	0.0529518	0.998446
Mir300	28.4141	0.772506	0.399265	1.93482	0.0530122	0.998446
Dnah2	317.926	-0.306771	0.158635	-1.93382	0.0531354	0.998446
2900055J20Rik	1280.34	0.298858	0.154559	1.93362	0.0531602	0.998446
Cdc7	1458.99	0.277178	0.143363	1.9334	0.0531865	0.998446
Mir7220	35.1765	0.679745	0.351641	1.93307	0.0532281	0.998446
Dcc	3055.25	0.178917	0.0925566	1.93305	0.0532294	0.998446
1810007C17Rik	7.3607	-1.51506	0.784757	-1.93061	0.0535308	0.998446
Phlpp2	4499.71	0.2185	0.113187	1.93044	0.0535523	0.998446
Mir7675	3.51655	-2.51401	1.30232	-1.9304	0.0535567	0.998446
Tcf7l2	200.5	-0.38369	0.198828	-1.92976	0.0536369	0.998446
Mrps30	1584.99	-0.161683	0.0837931	-1.92955	0.0536631	0.998446
Zfp54	127.111	0.382263	0.198208	1.9286	0.053781	0.998446
4930544D05Rik	6.89818	1.36582	0.708367	1.92812	0.0538396	0.998446
Khk	406.43	-0.252337	0.13089	-1.92786	0.0538726	0.998446
Mir6928	3.83291	1.84823	0.958827	1.92759	0.053906	0.998446
Gm4285	292.008	-0.279061	0.144871	-1.92627	0.0540701	0.998446
Ppp4r1	2158.68	0.161923	0.0840693	1.92606	0.0540963	0.998446
Nes	1052.5	0.258942	0.134451	1.92592	0.0541147	0.998446
Osbpl6	5465.11	0.210637	0.109422	1.925	0.0542292	0.998446
Nos1ap	3089.04	0.30172	0.156803	1.92419	0.0543303	0.998446
2021-09-15	11065.3	-0.166917	0.0867553	-1.92399	0.0543552	0.998446
Srebf1	3763.27	-0.227227	0.11814	-1.92337	0.0544338	0.998446
Fas	79.5047	0.55694	0.289697	1.92249	0.0545436	0.998446
Heatr1	3944.85	0.19339	0.100596	1.92245	0.0545492	0.998446
2310022B05Rik	2296.65	-0.229239	0.119269	-1.92203	0.054602	0.998446
Zfp750	42.0543	0.55019	0.286317	1.92161	0.0546547	0.998446
Mllt4	10638.4	0.139996	0.0729077	1.92018	0.0548351	0.998446
Psmf1	2152.63	-0.150229	0.078247	-1.91993	0.0548672	0.998446
Tmem136	807.895	0.224108	0.116728	1.91991	0.0548692	0.998446
Fam129c	135.865	0.408897	0.213037	1.91937	0.0549374	0.998446
Cbl	2870.2	0.281784	0.146849	1.91887	0.0550012	0.998446
Tert	99.1945	0.417698	0.217683	1.91884	0.0550045	0.998446
Gm15471	9.86051	1.19828	0.624822	1.91779	0.0551375	0.998446
Bcas1os2	44.5471	0.684404	0.356993	1.91714	0.0552206	0.998446
Zfp185	252.72	-0.439686	0.229425	-1.91647	0.0553049	0.998446
Ndufs7	4866.73	-0.154112	0.080432	-1.91606	0.0553579	0.998446
Pou2f1	1851.3	0.197111	0.102907	1.91542	0.0554395	0.998446
Psmb3	3517.58	-0.124985	0.0652558	-1.91532	0.0554523	0.998446
Zscan20	779.468	0.25849	0.135037	1.91421	0.0555929	0.998446
Adprh	4643.71	-0.123577	0.0645793	-1.91357	0.0556752	0.998446
1500004A13Rik	1771.93	0.174411	0.0911518	1.91342	0.0556948	0.998446
Snord123	1.45728	-3.97073	2.07532	-1.91331	0.0557085	0.998446
Phf8	2199.44	0.179492	0.0938305	1.91293	0.0557564	0.998446
Dcaf17	1388.99	0.16356	0.0855231	1.91247	0.0558165	0.998446
Mir539	25.2111	0.738063	0.385937	1.91239	0.0558258	0.998446
Eif3k	5921.31	-0.163499	0.0855017	-1.91224	0.055846	0.998446
Ndufa8	5545.71	-0.173942	0.090994	-1.91157	0.0559308	0.998446
1700020A23Rik	14.3008	1.01963	0.533992	1.90944	0.0562052	0.998446
Gpr37l1	15551.3	-0.158294	0.0829195	-1.90901	0.0562608	0.998446
Abcg2	1598.37	0.174563	0.0914918	1.90797	0.0563955	0.998446
Sdcbp2	148.259	0.312184	0.163625	1.90793	0.0564009	0.998446
Unc119	1446.61	-0.219525	0.115073	-1.90771	0.0564293	0.998446
Aqp11	712.426	-0.168872	0.0885268	-1.90758	0.0564451	0.998446
Bend4	1305.86	0.163458	0.0857325	1.9066	0.0565722	0.998446
Trp53bp1	11837.5	0.139169	0.0730172	1.90597	0.0566536	0.998446
Ramp1	4464.35	-0.136095	0.0714157	-1.90567	0.0566929	0.998446
Mir6982	13.708	0.952369	0.499859	1.90528	0.0567443	0.998446
Nhs	557.237	0.189306	0.0994029	1.90443	0.0568539	0.998446
Magee1	11960.8	-0.205396	0.107854	-1.90439	0.0568589	0.998446
Cnih2	8356.88	-0.202115	0.106142	-1.90419	0.0568849	0.998446
Crlf1	215.625	-0.312008	0.163854	-1.90418	0.0568866	0.998446
Cox6b1	13104.9	-0.137198	0.0720718	-1.90363	0.0569585	0.998446
Itm2b	49194.5	-0.137777	0.0724199	-1.90248	0.0571084	0.998446
Mx1	22.4582	0.789401	0.415007	1.90214	0.057153	0.998446
Mkl2	23616.3	0.205262	0.107984	1.90086	0.0573204	0.998446
Trim72	33.068	-0.669512	0.352305	-1.90037	0.057384	0.998446
Rbm12b2	1444.08	0.199242	0.104876	1.89978	0.0574616	0.998446
Hist1h4k	1128.27	-0.316399	0.16657	-1.8995	0.0574992	0.998446
Gm1141	25.5008	0.667631	0.351497	1.89939	0.0575127	0.998446
Mroh4	7.12579	1.36184	0.717011	1.89933	0.057521	0.998446
Clcn1	161.32	0.375498	0.197712	1.89922	0.0575358	0.998446
Prdx4	1098.92	-0.168432	0.0887272	-1.89831	0.0576554	0.998446
Romo1	1873.07	-0.157476	0.0829561	-1.89831	0.0576557	0.998446
Trpm3	6616.98	-0.239431	0.126131	-1.89827	0.0576604	0.998446
Ankk1	55.0594	0.653877	0.344505	1.89802	0.0576934	0.998446
2410089E03Rik	5922.24	0.2257	0.11892	1.89791	0.0577085	0.998446
Ceacam2	56.038	0.529087	0.278792	1.89778	0.0577248	0.998446
Bbx	5368.07	0.137319	0.0723664	1.89755	0.0577552	0.998446
Fancb	292.922	0.244202	0.128698	1.89749	0.0577639	0.998446
4930413G21Rik	766.066	-0.278389	0.14672	-1.89741	0.0577734	0.998446
Gm6150	1.63034	-3.96261	2.08862	-1.89724	0.0577963	0.998446
Wdr76	390.873	0.256806	0.135392	1.89675	0.0578605	0.998446
Angptl7	41.4488	0.61857	0.326139	1.89664	0.0578749	0.998446
4921507L20Rik	50.4579	0.606135	0.319681	1.89606	0.0579519	0.998446
Fgf3	50.1708	0.663991	0.350306	1.89546	0.0580311	0.998446
Cbr1	3285.01	-0.136269	0.0719082	-1.89503	0.0580879	0.998446
Zfp112	983.753	0.160664	0.0847917	1.89481	0.0581178	0.998446
Cdh3	78.064	-0.705429	0.372365	-1.89446	0.0581644	0.998446
Pmm1	8807	-0.126299	0.066675	-1.89425	0.0581925	0.998446
Mir592	10.1072	1.22681	0.647772	1.89389	0.0582397	0.998446
Csnka2ip	13.4716	-1.10043	0.581349	-1.89289	0.0583724	0.998446
Itm2c	66510.4	-0.104124	0.0550085	-1.89288	0.0583743	0.998446
Clybl	898.002	-0.210362	0.111139	-1.89279	0.0583861	0.998446
Barx2	249.744	-0.274245	0.144949	-1.89201	0.05849	0.998446
Rab3c	39829.4	0.12928	0.068332	1.89194	0.0584986	0.998446
Orai1	370.579	-0.272342	0.144021	-1.89099	0.0586256	0.998446
Podxl2	6442.32	-0.145547	0.0769699	-1.89096	0.0586292	0.998446
Gpx4	10875.1	-0.167899	0.088827	-1.89017	0.0587348	0.998446
Ctsd	30753.9	-0.136822	0.0723904	-1.89006	0.0587495	0.998446
Edf1	7167.81	-0.12379	0.0654974	-1.89	0.0587586	0.998446
Crispld1	741.496	0.201732	0.106783	1.88917	0.0588693	0.998446
Celsr3	5745.28	0.218553	0.115718	1.88867	0.0589357	0.998446
Sema3c	2984.83	0.186642	0.0988682	1.88778	0.0590548	0.998446
Mir124a-1hg	5087.29	0.324681	0.172016	1.8875	0.0590927	0.998446
Lsp1	265.554	-0.30087	0.159459	-1.88682	0.0591851	0.998446
Grin2b	24455	0.326575	0.173108	1.88654	0.0592221	0.998446
Htra1	10552.2	-0.159395	0.0845055	-1.88621	0.0592671	0.998446
Aste1	629.114	0.205117	0.108818	1.88496	0.0594355	0.998446
Pink1	31731.2	-0.12066	0.0640191	-1.88475	0.0594633	0.998446
Mir666	41.869	0.665334	0.353114	1.88419	0.0595397	0.998446
Arhgdig	3729.93	-0.20248	0.107466	-1.88413	0.0595474	0.998446
Cad	1745.15	0.166303	0.0882769	1.88388	0.0595805	0.998446
Gm15328	115.455	0.437229	0.232115	1.88367	0.0596097	0.998446
Mndal	85.4885	0.449455	0.238609	1.88364	0.0596135	0.998446
Drd2	807.217	0.351827	0.186839	1.88305	0.0596934	0.998446
Cntrl	1464.57	0.195064	0.103594	1.88296	0.0597058	0.998446
Eml6	4348.88	0.16429	0.0872961	1.88198	0.0598384	0.998446
Cdan1	1953.26	0.190675	0.101344	1.88146	0.0599089	0.998446
Snhg8	1216.98	-0.167673	0.0891394	-1.88101	0.05997	0.998446
Eln	243.635	-0.422038	0.224403	-1.88071	0.0600113	0.998446
Mlycd	1959.48	-0.18699	0.0995137	-1.87904	0.0602396	0.998446
Ccdc53	855.43	-0.160017	0.0851891	-1.87838	0.0603297	0.998446
Adamts7	24.831	-0.720577	0.383734	-1.8778	0.060408	0.998446
Kmt2e	5345.5	0.256207	0.136448	1.8777	0.0604224	0.998446
Cyp4f17	129.788	-0.316342	0.168483	-1.87759	0.0604378	0.998446
Pkd1	8987.86	0.17718	0.0943714	1.87748	0.0604522	0.998446
Psap	120983	-0.108785	0.0579576	-1.87697	0.0605216	0.998446
Gm15694	39.607	0.573624	0.305628	1.87687	0.0605364	0.998446
Syce1	10.8057	-1.41621	0.754616	-1.87673	0.0605549	0.998446
Akr1a1	19850.9	-0.110081	0.0586773	-1.87604	0.0606501	0.998446
Slc5a6	1693.41	-0.145546	0.0775866	-1.87591	0.0606671	0.998446
Tmem206	753.857	0.187398	0.0999056	1.87575	0.0606893	0.998446
Lysmd2	3255.2	-0.120964	0.0644976	-1.87547	0.0607275	0.998446
Phkg1	1180.74	-0.221764	0.118314	-1.87437	0.06088	0.998446
Slc35b2	1655.3	-0.158335	0.0844778	-1.87428	0.0608918	0.998446
Serpinb8	783.286	0.280002	0.149395	1.87424	0.0608967	0.998446
4932438A13Rik	20764.6	0.25346	0.135234	1.87423	0.0608982	0.998446
Efemp2	629.833	-0.206645	0.110287	-1.8737	0.0609715	0.998446
Cacna1d	3535.9	0.223185	0.119166	1.87288	0.0610843	0.998446
Chd6	12656.9	0.149484	0.0798193	1.87278	0.0610988	0.998446
Gde1	17287.6	-0.104596	0.0558647	-1.87231	0.0611633	0.998446
A430088P11Rik	4.84722	1.69299	0.904294	1.87217	0.0611827	0.998446
Metrn	3357.09	-0.20121	0.107539	-1.87105	0.0613383	0.998446
Heatr5a	1531.95	0.132772	0.070982	1.8705	0.0614147	0.998446
Etaa1os	45.6382	-0.533199	0.285082	-1.87033	0.0614376	0.998446
Uqcr11	7686.51	-0.159103	0.0851249	-1.86905	0.0616157	0.998446
St8sia1	2841.48	0.219379	0.117429	1.86819	0.0617353	0.998446
Rwdd2a	1462.43	-0.203729	0.109054	-1.86815	0.0617415	0.998446
Antxr1	847.772	-0.217598	0.116497	-1.86784	0.0617837	0.998446
Baz1a	397.385	0.379399	0.203223	1.86691	0.0619146	0.998446
Mlxip	1147.81	0.315576	0.169049	1.86677	0.0619339	0.998446
Sv2c	2049.82	0.163763	0.0877392	1.86647	0.0619756	0.998446
Galnt7	1278.73	0.175858	0.0942432	1.86601	0.0620404	0.998446
Mir3470a	2.79465	2.15768	1.15634	1.86595	0.0620478	0.998446
Zbtb49	610.026	0.182646	0.0979035	1.86558	0.0621008	0.998446
Stard10	3346.57	-0.129604	0.0695524	-1.8634	0.0624065	0.998446
Lrba	9656.88	0.129922	0.0697557	1.86253	0.062529	0.998446
Ric8b	5807.67	0.156113	0.0838562	1.86168	0.0626485	0.998446
Slc2a12	725.229	-0.360825	0.193955	-1.86035	0.0628354	0.998446
Gm6588	42.2402	0.758724	0.407957	1.85981	0.0629121	0.998446
4930480K15Rik	146.636	0.64455	0.34667	1.85926	0.0629898	0.998446
Cd63	1431.31	-0.223632	0.12032	-1.85864	0.0630776	0.998446
Spag16	139.579	-0.410891	0.221134	-1.85811	0.0631538	0.998446
Ntf3	187.01	-0.319225	0.171807	-1.85804	0.0631634	0.998446
Ltc4s	226.36	-0.290329	0.15626	-1.85799	0.0631705	0.998446
Rbm33	3928.17	0.176435	0.0949732	1.85774	0.0632061	0.998446
Mgst1	482.51	-0.308954	0.166335	-1.85742	0.063251	0.998446
Cacng8	2848.98	-0.210395	0.11331	-1.8568	0.0633391	0.998446
Gmpr	3202.38	-0.185468	0.0998959	-1.85661	0.0633668	0.998446
Gm13446	388.336	-0.325362	0.175333	-1.85568	0.0634994	0.998446
Aqp4	13673.2	-0.224171	0.120803	-1.85567	0.0635003	0.998446
Ripk1	643.882	0.177061	0.0954206	1.85559	0.0635126	0.998446
Ndufb11	6187.96	-0.131692	0.0709787	-1.85537	0.063543	0.998446
Insig1	6856.89	-0.234141	0.12624	-1.85473	0.0636349	0.998446
Emilin1	242.059	-0.277043	0.149404	-1.85432	0.0636928	0.998446
Krt73	164.75	-0.295592	0.159416	-1.85422	0.0637075	0.998446
Fsd1l	4821.78	0.167942	0.0905846	1.85398	0.0637422	0.998446
Lag3	169.548	-0.337438	0.18207	-1.85334	0.0638331	0.998446
4930474M22Rik	12.3958	-1.29421	0.69841	-1.85308	0.063871	0.998446
F630111L10Rik	165.736	0.602022	0.325045	1.85212	0.0640083	0.998446
Arid4a	5630.38	0.15048	0.081284	1.85128	0.0641286	0.998446
4921501E09Rik	3.58287	2.20608	1.19167	1.85125	0.0641337	0.998446
Ptpn18	130.445	-0.337269	0.182242	-1.85067	0.0642177	0.998446
Zfp932	1156.16	0.209765	0.113352	1.85057	0.0642315	0.998446
Itsn2	7126.71	0.147783	0.0798617	1.85048	0.0642441	0.998446
Ccdc73	809.351	0.205732	0.1112	1.8501	0.0642991	0.998446
Gm715	209.059	-0.311024	0.168124	-1.84996	0.0643192	0.998446
Rsbn1	3130.41	0.141877	0.076696	1.84987	0.064333	0.998446
Fdps	3390.09	-0.161104	0.0870919	-1.84981	0.0643407	0.998446
Nlrp12	5.72779	-1.67785	0.907054	-1.84977	0.064346	0.998446
Paxbp1	4178.04	0.269845	0.145881	1.84977	0.0643474	0.998446
Fkbpl	558.642	-0.193397	0.104586	-1.84917	0.0644338	0.998446
Crispld2	182.757	-0.363391	0.196542	-1.84893	0.0644683	0.998446
Rpl13	11948.3	-0.130543	0.0706105	-1.84878	0.0644901	0.998446
Defb9	1.27547	-3.87905	2.09834	-1.84863	0.064511	0.998446
E4f1	1555.99	0.160927	0.0870694	1.84827	0.0645637	0.998446
Slc4a8	7350.57	0.213757	0.115661	1.84813	0.0645837	0.998446
Adgrl4	1436.31	0.294903	0.159681	1.84683	0.0647713	0.998446
Vps13d	17569.3	0.176056	0.0953454	1.84651	0.0648182	0.998446
Rubie	2.6099	-2.70552	1.46527	-1.84643	0.0648292	0.998446
Ido1	183.323	0.398968	0.216076	1.84643	0.06483	0.998446
Trio	24139.6	0.164004	0.0888306	1.84626	0.0648552	0.998446
Fzd10	111.28	-0.427463	0.231693	-1.84495	0.0650441	0.998446
D930048N14Rik	152.057	0.296374	0.16071	1.84415	0.0651612	0.998446
Cytl1	33.8595	-0.641978	0.348178	-1.84382	0.0652095	0.998446
Ankrd9	908.314	-0.186332	0.10106	-1.84377	0.0652171	0.998446
Gsta4	2754.72	-0.172439	0.0935316	-1.84364	0.0652351	0.998446
Gsk3a	5893.33	-0.163518	0.0887057	-1.84337	0.0652749	0.998446
Phka2	2653.07	0.1623	0.0880828	1.84259	0.0653891	0.998446
Creb3	3314.86	-0.118602	0.0643838	-1.84211	0.0654587	0.998446
1110004E09Rik	1917.13	-0.122284	0.0663869	-1.84199	0.0654763	0.998446
Ccdc176	360.074	0.271063	0.147168	1.84185	0.0654964	0.998446
Slc25a42	684.003	0.288481	0.156647	1.84161	0.0655325	0.998446
Tatdn1	565.634	0.176964	0.0960994	1.84147	0.0655529	0.998446
Eogt	1585.29	0.168394	0.0914796	1.84078	0.0656533	0.998446
4833422C13Rik	250.665	0.311672	0.169322	1.8407	0.0656653	0.998446
Filip1l	407.377	0.32747	0.177907	1.84068	0.0656682	0.998446
Cenpk	77.1451	-0.456041	0.247787	-1.84045	0.0657017	0.998446
Azin2	2452.04	-0.14851	0.0806938	-1.84041	0.0657081	0.998446
Grpel1	3455.69	-0.125604	0.06828	-1.83954	0.0658355	0.998446
Rgs7bp	23651.2	0.1344	0.0730663	1.83942	0.0658536	0.998446
Rps15a-ps4	14.2387	0.905093	0.492113	1.8392	0.0658861	0.998446
Nek1	3747.94	0.187243	0.101809	1.83915	0.0658925	0.998446
Mir344	10.288	1.29325	0.703401	1.83856	0.0659792	0.998446
Cdipt	8872.97	-0.121564	0.0661318	-1.83821	0.0660312	0.998446
Ppia	32653.4	-0.156037	0.0849113	-1.83765	0.0661144	0.998446
Nav1	4779.27	0.358297	0.195154	1.83597	0.0663621	0.998446
Htra3	133.312	-0.374218	0.203854	-1.83572	0.0663996	0.998446
Ndufv3	4239.75	-0.136329	0.0742775	-1.83541	0.0664455	0.998446
Gm5136	67.3338	0.7605	0.414486	1.8348	0.0665353	0.998446
Rmi2	10.6896	-1.05243	0.573653	-1.83462	0.0665622	0.998446
Cttnbp2nl	2480.59	0.17676	0.0963711	1.83416	0.0666296	0.998446
Kdm5b	7796.75	0.140537	0.0766632	1.83317	0.0667769	0.998446
Ccnl2	4604.43	0.192624	0.105084	1.83305	0.066795	0.998446
Fam227b	11.1877	1.15428	0.629733	1.83297	0.0668076	0.998446
Raph1	3927.76	0.331771	0.181008	1.83291	0.066816	0.998446
Psmd11	2505.2	0.163041	0.088959	1.83277	0.0668375	0.998446
Slc6a19	27.6874	-0.681734	0.372119	-1.83203	0.0669465	0.998446
1500017E21Rik	35.1996	0.560347	0.305891	1.83185	0.0669734	0.998446
Smok4a	6.95169	1.28423	0.701147	1.83161	0.0670091	0.998446
Naglu	626.549	-0.243937	0.133206	-1.83128	0.0670591	0.998446
Cox5b	11113.8	-0.171945	0.0939183	-1.8308	0.0671308	0.998446
1700020D05Rik	58.3558	0.532134	0.290755	1.83018	0.0672234	0.998446
Cacna1e	27609.7	0.233127	0.127424	1.82953	0.0673199	0.998446
Chil3	6.82878	1.5759	0.861565	1.82912	0.0673819	0.998446
Gdap10	232.638	0.391289	0.213983	1.8286	0.0674593	0.998446
Mroh5	116.546	-0.413988	0.226399	-1.82857	0.0674634	0.998446
Bcan	11428.7	-0.210733	0.115299	-1.82771	0.067593	0.998446
Cox14	2565.99	-0.161999	0.0886678	-1.82704	0.067694	0.998446
Prr14l	8848.55	0.191948	0.105089	1.82652	0.0677723	0.998446
Ubp1	5372.84	0.132057	0.0723067	1.82635	0.0677981	0.998446
Htt	19133.1	0.155735	0.0852756	1.82626	0.0678114	0.998446
Numa1	9216.74	0.138312	0.0758267	1.82405	0.0681449	0.998446
Rpl27	2947.42	-0.149887	0.0822153	-1.82311	0.0682871	0.998446
Fads1	12997.9	-0.196697	0.107905	-1.82287	0.0683238	0.998446
Pla2g12a	1210.78	-0.156227	0.0857065	-1.82281	0.0683315	0.998446
Edc3	1248.5	0.187103	0.102648	1.82276	0.0683404	0.998446
Scg5	15860.3	-0.198115	0.108712	-1.82238	0.0683971	0.998446
Mdc1	1013.9	0.179334	0.0984082	1.82235	0.0684021	0.998446
E330020D12Rik	15.8475	0.901542	0.494736	1.82227	0.0684143	0.998446
Gpr182	74.8373	-0.428193	0.235018	-1.82196	0.068461	0.998446
Them5	1.9268	-3.356	1.84215	-1.82178	0.0684878	0.998446
Prdm6	43.7013	-0.649237	0.35646	-1.82134	0.0685545	0.998446
Fndc9	353.858	0.256429	0.140797	1.82126	0.0685671	0.998446
Armcx4	6384.98	0.193176	0.106072	1.82118	0.068579	0.998446
Serpinb6b	146.647	0.412985	0.226884	1.82025	0.0687214	0.998446
Rpl31	9108.47	-0.146293	0.080388	-1.81984	0.0687832	0.998446
Rarb	2367.27	0.309638	0.170254	1.81868	0.0689599	0.998446
Gemin5	2780.77	0.134429	0.0739715	1.8173	0.069171	0.998446
Mir466l	1.42839	4.03802	2.22251	1.81687	0.0692366	0.998446
Pcdhb6	185.597	0.300389	0.16536	1.81658	0.0692822	0.998446
Cltb	9847.08	-0.171735	0.0945583	-1.81618	0.0693424	0.998446
Pnpo	3741.83	-0.186865	0.102925	-1.81554	0.0694411	0.998446
Med30	1050.98	-0.199896	0.110107	-1.81547	0.0694511	0.998446
Dera	168.988	-0.303735	0.167382	-1.81462	0.069583	0.998446
Ackr1	742.736	0.377057	0.207799	1.81453	0.0695963	0.998446
Pdia2	32.8068	0.689716	0.380119	1.81448	0.0696044	0.998446
Sec61b	1093.14	-0.175137	0.0965308	-1.81432	0.069629	0.998446
Bzrap1	16795.9	0.154378	0.0851048	1.81397	0.0696825	0.998446
Il25	12.1034	-1.01262	0.558317	-1.8137	0.0697233	0.998446
Atxn7l1os2	19.2068	0.888885	0.490105	1.81366	0.0697297	0.998446
1700040L02Rik	90.9318	-0.420617	0.23193	-1.81355	0.069747	0.998446
Arx	1051.22	-0.190445	0.105067	-1.8126	0.0698931	0.998446
Emc10	9250.75	-0.13336	0.0735905	-1.81219	0.0699568	0.998446
Mir344c	6.47995	1.29074	0.71226	1.81217	0.0699594	0.998446
Gabarap	7448.87	-0.128505	0.0709257	-1.81183	0.0700128	0.998446
Rock1	3829.59	0.150935	0.0833154	1.81161	0.0700466	0.998446
Zmat1	793.775	0.24971	0.137855	1.8114	0.0700792	0.998446
Cyp1b1	381.216	-0.220094	0.121518	-1.8112	0.0701094	0.998446
F8a	1133.34	-0.199555	0.110191	-1.811	0.0701414	0.998446
Pnck	4481.97	-0.175492	0.096905	-1.81097	0.0701448	0.998446
Chchd10	9602.81	-0.144952	0.080043	-1.81093	0.0701524	0.998446
Atxn1l	4721.21	0.140309	0.0774841	1.81081	0.070171	0.998446
C330024D21Rik	1.16858	-3.75876	2.07608	-1.81051	0.070217	0.998446
Bnip3	7177.71	-0.112824	0.0623358	-1.80994	0.0703055	0.998446
Vcan	2632.33	0.253084	0.139874	1.80938	0.0703926	0.998446
Arhgap21	12289.1	0.169934	0.0939912	1.80798	0.0706094	0.998446
Gdf11	755.627	-0.193343	0.10695	-1.80779	0.0706389	0.998446
Slc35g2	1500.93	-0.16616	0.09193	-1.80746	0.0706902	0.998446
Htr3b	2.40036	-2.84475	1.57394	-1.80741	0.070699	0.998446
Scube3	424.604	0.293149	0.162201	1.80732	0.0707131	0.998446
Map3k8	183.636	0.338809	0.187478	1.8072	0.0707314	0.998446
Zc3h11a	7637.15	0.187985	0.104042	1.80682	0.0707902	0.998446
Tcte2	138.381	-0.32193	0.178178	-1.80679	0.070795	0.998446
Rps21	14063.6	-0.187476	0.103793	-1.80624	0.0708811	0.998446
Myh10	32155.4	0.167518	0.092765	1.80583	0.0709451	0.998446
Fjx1	5353.22	-0.193151	0.106982	-1.80546	0.071003	0.998446
Nop10	2661.39	-0.14086	0.0780463	-1.80483	0.0711013	0.998446
Itga4	1746.78	0.260587	0.144425	1.80431	0.0711821	0.998446
1700007G11Rik	40.8722	-0.566674	0.314091	-1.80417	0.0712045	0.998446
Tfap2b	39.4033	-0.728507	0.403798	-1.80414	0.0712101	0.998446
Mrpl41	3282.3	-0.139825	0.0775043	-1.8041	0.0712164	0.998446
Alas1	5081.29	-0.116903	0.0648103	-1.80377	0.0712672	0.998446
Vaultrc5	58.9727	0.654148	0.362749	1.80331	0.0713398	0.998446
Magi1	10500.3	0.114358	0.0634191	1.80321	0.0713547	0.998446
Slc4a5	358.384	-1.28272	0.71152	-1.80279	0.0714206	0.998446
Prdx5	11188.2	-0.144283	0.0800414	-1.8026	0.0714505	0.998446
Traf6	1642.69	0.136539	0.0757499	1.80249	0.0714677	0.998446
2210018M11Rik	3773.97	0.172418	0.0956678	1.80225	0.0715053	0.998446
Eif5a	13624.8	-0.133068	0.0738518	-1.80182	0.0715742	0.998446
Tusc1	348.07	-0.248231	0.137802	-1.80137	0.0716448	0.998446
Sipa1l1	22351.4	0.173673	0.096416	1.80129	0.0716577	0.998446
Meis2	8798.79	0.198305	0.110098	1.80117	0.0716761	0.998446
Sult1c2	12.9936	-1.25799	0.698458	-1.8011	0.0716874	0.998446
Arf5	7565.05	-0.155714	0.0864664	-1.80086	0.0717245	0.998446
D930015E06Rik	1305.63	0.173084	0.0961528	1.80009	0.0718458	0.998446
Reps2	23078.7	0.147577	0.0820012	1.79969	0.0719092	0.998446
Wtap	3780.91	0.122244	0.0679409	1.79926	0.0719771	0.998446
Ppp1r12a	12305.5	0.117886	0.0655323	1.7989	0.0720345	0.998446
Entpd2	487.434	-0.222798	0.123888	-1.79838	0.0721168	0.998446
Gm15446	381.742	0.278017	0.154621	1.79805	0.0721689	0.998446
Synj2	10898.8	0.186299	0.103627	1.79779	0.0722106	0.998446
Rheb	7627.9	-0.129399	0.0719825	-1.79765	0.0722323	0.998446
Phlda3	1318.59	-0.191396	0.106494	-1.79725	0.0722959	0.998446
Tpgs1	2626.37	-0.17499	0.0973787	-1.797	0.072335	0.998446
Uprt	334.781	0.230421	0.128234	1.79688	0.0723551	0.998446
Serp2	4801.43	-0.131842	0.07338	-1.7967	0.0723833	0.998446
Aamp	11145.5	-0.108253	0.0602583	-1.79648	0.0724186	0.998446
Kctd5	1886.25	-0.140042	0.0779637	-1.79625	0.0724545	0.998446
Rab8b	4644.79	0.144307	0.0803508	1.79596	0.0725007	0.998446
7630403G23Rik	10.5278	-1.50235	0.836632	-1.79571	0.0725403	0.998446
Bad	1442.38	-0.147946	0.0823988	-1.79549	0.0725761	0.998446
Tbcb	5339.72	-0.105345	0.0586825	-1.79517	0.0726264	0.998446
Cpz	14.9074	-0.950748	0.530059	-1.79367	0.0728666	0.998446
Dnajb7	15.8874	1.06705	0.595068	1.79316	0.0729476	0.998446
Nxph3	2371.09	-0.128122	0.0714565	-1.79301	0.0729716	0.998446
Papd5	4005.05	0.117499	0.0655323	1.79299	0.0729749	0.998446
Enho	3202.64	-0.150082	0.0837269	-1.79252	0.0730494	0.998446
Klhdc8a	1418.59	-0.182281	0.101704	-1.79228	0.0730881	0.998446
Dennd5b	13536.1	0.143642	0.0801499	1.79216	0.073107	0.998446
Oprd1	2054.99	0.203855	0.113791	1.79148	0.0732159	0.998446
Cwc25	1590.06	0.185392	0.103512	1.79102	0.0732901	0.998446
Tmem238	105.432	-0.447091	0.249739	-1.79023	0.0734169	0.998446
1700037C18Rik	291.88	-0.216608	0.121005	-1.79008	0.0734414	0.998446
Pbx4	415.15	-0.230719	0.128905	-1.78983	0.0734812	0.998446
Hsph1	25974.6	0.160592	0.0897321	1.78968	0.0735046	0.998446
Slc16a8	97.7935	-0.597224	0.333723	-1.78958	0.0735218	0.998446
Ifi202b	2.55859	-2.94122	1.64362	-1.78947	0.0735388	0.998446
Vamp8	542.545	-0.287615	0.160731	-1.78942	0.0735474	0.998446
Npas1	515.667	-0.225469	0.126016	-1.78921	0.0735804	0.998446
Rpl18	5798.67	-0.194376	0.108639	-1.78919	0.0735838	0.998446
Mirg	1110.59	0.272295	0.152191	1.78916	0.0735883	0.998446
A730090N16Rik	38.9299	0.653248	0.365174	1.78887	0.0736361	0.998446
Amelx	4.83666	-1.7797	0.994892	-1.78883	0.0736415	0.998446
Bcl2l14	2.0279	2.67883	1.49755	1.78881	0.0736456	0.998446
Huwe1	37029.4	0.172982	0.096707	1.78873	0.0736587	0.998446
Zbtb25	535.726	-0.232007	0.129771	-1.78782	0.0738056	0.998446
Mir1948	1.1255	3.69893	2.06938	1.78745	0.0738642	0.998446
H2afj	2183.81	-0.165637	0.0926754	-1.78728	0.0738927	0.998446
Cib3	1.66109	-3.08456	1.72604	-1.78708	0.0739249	0.998446
Zfp236	5616.85	0.139666	0.0781677	1.78675	0.0739782	0.998446
Pgm2	5508.76	-0.126369	0.070739	-1.78641	0.0740335	0.998446
Gm10421	68.9504	0.433088	0.242459	1.78623	0.0740616	0.998446
Fam196a	887.731	0.234338	0.131195	1.78618	0.0740695	0.998446
Mettl7b	1.09211	-3.5044	1.96442	-1.78393	0.0744344	0.998446
Ms4a10	1.09211	-3.5044	1.96442	-1.78393	0.0744344	0.998446
Fam46c	259.949	-0.394626	0.221296	-1.78325	0.0745449	0.998446
Sssca1	1176.04	-0.161936	0.0908249	-1.78295	0.0745951	0.998446
Cep250	2552.37	0.20388	0.114403	1.78212	0.0747291	0.998446
Ccdc124	4549.17	-0.13165	0.0738743	-1.78208	0.074736	0.998446
Dand5	597.078	-0.184821	0.103756	-1.7813	0.0748631	0.998446
Safb2	1464.36	0.205214	0.11521	1.78121	0.0748778	0.998446
Mecom	186.961	0.354701	0.199154	1.78104	0.0749064	0.998446
Plb1	111.607	-0.368174	0.206744	-1.78083	0.074941	0.998446
Sp2	254.611	0.321042	0.180286	1.78074	0.0749544	0.998446
Hcfc1r1	3010.35	-0.145725	0.0818471	-1.78045	0.0750023	0.998446
Sema6b	8775.19	-0.127362	0.0715548	-1.77992	0.0750889	0.998446
Col27a1	366.142	0.209986	0.117982	1.77981	0.0751069	0.998446
Bfsp1	53.7271	-0.463132	0.260227	-1.77972	0.0751212	0.998446
Abhd1	29.8835	0.636307	0.357594	1.77941	0.0751725	0.998446
Srrm2	19819.5	0.22536	0.12667	1.77911	0.0752216	0.998446
Psmb7	8365.29	-0.14037	0.0789075	-1.77892	0.075253	0.998446
Gm9776	142.825	-0.35731	0.200863	-1.77888	0.0752601	0.998446
Ccdc61	606.548	-0.161476	0.0908119	-1.77814	0.0753805	0.998446
Tdrp	1412.89	0.155659	0.0875658	1.77763	0.0754654	0.998446
Calm3	135598	-0.116098	0.0653125	-1.77758	0.0754735	0.998446
Ankhd1	7944.76	0.180934	0.101801	1.77733	0.0755139	0.998446
Asna1	5885.13	-0.120519	0.0678106	-1.77729	0.07552	0.998446
Cabp7	1147.72	-0.176881	0.0995443	-1.77691	0.0755833	0.998446
Slc39a1	2273.97	-0.144269	0.0812033	-1.77663	0.0756284	0.998446
Sptbn1	116527	0.1295	0.0729132	1.77608	0.0757198	0.998446
Ap2s1	8985.95	-0.132689	0.0747183	-1.77585	0.0757573	0.998446
Prdx3	4870.43	-0.135003	0.0760482	-1.77523	0.0758591	0.998446
1700071K01Rik	12.5135	1.15103	0.64842	1.77513	0.0758766	0.998446
Slc39a2	242.852	0.373725	0.210575	1.77478	0.0759337	0.998446
Lrrc38	140.629	-0.345597	0.194833	-1.77381	0.0760947	0.998446
Arap3	543.918	0.219293	0.123635	1.77371	0.076111	0.998446
Ywhah	36181.2	-0.129408	0.0729593	-1.7737	0.0761124	0.998446
Slc9a5	1723.71	0.19882	0.112108	1.77347	0.0761506	0.998446
Necab3	4134.17	-0.152202	0.0858243	-1.77342	0.07616	0.998446
Taok1	37577.4	0.154651	0.0872139	1.77324	0.0761897	0.998446
Slamf9	48.3031	-0.559248	0.315425	-1.773	0.0762294	0.998446
Herc1	47180.2	0.215699	0.12168	1.77267	0.0762831	0.998446
Gas1	619.489	-0.263437	0.148611	-1.77266	0.0762849	0.998446
Slc26a5	15.9921	0.843981	0.476198	1.77233	0.0763392	0.998446
Spata5	1969.97	0.143391	0.0809165	1.77209	0.0763793	0.998446
Apol11b	19.0426	-1.0955	0.618309	-1.77177	0.0764334	0.998446
Zfp146	3064.71	0.174567	0.0986029	1.7704	0.0766605	0.998446
Ppfibp1	3289.15	0.146298	0.082656	1.76996	0.0767334	0.998446
Setdb1	4057.1	0.133506	0.0754292	1.76995	0.0767354	0.998446
Pcf11	8500.43	0.179001	0.101139	1.76985	0.0767527	0.998446
Sfpq	10096.2	0.110789	0.062632	1.7689	0.0769113	0.998446
Faxc	8346.32	0.175	0.0989992	1.76769	0.0771124	0.998446
Mpi	3213.79	-0.133853	0.0757308	-1.76749	0.0771463	0.998446
Acbd6	2728.88	-0.132287	0.0748483	-1.7674	0.0771605	0.998446
Ccdc108	278.039	-0.296708	0.16788	-1.76738	0.0771651	0.998446
Gpr153	1899.64	-0.155104	0.0877687	-1.76719	0.0771965	0.998446
Bbox1	133.987	-0.406421	0.229992	-1.76711	0.0772092	0.998446
Rbm15	2265.46	0.163598	0.0925842	1.76702	0.0772249	0.998446
Pla2g2c	21.6056	-0.762732	0.43165	-1.76701	0.0772258	0.998446
Hist1h4c	3579.66	-0.288086	0.163047	-1.76689	0.0772466	0.998446
Pdpk1	17802.4	0.105556	0.0597449	1.76679	0.0772639	0.998446
Zfp536	2479.88	-0.170015	0.0962382	-1.7666	0.0772945	0.998446
Gpr62	863.309	-0.21609	0.122327	-1.76649	0.0773136	0.998446
Kank3	1187.36	0.192534	0.10901	1.76621	0.0773614	0.998446
Fam193a	3609.9	0.145765	0.0825424	1.76595	0.0774048	0.998446
Cxcr6	33.2521	0.543169	0.307632	1.76565	0.0774553	0.998446
Tcn2	1424.57	-0.244445	0.138464	-1.7654	0.0774963	0.998446
Muc13	2.55483	-2.78881	1.58011	-1.76494	0.0775731	0.998446
Gfap	11176.4	-0.297216	0.168411	-1.76483	0.0775931	0.998446
Rapgef2	22696.3	0.102612	0.0581614	1.76427	0.0776871	0.998446
Sst	9149.73	-0.17578	0.099682	-1.76341	0.0778317	0.998446
Nt5e	780.119	0.298581	0.169324	1.76337	0.0778373	0.998446
Hspb1	292.852	0.445638	0.252745	1.76319	0.0778678	0.998446
Crip3	45.7279	0.572741	0.32487	1.76298	0.0779033	0.998446
Mpp4	76.1964	-0.535432	0.30378	-1.76256	0.0779743	0.998446
Myo9a	24399.1	0.170802	0.0969133	1.76242	0.0779988	0.998446
Nhsl2	6144.27	0.157145	0.089176	1.76219	0.078037	0.998446
Mcm3ap	6038.93	0.144279	0.0818782	1.76211	0.0780503	0.998446
Trip12	25603.9	0.149415	0.0847996	1.76198	0.0780728	0.998446
Uck1	2504.49	-0.149325	0.084759	-1.76176	0.07811	0.998446
Gm38413	240.56	0.36456	0.206958	1.76151	0.0781514	0.998446
Arpp21	37964.2	0.112084	0.0636431	1.76114	0.0782153	0.998446
Eml2	6811.47	-0.209139	0.118781	-1.76071	0.0782877	0.998446
Acaca	6658	0.122962	0.0698376	1.76069	0.078291	0.998446
Lgals3bp	663.533	-0.249972	0.142002	-1.76034	0.0783503	0.998446
Gm10336	917.339	0.181032	0.102848	1.76019	0.078376	0.998446
Ccdc172	7.51022	1.16304	0.661152	1.75911	0.0785583	0.998446
Cntnap5c	1067.09	0.203319	0.115602	1.75879	0.0786132	0.998446
Trim63	9.56212	-1.064	0.604965	-1.75878	0.0786142	0.998446
Nudt19	4824.48	-0.16117	0.0916409	-1.75871	0.0786263	0.998446
Ankrd17	16088.6	0.169737	0.0965244	1.75849	0.0786645	0.998446
Tln2	17780.9	0.123852	0.0704459	1.75812	0.0787278	0.998446
Cfl1	41370.7	-0.101176	0.0575486	-1.75809	0.0787321	0.998446
Cyp2e1	9.22751	-1.51729	0.863075	-1.758	0.0787468	0.998446
Wbp2	11709.1	-0.154502	0.0878897	-1.7579	0.0787638	0.998446
Samd1	1648.39	-0.151872	0.0863964	-1.75785	0.0787725	0.998446
Zic2	683.479	-0.378471	0.21531	-1.7578	0.0787822	0.998446
Plek2	37.7927	-0.530627	0.301884	-1.75772	0.0787956	0.998446
Htr1b	194.611	0.479836	0.273002	1.75763	0.078811	0.998446
Usp24	10608.7	0.157799	0.0897922	1.75738	0.0788539	0.998446
Naif1	284.842	-0.227287	0.129366	-1.75692	0.0789312	0.998446
Hapln1	1943.94	-0.233589	0.132978	-1.7566	0.0789866	0.998446
Atp8a2	3400.16	0.201867	0.11494	1.75628	0.07904	0.998446
Olfr288	10.2451	-1.01026	0.575312	-1.75602	0.0790852	0.998446
Pxn	1054.58	-0.143029	0.0814573	-1.75588	0.079109	0.998446
Pdxp	11202.9	-0.177175	0.100915	-1.75569	0.0791411	0.998446
Adar	15298.9	0.219836	0.125222	1.75557	0.0791613	0.998446
Ctsl	6830.36	-0.12898	0.0734705	-1.75553	0.0791687	0.998446
Fam189a2	607.322	-0.24609	0.140201	-1.75527	0.0792135	0.998446
Endog	473.79	-0.234463	0.133579	-1.75524	0.0792186	0.998446
Gstt1	644.716	-0.187126	0.106629	-1.75493	0.0792706	0.998446
Lin28b	604.495	0.178684	0.10182	1.7549	0.0792772	0.998446
Entpd7	771.556	0.282383	0.160949	1.75449	0.079346	0.998446
Slc29a4	507.161	-0.32096	0.182971	-1.75416	0.0794026	0.998446
Polb	3469.49	-0.125725	0.0717284	-1.7528	0.0796371	0.998446
Zmat3	5489.43	0.245882	0.140303	1.75251	0.079686	0.998446
Lrrc10b	2778.23	0.345951	0.197426	1.75231	0.0797209	0.998446
Kcnmb4os2	205.908	-0.389832	0.222468	-1.75231	0.0797213	0.998446
Ggh	1081.9	-0.189959	0.108406	-1.7523	0.0797217	0.998446
Sowahc	1766.47	-0.207518	0.118428	-1.75228	0.0797258	0.998446
Ndufb7	4122.43	-0.125462	0.0716234	-1.75169	0.079828	0.998446
Hspg2	483.607	-0.805008	0.459621	-1.75146	0.0798669	0.998446
Lpl	1538.64	0.184037	0.105092	1.7512	0.0799116	0.998446
Ptges2	2707.34	-0.15877	0.0906742	-1.751	0.0799459	0.998446
Cops7a	6642.09	-0.106106	0.0606103	-1.75062	0.0800109	0.998446
Pogz	3675.56	0.174588	0.099734	1.75053	0.0800268	0.998446
Ptpn5	10610.4	0.189346	0.108169	1.75046	0.0800382	0.998446
Cep170	10420	0.185557	0.106044	1.7498	0.0801521	0.998446
Lyrm4	1859.6	-0.156054	0.089214	-1.74921	0.0802556	0.998446
Mrgprf	42.8419	-0.597719	0.341711	-1.74919	0.0802575	0.998446
Bbc3	298.88	-0.310023	0.177254	-1.74903	0.0802853	0.998446
Map1b	133393	0.167278	0.0956532	1.74879	0.0803266	0.998446
DQ267101	27.4925	0.862142	0.493045	1.74861	0.0803587	0.998446
Fabp5	3808.89	-0.138902	0.0794497	-1.7483	0.0804115	0.998446
Zfp655	3941.55	0.120811	0.0691187	1.74787	0.0804864	0.998446
Basp1	33568	-0.166235	0.0951149	-1.74773	0.0805104	0.998446
Lacc1	304.401	-0.294479	0.168517	-1.74748	0.080555	0.998446
Ptges	263.416	-0.266635	0.152587	-1.74743	0.0805635	0.998446
Atp6v1d	20269.5	-0.107479	0.0615303	-1.74676	0.0806784	0.998446
Clspn	264.88	0.435934	0.249601	1.74652	0.0807199	0.998446
Gm9866	2346.17	-0.150221	0.0860143	-1.74647	0.0807295	0.998446
Gm15412	13.5106	1.02688	0.587979	1.74645	0.0807329	0.998446
Zfp445	14866.4	0.182238	0.104424	1.74519	0.0809525	0.998446
Gcsh	3373.36	-0.14112	0.0809017	-1.74434	0.0811004	0.998446
Ccnyl1	804.877	0.159315	0.0913346	1.7443	0.081106	0.998446
4930447A16Rik	24.1071	0.892985	0.512348	1.74293	0.0813464	0.998446
Rogdi	4112.77	-0.145874	0.0837	-1.74282	0.0813643	0.998446
Golph3	8565.73	-0.118417	0.067955	-1.74258	0.0814067	0.998446
Abhd3	4275.14	-0.147021	0.0843763	-1.74244	0.0814316	0.998446
Pogk	6591.01	0.126174	0.0724202	1.74225	0.0814642	0.998446
Igfbp4	4973.1	-0.135816	0.0779677	-1.74196	0.0815163	0.998446
Bpgm	4756.17	-0.11305	0.0648985	-1.74195	0.081518	0.998446
Slc51b	1.89002	2.90641	1.66861	1.74182	0.0815404	0.998446
Atp6v1c2	122.507	-0.346608	0.19903	-1.74149	0.0815979	0.998446
BC048644	5.42651	1.40403	0.806453	1.741	0.0816838	0.998446
Flot2	5639.02	-0.117964	0.0677605	-1.7409	0.0817006	0.998446
Lyzl6	1.81564	-3.25914	1.87234	-1.74068	0.0817404	0.998446
Pddc1	2099.19	-0.148797	0.0854943	-1.74043	0.0817835	0.998446
D930016D06Rik	1209.68	0.26921	0.15473	1.73986	0.0818829	0.998446
Apobec4	29.103	0.701156	0.403044	1.73965	0.0819207	0.998446
Ggt7	8171.57	-0.12211	0.0702213	-1.73894	0.0820459	0.998446
Slc36a2	27.3785	-0.713731	0.410444	-1.73893	0.0820479	0.998446
Mir154	29.274	0.6232	0.358405	1.73881	0.0820678	0.998446
Col8a2	851.911	-0.571216	0.328561	-1.73854	0.0821162	0.998446
Adgrv1	470.529	-0.314561	0.180946	-1.73843	0.0821353	0.998446
Sil1	1698.98	-0.138477	0.0796793	-1.73793	0.0822238	0.998446
Ddx4	267.97	0.306767	0.176527	1.7378	0.0822467	0.998446
Scn4a	3.57612	-2.42962	1.3983	-1.73755	0.0822907	0.998446
Zfp773	240.204	0.306375	0.176395	1.73687	0.0824094	0.998446
Emcn	324.524	0.32572	0.187565	1.73658	0.082462	0.998446
2610008E11Rik	3317.84	0.149672	0.0862226	1.73588	0.0825857	0.998446
Vps33b	1126.94	0.238688	0.137514	1.73574	0.0826095	0.998446
Ptk7	1031.22	-0.169323	0.0975567	-1.73563	0.0826285	0.998446
Sdhaf2	3015.05	-0.124482	0.071723	-1.73559	0.0826363	0.998446
F2rl1	16.2414	-1.08546	0.625527	-1.73528	0.0826912	0.998446
Teddm1a	11.986	0.97197	0.560174	1.73512	0.0827195	0.998446
Gdnf	39.8228	0.550246	0.317134	1.73506	0.0827303	0.998446
F2	5.84176	1.42004	0.818634	1.73464	0.0828044	0.998446
Cela1	131.379	-0.419385	0.241819	-1.73429	0.0828662	0.998446
Saraf	23590.1	-0.109124	0.062929	-1.73409	0.0829025	0.998446
Mpdu1	1929.52	-0.130841	0.0754677	-1.73374	0.082964	0.998446
Tnr	9188.53	0.191672	0.110567	1.73354	0.0829992	0.998446
C330024C12Rik	1.02748	3.562	2.0555	1.73291	0.0831109	0.998446
Ceacam-ps1	3.56819	-2.16162	1.2475	-1.73276	0.0831386	0.998446
Tdgf1	30.1587	-0.683297	0.39444	-1.73232	0.0832163	0.998446
Mat2a	10249.5	0.167878	0.096935	1.73186	0.0832991	0.998446
Ranbp3l	942.219	-0.342724	0.197918	-1.73164	0.0833376	0.998446
Cd209f	23.3121	-0.792112	0.457438	-1.73163	0.08334	0.998446
Kat6a	5316.21	0.167064	0.0965226	1.73083	0.083482	0.998446
Usp28	1828.16	0.178838	0.103328	1.73078	0.0834917	0.998446
Penk	10732.9	0.309713	0.178977	1.73046	0.0835475	0.998446
9930021J03Rik	7362.6	0.139885	0.0808621	1.72993	0.0836436	0.998446
Mir140	2.37743	2.36423	1.3668	1.72976	0.083674	0.998446
Paqr6	257.019	-0.229089	0.132443	-1.72972	0.0836799	0.998446
Sftpc	61.4297	-0.43478	0.251466	-1.72898	0.083812	0.998446
Vtn	4979.96	0.140019	0.0810035	1.72855	0.083889	0.998446
Gm3086	77.8696	0.408392	0.23631	1.72821	0.0839507	0.998446
Pigp	1489.64	-0.185067	0.107113	-1.72776	0.0840306	0.998446
Myom3	259.791	-0.261297	0.151249	-1.7276	0.0840595	0.998446
Ntpcr	1089.95	-0.149136	0.0863633	-1.72685	0.0841955	0.998446
Slc25a39	3149.26	-0.133972	0.0775929	-1.7266	0.0842399	0.998446
Nrip1	3781.3	0.14964	0.0866702	1.72654	0.0842503	0.998446
Dpysl5	1083.42	0.242984	0.140736	1.72652	0.0842537	0.998446
Dmd	14829.9	0.197638	0.114494	1.72619	0.0843132	0.998446
Tprgl	9413.64	-0.106795	0.0618972	-1.72536	0.0844627	0.998446
4933400F21Rik	82.8251	0.38314	0.222075	1.72527	0.084478	0.998446
C920006O11Rik	174.235	-0.30419	0.176393	-1.72451	0.0846165	0.998446
Dpm3	736.126	-0.184415	0.10694	-1.72447	0.0846225	0.998446
Pianp	1814.43	0.292513	0.169652	1.7242	0.0846724	0.998446
Pfdn4	1089.72	-0.195816	0.113641	-1.72311	0.0848683	0.998446
Tex38	4.65299	1.47087	0.853764	1.7228	0.0849246	0.998446
Htr6	106.196	0.463951	0.269321	1.72267	0.0849489	0.998446
Tnfrsf1a	384.182	-0.19076	0.110751	-1.72243	0.0849914	0.998446
Gm2061	197.699	-0.29602	0.171894	-1.7221	0.0850506	0.998446
Nudt2	1067.94	-0.17266	0.100273	-1.7219	0.0850882	0.998446
Galnt11	3992.63	-0.123283	0.0715974	-1.72189	0.0850891	0.998446
Arhgap26	13869.4	0.133395	0.0774698	1.72189	0.0850892	0.998446
Nudt12	557.482	0.236685	0.137469	1.72174	0.0851171	0.998446
Glb1	2055.71	-0.143481	0.0833509	-1.72141	0.0851764	0.998446
Gm608	6614.09	0.195945	0.113845	1.72115	0.0852228	0.998446
Rab11fip4os1	22.6435	0.782885	0.454928	1.7209	0.0852691	0.998446
Gapvd1	9428.92	0.101171	0.0587989	1.72064	0.0853171	0.998446
Snora20	15.0602	0.887973	0.516128	1.72045	0.0853502	0.998446
Sod3	220.263	-0.25265	0.146857	-1.72038	0.0853639	0.998446
Pdpn	737.426	-0.240189	0.139626	-1.72023	0.085391	0.998446
Dyx1c1	221.368	-0.290625	0.169006	-1.71962	0.0855021	0.998446
8430408G22Rik	73.934	1.23523	0.718519	1.71913	0.0855903	0.998446
Pth1r	368.403	-0.262205	0.152528	-1.71906	0.0856027	0.998446
Cers6	4472.34	0.147937	0.0860687	1.71882	0.0856467	0.998446
Zfp462	4483.99	0.171162	0.0996105	1.71832	0.0857388	0.998446
4930539M17Rik	5.69837	-1.4539	0.846135	-1.71829	0.0857445	0.998446
Ndufb4	895.299	-0.335553	0.195295	-1.71818	0.085763	0.998446
Atp6v1e1	29197.4	-0.0995489	0.0579585	-1.71759	0.0858715	0.998446
E030025P04Rik	2.35524	2.35464	1.37126	1.71713	0.0859553	0.998446
Traip	720.296	0.202077	0.117747	1.7162	0.0861252	0.998446
Nrd1	8452.13	0.113538	0.0661615	1.71607	0.0861495	0.998446
Ctnnbip1	3070.3	-0.156775	0.0913991	-1.71528	0.0862945	0.998446
Gm16532	921.037	-0.14085	0.0821158	-1.71526	0.0862981	0.998446
Herc2	41747	0.137006	0.0798792	1.71516	0.0863157	0.998446
Card9	177.752	0.286693	0.167212	1.71455	0.0864277	0.998446
Inf2	4250.44	0.210398	0.122736	1.71423	0.0864862	0.998446
Gm5820	119.774	0.370185	0.215978	1.714	0.0865292	0.998446
Cyc1	8888.91	-0.1315	0.0767716	-1.71288	0.0867351	0.998446
Mpv17l2	629.553	-0.191878	0.112023	-1.71284	0.0867418	0.998446
Rfx7	2278.95	0.248661	0.145178	1.7128	0.0867494	0.998446
Tenm1	7058.69	0.162629	0.0949653	1.71251	0.0868022	0.998446
Ostn	3.51471	-2.23028	1.30236	-1.7125	0.0868047	0.998446
1110051M20Rik	5950.85	-0.116321	0.0679344	-1.71225	0.0868505	0.998446
Slc16a12	289.79	-0.254394	0.148577	-1.71221	0.0868587	0.998446
Dcun1d3	2447.75	0.147846	0.0863512	1.71214	0.0868701	0.998446
Cabyr	982.469	0.138323	0.0807988	1.71194	0.0869078	0.998446
Gm8615	11.1859	1.01502	0.593158	1.71121	0.0870425	0.998446
Sdhc	5891.78	-0.134432	0.0785682	-1.71102	0.0870776	0.998446
5430437J10Rik	3.17369	1.76491	1.03153	1.71096	0.0870886	0.998446
Znhit2	1555.77	-0.173398	0.101473	-1.7088	0.0874884	0.998446
Zmat5	1602.14	-0.13193	0.077271	-1.70736	0.087755	0.998446
Prkcb	105810	0.125482	0.073515	1.70689	0.0878432	0.998446
Kcnn3	1797.67	0.152073	0.0890972	1.70682	0.0878554	0.998446
Alkbh8	1958.85	0.158739	0.0930068	1.70675	0.0878688	0.998446
Slc2a10	103.666	-0.386952	0.226787	-1.70624	0.0879636	0.998446
Muc15	131.265	0.479352	0.280949	1.70619	0.0879726	0.998446
Ces5a	53.7416	0.479992	0.281366	1.70593	0.0880205	0.998446
Med27	1477.05	-0.145043	0.0850314	-1.70576	0.0880535	0.998446
Kdm5c	7113.5	0.143158	0.0839462	1.70536	0.0881278	0.998446
Gtf3a	382.411	-0.258098	0.151388	-1.70488	0.088217	0.998446
Map3k6	296.411	0.290789	0.170572	1.70479	0.0882331	0.998446
Cdh19	941.353	0.260895	0.153051	1.70463	0.0882633	0.998446
Ppm1m	1288.6	-0.147994	0.0868666	-1.70369	0.0884385	0.998446
Cdc42bpa	28997.1	0.125664	0.0737608	1.70367	0.0884428	0.998446
Smg7	10018.3	0.165602	0.0972055	1.70362	0.0884512	0.998446
Art3	191.675	0.286063	0.167965	1.70312	0.0885465	0.998446
Smurf1	3580.86	0.168961	0.0992402	1.70254	0.0886539	0.998446
Tacr1	245.611	0.308397	0.181181	1.70215	0.088728	0.998446
1110019D14Rik	200.36	0.258256	0.151754	1.7018	0.0887929	0.998446
Tie1	583.448	0.282697	0.166123	1.70173	0.0888053	0.998446
Deptor	2083.03	0.210986	0.123985	1.70171	0.0888098	0.998446
Yipf1	2304.55	-0.124954	0.073457	-1.70104	0.0889349	0.998446
Ppp1r14d	2.49623	2.38255	1.40067	1.70101	0.0889411	0.998446
Capn12	60.9038	-0.434783	0.255632	-1.70081	0.0889779	0.998446
Gpr174	10.9954	1.173	0.689684	1.70079	0.0889832	0.998446
Pou3f4	315.037	0.280332	0.164888	1.70014	0.0891051	0.998446
Nat9	956.051	-0.133044	0.0782582	-1.70006	0.0891196	0.998446
Pdzd2	4918.23	0.214056	0.125912	1.70004	0.0891229	0.998446
Tmc3	157.379	0.321908	0.189424	1.6994	0.0892432	0.998446
Pdzk1ip1	18.8129	-0.881046	0.518494	-1.69924	0.0892739	0.998446
Cth	302.392	-0.290229	0.170828	-1.69895	0.0893282	0.998446
Arfrp1	1523.96	0.134844	0.0793839	1.69864	0.0893876	0.998446
2900052N01Rik	2512.21	-0.168569	0.0992456	-1.6985	0.0894136	0.998446
Sostdc1	270.353	-0.915315	0.538988	-1.69821	0.0894681	0.998446
Mex3a	281.188	0.322807	0.190089	1.69819	0.089472	0.998446
Mir1904	4.60379	1.55948	0.918432	1.69798	0.0895121	0.998446
E030018B13Rik	32.031	0.779529	0.45912	1.69787	0.0895314	0.998446
A330074K22Rik	165.991	-0.312569	0.184118	-1.69765	0.089573	0.998446
Fam135b	5973.69	0.161926	0.0953918	1.69748	0.0896062	0.998446
Purg	1989.3	0.205521	0.121078	1.69744	0.0896143	0.998446
Znhit3	1382.06	-0.18911	0.111413	-1.69738	0.0896251	0.998446
Ucn2	0.987351	3.51228	2.06935	1.69728	0.0896428	0.998446
Wdr72	64.5713	-0.744226	0.438503	-1.6972	0.0896598	0.998446
Zfp871	10596.2	0.189865	0.111888	1.69691	0.0897133	0.998446
Fam171a1	6012.29	0.156456	0.0922038	1.69685	0.0897249	0.998446
Syne4	60.8835	0.449826	0.265238	1.69593	0.0898992	0.998446
Wap	1.02221	3.55566	2.09667	1.69586	0.0899119	0.998446
Oplah	2149.83	-0.141452	0.0834466	-1.69511	0.0900536	0.998446
Clptm1	12745.5	-0.121011	0.0714013	-1.6948	0.0901138	0.998446
Pcdhb18	938.068	0.191681	0.113118	1.69452	0.0901663	0.998446
LOC100862268	582.922	0.243835	0.143905	1.69442	0.0901854	0.998446
St3gal1	1060.06	0.264767	0.156309	1.69387	0.0902898	0.998446
H3f3b	12082.5	-0.146275	0.0863561	-1.69386	0.0902926	0.998446
Gpr141	2.80783	2.39933	1.41651	1.69383	0.0902969	0.998446
Ndufa3	4537.97	-0.122398	0.0722698	-1.69363	0.0903361	0.998446
Stk35	2627.52	0.163559	0.096579	1.69352	0.0903562	0.998446
Gm10791	149.52	0.358176	0.21159	1.69279	0.0904959	0.998446
Boll	4.23405	-1.7024	1.00597	-1.69229	0.0905912	0.998446
Lsm3	1083.69	-0.160489	0.0948454	-1.69211	0.0906254	0.998446
Rsf1	9188.68	0.148572	0.0878096	1.69198	0.0906492	0.998446
Ccdc38	75.9626	0.484997	0.286777	1.6912	0.090799	0.998446
Syt6	2234.68	0.20122	0.119018	1.69067	0.0909006	0.998446
D5Ertd579e	15868.8	0.126088	0.0746104	1.68995	0.0910375	0.998446
4930563F08Rik	26.3455	0.814487	0.482058	1.68961	0.0911034	0.998446
St8sia2	114.879	0.33107	0.195963	1.68945	0.091133	0.998446
Lypd1	1333.77	-0.208326	0.123319	-1.68933	0.0911564	0.998446
Hist1h2ak	420.899	-0.195599	0.115841	-1.68851	0.0913135	0.998446
Mir1258	2.38929	2.2398	1.32661	1.68837	0.0913407	0.998446
Prok2	9.63695	-1.11253	0.65911	-1.68793	0.0914242	0.998446
Acsbg1	13416.4	-0.105265	0.0623917	-1.68717	0.0915706	0.998446
9630028B13Rik	67.3413	0.378075	0.224099	1.68709	0.0915869	0.998446
Ift140	2436.53	0.113036	0.0670068	1.68694	0.0916154	0.998446
Tmem132a	21456.6	-0.112089	0.0664787	-1.68609	0.0917778	0.998446
BC021891	362.982	-0.27099	0.160739	-1.6859	0.0918158	0.998446
Neto1	4444.1	0.154236	0.0915318	1.68506	0.0919775	0.998446
Swap70	1336.37	0.131809	0.0782442	1.68459	0.0920683	0.998446
Plekha8	2120	0.135911	0.0806997	1.68416	0.0921513	0.998446
Gad1os	9.12315	-1.34065	0.796374	-1.68344	0.09229	0.998446
Siah3	80.5987	0.441726	0.262419	1.68328	0.0923205	0.998446
Mir680-2	7.34299	1.104	0.655871	1.68325	0.092326	0.998446
Upf3b	1491.2	0.142525	0.0847154	1.6824	0.0924917	0.998446
Tmprss11a	38.5998	-0.781455	0.464522	-1.68228	0.0925153	0.998446
Slk	12633.8	0.143037	0.0850348	1.6821	0.0925494	0.998446
Myl4	1288.84	-0.205735	0.12231	-1.68208	0.0925532	0.998446
Tns2	541.987	-0.214869	0.127759	-1.68184	0.0926007	0.998446
Firre	2831.4	0.206742	0.122929	1.68181	0.0926064	0.998446
Atp5k	6581.16	-0.12515	0.074416	-1.68176	0.092616	0.998446
Sod1	10797.1	-0.125257	0.0744932	-1.68146	0.0926745	0.998446
Slc25a11	7940.11	-0.105765	0.0629268	-1.68077	0.0928084	0.998446
Nipbl	7289.96	0.158687	0.0944212	1.68063	0.0928345	0.998446
Dph6	784.751	0.164489	0.0979573	1.6792	0.093114	0.998446
Frem1	737.56	-0.277586	0.165321	-1.67907	0.0931376	0.998446
Mrc2	669.048	-0.299594	0.178437	-1.67899	0.0931548	0.998446
Brwd1	15291.7	0.157347	0.0937534	1.67831	0.0932864	0.998446
Kiss1r	439.803	-0.200941	0.119743	-1.67811	0.0933266	0.998446
Smad6	157.175	-0.360083	0.214609	-1.67785	0.0933755	0.998446
Ryr2	39757	0.221104	0.131804	1.67753	0.0934398	0.998446
4930562C15Rik	17.2544	0.760447	0.453322	1.6775	0.093445	0.998446
Lct	790.234	-0.308438	0.183894	-1.67726	0.0934911	0.998446
Gabpb1	1445.32	0.137029	0.0817071	1.67707	0.0935283	0.998446
Amfr	17868.8	-0.100492	0.0599232	-1.67701	0.0935399	0.998446
Zfp36l1	724.22	-0.33219	0.198236	-1.67573	0.0937912	0.998446
Rgs22	197.433	-0.27635	0.164937	-1.67549	0.0938385	0.998446
Glmp	1620.85	-0.133124	0.0794572	-1.67542	0.0938521	0.998446
Mllt11	12785.1	-0.144893	0.0865061	-1.67495	0.0939439	0.998446
Cysrt1	2.13808	-2.53684	1.51458	-1.67495	0.0939445	0.998446
Tmem121	1246.78	-0.176247	0.105256	-1.67447	0.0940389	0.998446
Fam174a	3414.33	-0.164069	0.0979857	-1.67442	0.0940488	0.998446
BC031181	6665.79	-0.102491	0.06121	-1.67441	0.09405	0.998446
Cep85	1425.42	0.16371	0.0978059	1.67382	0.0941655	0.998446
Malt1	527.795	0.20758	0.124047	1.6734	0.0942494	0.998446
Rab4b	2002.67	-0.137356	0.0820851	-1.67334	0.09426	0.998446
Setx	14111.5	0.148088	0.0885011	1.67329	0.0942704	0.998446
Cfi	3.23673	2.02429	1.20995	1.67304	0.0943193	0.998446
Zfhx2	980.083	0.375265	0.224339	1.67276	0.0943747	0.998446
Chrnb3	58.5039	0.427761	0.255758	1.67252	0.0944212	0.998446
Unc79	11103.9	0.152531	0.0912082	1.67234	0.0944565	0.998446
Aldh3a1	84.7771	-0.43577	0.260633	-1.67197	0.0945305	0.998446
Tpr	16337	0.167779	0.100358	1.6718	0.0945631	0.998446
Prdx6	15010.8	-0.160516	0.0960241	-1.67163	0.0945978	0.998446
Tmem25	3516.61	-0.130831	0.0782775	-1.67138	0.0946466	0.998446
Ccdc81	105.788	-0.366895	0.219517	-1.67137	0.0946478	0.998446
Olfr464	22.8707	-0.641829	0.384143	-1.67081	0.0947601	0.998446
Sox1	930.66	-0.242127	0.144942	-1.67051	0.0948192	0.998446
Sf3b5	2059.04	-0.119221	0.071387	-1.67007	0.0949049	0.998446
Gramd2	227.699	0.253772	0.151965	1.66993	0.0949325	0.998446
Lig1	565.11	0.179675	0.107609	1.66971	0.0949771	0.998446
Col4a1	3809.06	0.171613	0.10279	1.66956	0.0950064	0.998446
Zfp935	697.455	0.257441	0.154225	1.66926	0.0950664	0.998446
Zfp790	2455.68	0.150165	0.0899631	1.66919	0.0950799	0.998446
C4b	1539.12	-0.243865	0.14615	-1.6686	0.0951974	0.998446
Fis1	7859.66	-0.129785	0.0777889	-1.66843	0.0952306	0.998446
Syvn1	1344.21	0.26705	0.160088	1.66814	0.0952873	0.998446
Iigp1	126.166	0.332064	0.199088	1.66792	0.0953314	0.998446
Cox4i1	32612.5	-0.162237	0.0973189	-1.66706	0.095502	0.998446
Gbp7	669.247	0.19807	0.118822	1.66695	0.095525	0.998446
Icam1	187.609	-0.254277	0.152553	-1.66681	0.095552	0.998446
Ppp1r16b	17745.2	0.11956	0.0717348	1.66669	0.0955763	0.998446
Setd2	9006.98	0.138545	0.083127	1.66667	0.0955799	0.998446
Cplx3	1115.4	-0.158458	0.0950805	-1.66657	0.0956006	0.998446
Hs3st1	1572.84	-0.260499	0.156314	-1.66651	0.0956123	0.998446
Degs2	230.423	0.357679	0.214637	1.66644	0.0956268	0.998446
Arhgap20	9726.82	0.159016	0.0954269	1.66636	0.0956412	0.998446
Cpsf4l	75.9563	0.453711	0.272327	1.66605	0.095703	0.998446
Zfyve16	2673.69	0.156222	0.0937831	1.66578	0.0957581	0.998446
Abhd17a	8516	-0.18324	0.110003	-1.66577	0.0957594	0.998446
Gstm2	112.477	-0.448853	0.269502	-1.66549	0.0958146	0.998446
Olfr18	2.10583	-2.54686	1.53013	-1.66447	0.0960186	0.998446
Nxph4	115.279	-0.404218	0.242866	-1.66437	0.0960394	0.998446
Mmp12	1.27285	-3.62926	2.18078	-1.66421	0.0960712	0.998446
Bsg	23827.8	-0.127087	0.0763714	-1.66407	0.0960979	0.998446
Nptxr	1327.96	-0.666519	0.400684	-1.66346	0.0962213	0.998446
Mirc35hg	1.01825	-3.56979	2.14641	-1.66314	0.0962843	0.998446
Acap2	13389.8	0.141401	0.0850284	1.66298	0.096316	0.998446
Ddr1	3666.73	-0.180621	0.108621	-1.66286	0.0963396	0.998446
Rhbdl1	2925.23	-0.149321	0.0898113	-1.66261	0.09639	0.998446
Zim3	3.25465	2.03803	1.22607	1.66225	0.0964631	0.998446
Cttnbp2	8946.6	0.16825	0.10124	1.6619	0.0965324	0.998446
Eef1b2	8520.13	-0.122363	0.0736301	-1.66186	0.0965401	0.998446
Ptx4	13.5199	-1.0977	0.660705	-1.66141	0.0966305	0.998446
Leng9	566.513	-0.164607	0.0990993	-1.66103	0.0967074	0.998446
Gpr63	446.109	0.236798	0.142574	1.66088	0.0967373	0.998446
Spty2d1	2725.18	0.173535	0.10449	1.66078	0.0967571	0.998446
Pde1c	1391.16	0.211347	0.127285	1.66042	0.0968296	0.998446
Cib1	724.071	-0.163025	0.0981872	-1.66035	0.0968446	0.998446
Fbln2	425.386	-0.200739	0.120911	-1.66022	0.0968697	0.998446
Ptpn12	2253.25	0.159958	0.0963501	1.66017	0.0968794	0.998446
Bckdk	2864.63	-0.153381	0.0923896	-1.66015	0.096884	0.998446
5930430L01Rik	150.635	-0.300562	0.181066	-1.65996	0.0969218	0.998446
Mir374b	8.95889	1.08963	0.656426	1.65994	0.0969271	0.998446
Dnajc28	1489.96	0.177956	0.107219	1.65974	0.0969669	0.998446
C030013G03Rik	117.064	-0.340005	0.204855	-1.65973	0.0969684	0.998446
Gm6377	4.386	1.70301	1.02622	1.65951	0.0970138	0.998446
Slc7a10	1691.02	-0.157483	0.0949055	-1.65937	0.0970418	0.998446
Zfp768	848.906	-0.13636	0.0822036	-1.65881	0.0971549	0.998446
Tmco4	282.688	-0.325039	0.195965	-1.65866	0.0971848	0.998446
Mir3070a	28.8204	0.672881	0.405682	1.65864	0.0971878	0.998446
Srgap2	5106.18	0.150461	0.0907158	1.6586	0.0971958	0.998446
Tctex1d4	33.3357	-0.582835	0.351429	-1.65847	0.0972224	0.998446
Plagl2	323.99	0.225292	0.135858	1.65829	0.097259	0.998446
Csmd2os	6.40821	1.47167	0.887641	1.65795	0.0973272	0.998446
Rab1b	8456.3	-0.117405	0.0708157	-1.6579	0.0973384	0.998446
Phc3	5649.83	0.187298	0.112982	1.65776	0.0973658	0.998446
Ino80d	3893.91	0.199987	0.120686	1.65709	0.0975013	0.998446
Kdm2a	7808.22	0.122325	0.0738215	1.65704	0.0975118	0.998446
Slco5a1	375.739	0.254041	0.153327	1.65686	0.0975473	0.998446
Wipf3	3382.87	0.311501	0.188043	1.65654	0.097613	0.998446
Serpinb2	6.74768	-1.37202	0.828328	-1.65638	0.0976454	0.998446
Pde10a	23362.1	0.313146	0.189073	1.65622	0.0976774	0.998446
Slc31a1	1471.48	-0.184046	0.111172	-1.6555	0.0978236	0.998446
Hepacam	2774.27	-0.295942	0.178767	-1.65546	0.0978316	0.998446
Cdk16	13042.1	-0.117889	0.0712132	-1.65544	0.0978359	0.998446
Wls	4032.89	-0.130491	0.0788432	-1.65507	0.0979097	0.998446
Ubac2	2682.38	-0.110907	0.0670155	-1.65494	0.0979367	0.998446
Brk1	10736.9	-0.131068	0.0792077	-1.65474	0.0979771	0.998446
Xcr1	9.70026	1.0315	0.623423	1.65458	0.0980101	0.998446
Insrr	23.0368	-0.643578	0.389063	-1.65417	0.0980924	0.998446
Cyp2f2	33.9756	0.987229	0.596834	1.65411	0.0981054	0.998446
Tkt	13201.9	-0.107636	0.0650789	-1.65393	0.098141	0.998446
Tuba1a	42300.3	-0.133324	0.0806144	-1.65385	0.0981571	0.998446
Zfp568	473.835	0.229124	0.138572	1.65346	0.0982375	0.998446
Serping1	405.815	-0.29619	0.179142	-1.65338	0.0982527	0.998446
Rif1	5368.47	0.154423	0.0934017	1.65332	0.0982656	0.998446
Gm3636	114.878	0.344329	0.208298	1.65306	0.098318	0.998446
Rbpj	1470.75	0.158178	0.0956948	1.65294	0.0983421	0.998446
Rnf219	1286.73	0.130104	0.0787168	1.65281	0.0983687	0.998446
Cdk5	7263.35	-0.111019	0.0671708	-1.65279	0.0983734	0.998446
Ncdn	89018.8	-0.110052	0.0665938	-1.65259	0.0984135	0.998446
Arpc4	6299.11	-0.121219	0.073354	-1.65252	0.0984281	0.998446
Nudt16	859.431	-0.197118	0.119324	-1.65196	0.0985431	0.998446
Hnrnpul2	10495.6	0.17547	0.106274	1.65111	0.0987151	0.998446
Slc2a4rg-ps	542.851	0.271594	0.16451	1.65093	0.0987531	0.998446
Wnt5a	696.953	-0.219818	0.133157	-1.65082	0.0987756	0.998446
Xpc	1729.18	0.133309	0.0807534	1.65081	0.0987765	0.998446
Best3	23.413	-0.86943	0.526672	-1.6508	0.0987791	0.998446
Ndufb8	10654.9	-0.157659	0.0955075	-1.65075	0.0987903	0.998446
Cxcl14	4271.35	-0.213185	0.129148	-1.6507	0.0988003	0.998446
Tmem253	114.247	0.321347	0.194692	1.65054	0.0988334	0.998446
Wdr60	1833.46	0.174858	0.105968	1.6501	0.0989219	0.998446
4930405D11Rik	1.15983	-3.62533	2.19788	-1.64947	0.0990512	0.998446
Tmppe	1198.44	0.186611	0.113169	1.64895	0.0991569	0.998446
C330018D20Rik	1085.83	-0.149786	0.0908436	-1.64883	0.0991823	0.998446
Wdfy2	951.793	0.167338	0.101494	1.64875	0.0991986	0.998446
Fam114a1	521.928	-0.185517	0.112554	-1.64826	0.0993001	0.998446
Spata18	53.7786	-0.610172	0.370204	-1.6482	0.0993113	0.998446
Gdf7	30.3408	-0.625508	0.379546	-1.64804	0.0993436	0.998446
Gjb3	5.70362	-1.50559	0.913726	-1.64774	0.0994052	0.998446
Rab11fip1	236.261	-0.234491	0.142314	-1.6477	0.0994137	0.998446
Plxnc1	7844.64	0.102493	0.0622271	1.64708	0.0995419	0.998446
Tgfbr3	1270.37	-0.206284	0.125249	-1.64699	0.0995609	0.998446
Tgfa	2862.75	0.165007	0.100191	1.64692	0.099575	0.998446
Retnlb	2.3423	2.25628	1.37008	1.64682	0.0995941	0.998446
Xdh	271.321	0.46326	0.281342	1.64661	0.0996391	0.998446
Trex2	3.65545	1.56796	0.952265	1.64656	0.0996484	0.998446
Gpr171	91.6465	0.495499	0.301001	1.64617	0.0997286	0.998446
Thbs2	1103.83	-0.229986	0.139721	-1.64604	0.0997554	0.998446
Rps15	16345	-0.159369	0.0968231	-1.64599	0.0997668	0.998446
Mgea5	27897.3	0.136439	0.0829089	1.64565	0.0998358	0.998446
Ppfia1	2972.01	0.10675	0.0648706	1.64559	0.0998486	0.998446
Gpr4	179.969	0.278766	0.169409	1.64552	0.0998632	0.998446
Cdk13	7681.64	0.112678	0.0684822	1.64536	0.0998951	0.998446
Gper1	225.382	0.245117	0.148982	1.64528	0.0999123	0.998446
Donson	1245.96	0.164607	0.100057	1.64513	0.0999431	0.998446
Palm2	3290.47	0.268739	0.163365	1.64503	0.0999645	0.998446
Pla2g5	314.467	-0.286777	0.174367	-1.64467	0.100038	0.998446
Ubn1	5573.32	0.123929	0.0753639	1.6444	0.100093	0.998446
4931403E22Rik	20.6369	0.825954	0.502396	1.64403	0.10017	0.998446
Sephs2	3518.04	-0.150973	0.0918667	-1.6434	0.100301	0.998446
Pask	339.88	0.20868	0.126992	1.64325	0.100331	0.998446
Trmt44	662.261	0.18906	0.115079	1.64287	0.10041	0.998446
Pex1	2316.49	0.130928	0.0797127	1.6425	0.100486	0.998446
Relt	1153.11	-0.198007	0.120554	-1.64248	0.10049	0.998446
Zfp764	385.159	-0.215357	0.131118	-1.64247	0.100494	0.998446
Pigz	571.248	-0.169493	0.103215	-1.64213	0.100563	0.998446
Rab34	918.014	-0.19263	0.117352	-1.64148	0.100699	0.998446
Ndufa11	4251.61	-0.114214	0.0695878	-1.6413	0.100735	0.998446
4930401O10Rik	1.55606	-3.11019	1.89502	-1.64125	0.100746	0.998446
Slx4	2083.34	0.18911	0.115227	1.64119	0.100757	0.998446
Rhod	66.4388	-0.426595	0.259934	-1.64117	0.100763	0.998446
Uqcc3	1085.48	-0.152339	0.0928682	-1.64038	0.100926	0.998446
4930451I11Rik	8.42554	-1.14227	0.696759	-1.63941	0.101128	0.998446
Txnl1	6206.71	-0.127979	0.0780689	-1.63931	0.101148	0.998446
Ppp2r2a	3554.61	0.2426	0.147989	1.63931	0.101149	0.998446
Tmed3	1948.43	-0.150987	0.09213	-1.63885	0.101245	0.998446
Gm16973	213.525	0.283325	0.172882	1.63884	0.101247	0.998446
Ndnl2	1787.69	-0.150195	0.091649	-1.6388	0.101254	0.998446
Gm16907	238.871	0.336613	0.205402	1.6388	0.101255	0.998446
Tmsb4x	44303.1	-0.106662	0.0650986	-1.63847	0.101324	0.998446
4933424G05Rik	55.7843	0.527899	0.322221	1.63831	0.101356	0.998446
Gm13315	61.9219	0.631471	0.385443	1.6383	0.10136	0.998446
Mir7689	1.77624	2.66816	1.62864	1.63828	0.101364	0.998446
Gm3435	73.0417	-0.368445	0.224899	-1.63827	0.101366	0.998446
Ppp2r1b	1762.65	0.177496	0.108368	1.63789	0.101444	0.998446
Cuedc2	5928.25	-0.118281	0.0722174	-1.63785	0.101453	0.998446
Id1	665.173	-0.192533	0.117553	-1.63783	0.101457	0.998446
Trim16	130.973	0.3249	0.198393	1.63766	0.101493	0.998446
Frat1	1410.93	-0.230821	0.140952	-1.63759	0.101508	0.998446
Ppargc1b	737.787	0.275977	0.168539	1.63746	0.101533	0.998446
Nsmf	42159.5	-0.13343	0.0814988	-1.6372	0.101589	0.998446
Foxp1	10058.2	0.136794	0.0835962	1.63637	0.101763	0.998446
Ptgdr	98.6714	-0.456968	0.279289	-1.63619	0.101801	0.998446
A930005H10Rik	348.234	-0.217859	0.133158	-1.6361	0.101819	0.998446
Tmem2	2147.08	0.12171	0.0744146	1.63557	0.10193	0.998446
Barhl1	6.01536	1.28032	0.782817	1.63553	0.101939	0.998446
1700028K03Rik	114.999	0.299371	0.183052	1.63544	0.101956	0.998446
Col9a3	1248.02	-0.345495	0.211314	-1.63498	0.102053	0.998446
Prss2	3.77059	1.84508	1.1285	1.63498	0.102054	0.998446
Cpe	145203	-0.120066	0.0734369	-1.63495	0.102059	0.998446
Epsti1	68.7533	-0.454158	0.27779	-1.63489	0.102071	0.998446
Vwf	818.449	-0.361283	0.221003	-1.63474	0.102103	0.998446
Kcnk9	1130.74	0.161623	0.0989365	1.6336	0.102343	0.998446
Pvalb	3378.52	-0.163681	0.100232	-1.63302	0.102465	0.998446
Syn3	2110.79	0.227588	0.139403	1.6326	0.102554	0.998446
Fam216a	3865.09	-0.103308	0.063292	-1.63224	0.10263	0.998446
Adat1	456.52	0.196829	0.120595	1.63215	0.102649	0.998446
Ndufb5	8102.55	-0.112311	0.0688221	-1.63191	0.102699	0.998446
Fam13b	5049.88	0.120814	0.0740361	1.63183	0.102716	0.998446
Timm8b	3896.56	-0.124758	0.0764768	-1.63132	0.102823	0.998446
Dbf4	151.841	0.320715	0.196615	1.63118	0.102852	0.998446
Nlrx1	671.691	-0.161652	0.0991371	-1.63059	0.102976	0.998446
Ints7	3709.3	0.115143	0.0706279	1.63028	0.103042	0.998446
Csmd3	10173.1	0.200225	0.122878	1.62947	0.103214	0.998446
Plcg2	379.148	-0.186995	0.114761	-1.62943	0.103222	0.998446
Pde7a	3081.25	0.148759	0.0913229	1.62894	0.103326	0.998446
Ppif	1020.73	-0.139383	0.0855731	-1.62882	0.103351	0.998446
Mab21l1	286.331	0.227911	0.139956	1.62845	0.10343	0.998446
Ssh2	4273.98	0.165967	0.101927	1.6283	0.103461	0.998446
Gpi1	36182.8	-0.112359	0.0690108	-1.62814	0.103496	0.998446
Casp9	1387.06	-0.145997	0.0896775	-1.62803	0.103519	0.998446
Msr1	22.9956	-0.671353	0.412389	-1.62796	0.103533	0.998446
Rsf1os1	16.6071	0.880769	0.541115	1.62769	0.10359	0.998446
Gpr180	2001.4	-0.118232	0.0726493	-1.62744	0.103644	0.998446
Smpd1	10657.4	-0.092254	0.0566979	-1.62711	0.103713	0.998446
Olfml3	1678.47	-0.163788	0.100662	-1.6271	0.103715	0.998446
1700049G17Rik	1067.44	0.174583	0.107313	1.62686	0.103766	0.998446
Kcna2	24094.4	0.178566	0.109776	1.62665	0.103812	0.998446
4930549G23Rik	31.0944	0.523996	0.322244	1.62608	0.103932	0.998446
4933422A05Rik	2.63802	2.03134	1.24923	1.62607	0.103934	0.998446
Vpreb1	9.895	-1.34386	0.826517	-1.62594	0.103963	0.998446
Tns1	1564.67	-0.234454	0.144208	-1.6258	0.103992	0.998446
Psen2	1068.55	-0.136602	0.0840295	-1.62565	0.104025	0.998446
Fermt3	317.981	-0.214893	0.132193	-1.6256	0.104034	0.998446
Scmh1	1914.08	0.160692	0.0988579	1.62549	0.104058	0.998446
Gm17745	2.26035	2.26021	1.39097	1.62492	0.10418	0.998446
Tmem205	1247.76	-0.128433	0.0790525	-1.62465	0.104237	0.998446
Ubox5	1123.48	-0.152722	0.0940762	-1.62339	0.104506	0.998446
Myoc	1618.99	-0.598376	0.368689	-1.62298	0.104593	0.998446
Rrp1b	921.309	0.215177	0.132606	1.62268	0.104658	0.998446
Slc19a3	183.735	0.323641	0.199456	1.62262	0.104671	0.998446
Sat2	430.781	-0.187275	0.115438	-1.6223	0.104739	0.998446
Zbtb43	3191.91	0.112836	0.0695535	1.62229	0.104741	0.998446
Sp5	14.6294	-1.09935	0.677816	-1.6219	0.104824	0.998446
Zfp605	1574.49	0.123571	0.0761976	1.62171	0.104865	0.998446
B3gat3	8879.66	-0.129346	0.0797597	-1.62169	0.10487	0.998446
Ces2g	10.7214	0.932278	0.574916	1.62159	0.104891	0.998446
Tpi1	43006.8	-0.105858	0.0652858	-1.62146	0.104919	0.998446
Grik2	7352.64	0.154844	0.0955047	1.62132	0.104949	0.998446
Pcbp4	7588.37	-0.103787	0.0640159	-1.62126	0.104962	0.998446
1700007J10Rik	84.2659	0.339472	0.209405	1.62113	0.104991	0.998446
Nufip2	10710.7	0.151138	0.093242	1.62092	0.105035	0.998446
Il13ra1	599.185	-0.188755	0.116451	-1.6209	0.105039	0.998446
Slc9a3r1	2891.04	-0.162128	0.100027	-1.62085	0.105049	0.998446
Uqcc2	4909.51	-0.16603	0.102447	-1.62065	0.105093	0.998446
1810037I17Rik	2741.75	-0.12255	0.0756195	-1.62061	0.105102	0.998446
D10Jhu81e	4957.56	-0.115103	0.0710332	-1.62042	0.105143	0.998446
Frs3	1173.92	-0.149469	0.0922423	-1.62039	0.105148	0.998446
Polr2f	1807.12	-0.142203	0.0877786	-1.62002	0.105229	0.998446
Gm38509	0.984148	-3.33101	2.05675	-1.61955	0.105328	0.998446
Cbx5	33698.6	0.115991	0.071626	1.61939	0.105362	0.998446
Zfp454	369.376	0.194031	0.119842	1.61905	0.105437	0.998446
Tnfaip8	730.258	-0.174936	0.108098	-1.61831	0.105595	0.998446
Grhpr	1336.39	-0.182594	0.112834	-1.61825	0.10561	0.998446
Ino80dos	245.865	0.265579	0.164127	1.61813	0.105634	0.998446
Zfp459	218.045	-0.265649	0.164186	-1.61798	0.105667	0.998446
Edem3	8069.3	0.112063	0.069261	1.61797	0.105668	0.998446
Mrpl14	715.618	-0.190801	0.117932	-1.61788	0.105688	0.998446
Thop1	3869.77	-0.123075	0.0760825	-1.61765	0.105738	0.998446
Ap4e1	1606.82	0.152144	0.0940723	1.61731	0.105811	0.998446
Fam102b	6906.99	0.105392	0.065187	1.61676	0.10593	0.998446
Npw	5.907	1.27872	0.790985	1.61662	0.105961	0.998446
Gabrb1	3729.03	0.163235	0.10098	1.61651	0.105984	0.998446
AI463170	12.8786	0.883948	0.546852	1.61643	0.106001	0.998446
Arntl2	519.272	0.192885	0.119345	1.6162	0.106052	0.998446
Mgat4a	6181.06	0.112379	0.0695346	1.61615	0.106061	0.998446
Slc12a7	348.343	-0.291729	0.180509	-1.61615	0.106062	0.998446
5530401A14Rik	71.8861	0.680596	0.4212	1.61585	0.106127	0.998446
Rundc3a	26151.1	-0.0938911	0.0581092	-1.61577	0.106144	0.998446
Ccdc110	55.3497	0.394262	0.244039	1.61557	0.106188	0.998446
Whsc1l1	6485.3	0.188274	0.11654	1.61553	0.106196	0.998446
Ssu72	4922.09	-0.11266	0.0697368	-1.6155	0.106202	0.998446
Fam131a	25904.8	-0.104991	0.0649905	-1.61548	0.106207	0.998446
Ifnar1	4367.79	0.124576	0.0771198	1.61536	0.106233	0.998446
Zfp580	328.205	-0.255141	0.157953	-1.6153	0.106246	0.998446
Hnmt	2040.41	-0.184745	0.114372	-1.6153	0.106246	0.998446
Prr7	1457.91	-0.296488	0.183657	-1.61436	0.10645	0.998446
1110032A03Rik	1891.5	-0.149911	0.0928657	-1.61428	0.106467	0.998446
Siglec1	35.2883	-0.588364	0.364503	-1.61416	0.106494	0.998446
Tsc22d4	3512.67	-0.182991	0.113374	-1.61405	0.106517	0.998446
A530016L24Rik	50.9531	0.531664	0.329455	1.61377	0.106578	0.998446
Kif1b	80030.8	0.145272	0.0900362	1.61348	0.10664	0.998446
Mgat2	2940.29	-0.122715	0.0760634	-1.61333	0.106673	0.998446
Stk38l	2615.09	0.135166	0.083782	1.6133	0.106679	0.998446
Mir7079	12.4312	-0.899677	0.557675	-1.61326	0.106687	0.998446
Calca	65.2233	-0.377007	0.233699	-1.61322	0.106698	0.998446
Olig1	4819.11	-0.187172	0.116029	-1.61315	0.106711	0.998446
Cryba1	17.2516	0.743986	0.461202	1.61315	0.106713	0.998446
Fam184a	3234.43	0.131082	0.0812618	1.61309	0.106726	0.998446
9130015A21Rik	2.35801	2.2885	1.4191	1.61264	0.106822	0.998446
Tmco5b	5.61417	-1.67168	1.03669	-1.61251	0.10685	0.998446
Scyl1	5577.86	-0.102158	0.0633544	-1.61249	0.106856	0.998446
Kif9	491.73	-0.190055	0.117868	-1.61244	0.106867	0.998446
Borg	10.1803	0.977681	0.606693	1.61149	0.107073	0.998446
Ctla2b	57.2716	0.399232	0.247742	1.61148	0.107075	0.998446
Fam151b	595.797	-0.175553	0.108939	-1.61148	0.107076	0.998446
Kctd9	691.102	0.19532	0.121222	1.61126	0.107123	0.998446
Atp13a2	11946.4	-0.106893	0.0663465	-1.61113	0.107152	0.998446
A330015K06Rik	133.641	0.455522	0.282795	1.61078	0.107227	0.998446
Atp5f1	17984.4	-0.110818	0.0687989	-1.61076	0.107233	0.998446
Cenpn	93.4428	0.350697	0.217737	1.61064	0.107257	0.998446
Cyp4a32	1.44517	-2.83599	1.76087	-1.61056	0.107276	0.998446
Spata3	25.3847	-0.626939	0.389279	-1.61052	0.107285	0.998446
4931406P16Rik	3717.81	0.117523	0.0729827	1.61029	0.107335	0.998446
Ccl28	168.909	-0.530584	0.329505	-1.61025	0.107344	0.998446
Rock2	34060.8	0.146513	0.0909904	1.6102	0.107353	0.998446
Dnaic2	168.979	-0.477639	0.296652	-1.6101	0.107377	0.998446
Selo	1173.69	-0.14534	0.0902755	-1.60996	0.107406	0.998446
Mysm1	4841.59	0.179592	0.111572	1.60964	0.107475	0.998446
Inafm1	1131.7	-0.224642	0.139582	-1.6094	0.10753	0.998446
Cd4	311.12	0.374246	0.232545	1.60935	0.10754	0.998446
Piga	708.289	0.202278	0.125693	1.60929	0.107552	0.998446
Pccb	3791.6	-0.128877	0.0800899	-1.60915	0.107583	0.998446
Ripply3	12.4522	0.867891	0.539422	1.60893	0.107632	0.998446
Spesp1	4.69564	-1.50029	0.932601	-1.60872	0.107678	0.998446
H3f3a	3191.48	-0.122583	0.0762016	-1.60866	0.10769	0.998446
Gys1	1300.72	-0.167044	0.103844	-1.60861	0.107703	0.998446
Vwc2	744.16	-0.179655	0.111687	-1.60857	0.107711	0.998446
Syt3	3197.57	-0.141736	0.0881417	-1.60805	0.107824	0.998446
Lum	246.871	-0.250628	0.155952	-1.60708	0.108037	0.998446
Ltbr	521.095	-0.219683	0.136723	-1.60678	0.108103	0.998446
C2cd5	5598.98	0.11703	0.0728366	1.60675	0.10811	0.998446
Zfp366	62.594	0.597844	0.372291	1.60585	0.108307	0.998446
Msra	2488.05	-0.130669	0.0813991	-1.60528	0.108431	0.998446
Pcdhb16	1427.94	0.168422	0.104953	1.60473	0.108552	0.998446
Aprt	1633.56	-0.142198	0.0886204	-1.60457	0.108588	0.998446
Enpp4	2645.93	0.142172	0.0886066	1.60453	0.108598	0.998446
Vhl	4904.54	-0.117817	0.073479	-1.60341	0.108845	0.998446
Tbkbp1	2406.81	-0.182553	0.113899	-1.60276	0.108988	0.998446
Cstf1	1825.16	-0.122516	0.076467	-1.6022	0.10911	0.998446
Gm10785	149.825	0.307827	0.192139	1.60211	0.109132	0.998446
AF357426	112.964	0.469064	0.292886	1.60153	0.109261	0.998446
Tmem232	196.618	-0.250487	0.156416	-1.60142	0.109284	0.998446
Atxn2l	2686.48	0.221865	0.13855	1.60133	0.109305	0.998446
Dapk3	2046.78	-0.159149	0.0994052	-1.60101	0.109374	0.998446
BC039966	14.9555	-0.916501	0.572485	-1.60092	0.109395	0.998446
Far1os	180.048	0.325439	0.203292	1.60085	0.10941	0.998446
Bend3	400.19	-0.211045	0.131874	-1.60035	0.109521	0.998446
Dixdc1	9391.53	0.0973291	0.0608415	1.59972	0.109662	0.998446
Rmnd5a	16450.6	0.0962017	0.060156	1.59921	0.109775	0.998446
Mir194-1	3.1219	1.75333	1.09642	1.59914	0.10979	0.998446
Tmcc1	7119.74	0.131952	0.082529	1.59886	0.109852	0.998446
Erlin1	1887.29	0.128127	0.0801469	1.59866	0.109897	0.998446
Pdzd8	9729.93	0.0895323	0.0560049	1.59865	0.109898	0.998446
Tcta	2032.38	-0.155105	0.0970378	-1.5984	0.109954	0.998446
Gpx2-ps1	63.6937	0.462338	0.289289	1.59819	0.110001	0.998446
Lcmt2	632.559	-0.2234	0.139788	-1.59814	0.110012	0.998446
Mir7115	12.7759	0.983386	0.615358	1.59807	0.110027	0.998446
Cyth2	6356.16	-0.116684	0.0730287	-1.59778	0.110093	0.998446
Cep76	818.917	0.134571	0.0842323	1.59762	0.110128	0.998446
Cope	5194.83	-0.102722	0.0642971	-1.59762	0.110128	0.998446
Hif1an	4010.87	0.141567	0.0886172	1.59751	0.110151	0.998446
Snora21	48.7377	0.820639	0.513773	1.59728	0.110203	0.998446
Gem	228.323	0.306054	0.191636	1.59706	0.110253	0.998446
Fuca1	2107.07	-0.150329	0.0941429	-1.59681	0.110308	0.998446
Zfp825	424.072	-0.208717	0.130737	-1.59647	0.110385	0.998446
4933407L21Rik	237.575	-0.267073	0.167297	-1.5964	0.110399	0.998446
Pcx	5836.33	-0.135565	0.0849222	-1.59634	0.110412	0.998446
Sbf2	6580.23	0.125194	0.0784453	1.59593	0.110503	0.998446
Clec1b	8.35581	-1.15218	0.722094	-1.59561	0.110577	0.998446
Rprml	3311.03	-0.153865	0.0964621	-1.59508	0.110694	0.998446
Slc46a2	2.45193	2.34714	1.47153	1.59503	0.110704	0.998446
Gpatch8	4765.88	0.146087	0.0915927	1.59496	0.110721	0.998446
Zbtb26	1516.57	0.1441	0.0903523	1.59486	0.110743	0.998446
Pcdh8	2552.92	-0.304034	0.190643	-1.59478	0.110761	0.998446
Ephx1	1699.82	-0.171713	0.107703	-1.59432	0.110865	0.998446
Htr3a	658.888	-0.193046	0.121116	-1.59389	0.110961	0.998446
Rnf38	2717.43	0.203628	0.12777	1.5937	0.111002	0.998446
Jmjd1c	10881.8	0.141144	0.0885683	1.59362	0.111021	0.998446
Pafah2	563.64	-0.175698	0.110258	-1.59351	0.111045	0.998446
Mir3099	1.30616	-3.89672	2.44594	-1.59314	0.11113	0.998446
Nfyb	3920.49	-0.101985	0.064016	-1.59311	0.111136	0.998446
Grtp1	223.672	-0.336929	0.211545	-1.59271	0.111226	0.998446
Dnase1l2	153.617	0.510919	0.320851	1.59238	0.111298	0.998446
Prdx1	7608.22	-0.137791	0.0865782	-1.59153	0.111491	0.998446
BC021785	9.43687	-1.15389	0.725154	-1.59123	0.111558	0.998446
Cnot11	2496.04	-0.125663	0.0790014	-1.59065	0.111689	0.998446
Pdcd2l	1035.16	-0.144084	0.090588	-1.59054	0.111714	0.998446
Arfgef1	11591	0.137542	0.0865082	1.58993	0.111851	0.998446
3110082I17Rik	436.936	-0.199601	0.12556	-1.58969	0.111905	0.998446
Akap8	5029.94	0.157469	0.0990785	1.58934	0.111984	0.998446
Agbl3	569.766	-0.240503	0.151364	-1.5889	0.112082	0.998446
Sell	6.51387	1.20616	0.759117	1.5889	0.112083	0.998446
Lbp	424.239	-0.714441	0.449671	-1.58881	0.112104	0.998446
Zbtb21	2339.79	0.135952	0.0855745	1.58869	0.11213	0.998446
Ptgr2	4061.75	-0.126527	0.0796447	-1.58864	0.112141	0.998446
Rdh13	1795.47	0.162814	0.102513	1.58822	0.112236	0.998446
AI413582	2175.67	-0.124253	0.0782377	-1.58815	0.112253	0.998446
Ndufa6	5324.55	-0.109112	0.0687066	-1.58809	0.112267	0.998446
Ndufb6	3827.87	-0.165555	0.104262	-1.58788	0.112313	0.998446
Cend1	15190	-0.0909105	0.0572636	-1.58758	0.112381	0.998446
Galr2	29.3609	0.607205	0.38255	1.58726	0.112455	0.998446
Gsdmcl-ps	35.1196	0.600445	0.378362	1.58696	0.112522	0.998446
Rpl38	7563.66	-0.116347	0.0733427	-1.58635	0.112661	0.998446
Chfr	2467.35	0.17046	0.10746	1.58627	0.112679	0.998446
Dok3	341.366	0.361127	0.227696	1.586	0.112738	0.998446
[truncated: 22,412 more rows]

## Sheet: Sheet3
name	direction	NES	GSEA_FDR
GO_BP_MM_ENS_GO:0016569_CHROMATIN_MODIFICATION	up	3.06331	0.00150361
GO_BP_MM_ENS_GO:0007608_SENSORY_PERCEPTION_OF_SMELL	up	2.9526	0.00338384
GO_BP_MM_ENS_GO:0050906_DETECTION_OF_STIMULUS_INVOLVED_IN_SENSORY_PERCEPTION	up	2.85105	0.00626209
GO_BP_MM_ENS_GO:0016071_MRNA_METABOLIC_PROCESS	up	2.78858	0.00674728
GO_BP_MM_ENS_GO:0051606_DETECTION_OF_STIMULUS	up	2.7645	0.00704919
GO_BP_MM_ENS_GO:0016570_HISTONE_MODIFICATION	up	2.69723	0.0107398
GO_BP_MM_ENS_GO:0051642_CENTROSOME_LOCALIZATION	up	2.6848	0.00963664
GO_BP_MM_ENS_GO:0006281_DNA_REPAIR	up	2.66132	0.0101131
GO_BP_MM_ENS_GO:0051028_MRNA_TRANSPORT	up	2.64275	0.010731
GO_BP_MM_ENS_GO:0000226_MICROTUBULE_CYTOSKELETON_ORGANIZATION	up	2.62289	0.0118248
GO_BP_MM_ENS_GO:0000245_SPLICEOSOMAL_COMPLEX_ASSEMBLY	up	2.55899	0.0192417
GO_BP_MM_ENS_GO:0060078_REGULATION_OF_POSTSYNAPTIC_MEMBRANE_POTENTIAL	up	2.51006	0.0261235
GO_BP_MM_ENS_GO:0006397_MRNA_PROCESSING	up	2.4971	0.0263634
GO_BP_MM_ENS_GO:0016441_POSTTRANSCRIPTIONAL_GENE_SILENCING	up	2.47427	0.0292859
GO_BP_MM_ENS_GO:0000186_ACTIVATION_OF_MAPKK_ACTIVITY	up	2.45016	0.0327823
GO_BP_MM_ENS_GO:0031050_DSRNA_FRAGMENTATION	up	2.443	0.0326978
GO_BP_MM_ENS_GO:0001508_ACTION_POTENTIAL	up	2.43935	0.031828
GO_BP_MM_ENS_GO:0070918_PRODUCTION_OF_SMALL_RNA_INVOLVED_IN_GENE_SILENCING_BY_RNA	up	2.40433	0.0392051
GO_BP_MM_ENS_GO:0035195_GENE_SILENCING_BY_MIRNA	up	2.40384	0.0372985
GO_BP_MM_ENS_GO:0031054_PRE-MIRNA_PROCESSING	up	2.36574	0.0480723
GO_BP_MM_ENS_GO:0031047_GENE_SILENCING_BY_RNA	up	2.36035	0.0475684
GO_BP_MM_ENS_GO:0017148_NEGATIVE_REGULATION_OF_TRANSLATION	up	2.35977	0.0456101
GO_BP_MM_ENS_GO:0043547_POSITIVE_REGULATION_OF_GTPASE_ACTIVITY	up	2.35755	0.0443737
GO_BP_MM_ENS_GO:0006091_GENERATION_OF_PRECURSOR_METABOLITES_AND_ENERGY	down	-4.1636	0
GO_BP_MM_ENS_GO:1902600_HYDROGEN_ION_TRANSMEMBRANE_TRANSPORT	down	-3.98967	0
GO_BP_MM_ENS_GO:0009205_PURINE_RIBONUCLEOSIDE_TRIPHOSPHATE_METABOLIC_PROCESS	down	-3.97245	0
GO_BP_MM_ENS_GO:0009144_PURINE_NUCLEOSIDE_TRIPHOSPHATE_METABOLIC_PROCESS	down	-3.96896	0
GO_BP_MM_ENS_GO:0046034_ATP_METABOLIC_PROCESS	down	-3.91464	0
GO_BP_MM_ENS_GO:0006790_SULFUR_COMPOUND_METABOLIC_PROCESS	down	-3.84879	0
GO_BP_MM_ENS_GO:0009141_NUCLEOSIDE_TRIPHOSPHATE_METABOLIC_PROCESS	down	-3.81894	0
GO_BP_MM_ENS_GO:0042775_MITOCHONDRIAL_ATP_SYNTHESIS_COUPLED_ELECTRON_TRANSPORT	down	-3.80657	0
GO_BP_MM_ENS_GO:0009199_RIBONUCLEOSIDE_TRIPHOSPHATE_METABOLIC_PROCESS	down	-3.77391	0
GO_BP_MM_ENS_GO:0015980_ENERGY_DERIVATION_BY_OXIDATION_OF_ORGANIC_COMPOUNDS	down	-3.74385	0
GO_BP_MM_ENS_GO:0006119_OXIDATIVE_PHOSPHORYLATION	down	-3.72871	0
GO_BP_MM_ENS_GO:0042773_ATP_SYNTHESIS_COUPLED_ELECTRON_TRANSPORT	down	-3.72076	0
GO_BP_MM_ENS_GO:1901657_GLYCOSYL_COMPOUND_METABOLIC_PROCESS	down	-3.64499	0
GO_BP_MM_ENS_GO:0009161_RIBONUCLEOSIDE_MONOPHOSPHATE_METABOLIC_PROCESS	down	-3.62526	0
GO_BP_MM_ENS_GO:0015992_PROTON_TRANSPORT	down	-3.62451	0
GO_BP_MM_ENS_GO:0009123_NUCLEOSIDE_MONOPHOSPHATE_METABOLIC_PROCESS	down	-3.61608	0
GO_BP_MM_ENS_GO:0009116_NUCLEOSIDE_METABOLIC_PROCESS	down	-3.58186	0
GO_BP_MM_ENS_GO:0009119_RIBONUCLEOSIDE_METABOLIC_PROCESS	down	-3.52789	0
GO_BP_MM_ENS_GO:0009167_PURINE_RIBONUCLEOSIDE_MONOPHOSPHATE_METABOLIC_PROCESS	down	-3.50634	0
GO_BP_MM_ENS_GO:0042278_PURINE_NUCLEOSIDE_METABOLIC_PROCESS	down	-3.50546	0
GO_BP_MM_ENS_GO:0045333_CELLULAR_RESPIRATION	down	-3.46898	0
GO_BP_MM_ENS_GO:0006818_HYDROGEN_TRANSPORT	down	-3.45974	0
GO_BP_MM_ENS_GO:0009126_PURINE_NUCLEOSIDE_MONOPHOSPHATE_METABOLIC_PROCESS	down	-3.446	0
GO_BP_MM_ENS_GO:0046128_PURINE_RIBONUCLEOSIDE_METABOLIC_PROCESS	down	-3.42727	0
GO_BP_MM_ENS_GO:0033108_MITOCHONDRIAL_RESPIRATORY_CHAIN_COMPLEX_ASSEMBLY	down	-3.37785	0
GO_BP_MM_ENS_GO:0051186_COFACTOR_METABOLIC_PROCESS	down	-3.36024	0
GO_BP_MM_ENS_GO:0032787_MONOCARBOXYLIC_ACID_METABOLIC_PROCESS	down	-3.31933	0
GO_BP_MM_ENS_GO:0022900_ELECTRON_TRANSPORT_CHAIN	down	-3.31325	0
GO_BP_MM_ENS_GO:0006631_FATTY_ACID_METABOLIC_PROCESS	down	-3.29875	0
GO_BP_MM_ENS_GO:0050911_DETECTION_OF_CHEMICAL_STIMULUS_INVOLVED_IN_SENSORY_PERCEPTION_OF_SMELL	down	-3.25807	0
GO_BP_MM_ENS_GO:0022904_RESPIRATORY_ELECTRON_TRANSPORT_CHAIN	down	-3.19599	0
GO_BP_MM_ENS_GO:0009611_RESPONSE_TO_WOUNDING	down	-3.15224	0
GO_BP_MM_ENS_GO:0050907_DETECTION_OF_CHEMICAL_STIMULUS_INVOLVED_IN_SENSORY_PERCEPTION	down	-3.14375	7.72577e-05
GO_BP_MM_ENS_GO:0006120_MITOCHONDRIAL_ELECTRON_TRANSPORT_NADH_TO_UBIQUINONE	down	-3.107	0.000149698
GO_BP_MM_ENS_GO:0016042_LIPID_CATABOLIC_PROCESS	down	-3.08154	0.000180812
GO_BP_MM_ENS_GO:0009593_DETECTION_OF_CHEMICAL_STIMULUS	down	-3.0498	0.000210566
GO_BP_MM_ENS_GO:0007005_MITOCHONDRION_ORGANIZATION	down	-3.03755	0.000204875
GO_BP_MM_ENS_GO:0006732_COENZYME_METABOLIC_PROCESS	down	-3.03181	0.000199484
GO_BP_MM_ENS_GO:0042060_WOUND_HEALING	down	-3.0308	0.000194369
GO_BP_MM_ENS_GO:0051188_COFACTOR_BIOSYNTHETIC_PROCESS	down	-3.01119	0.000221125
GO_BP_MM_ENS_GO:0046688_RESPONSE_TO_COPPER_ION	down	-2.99055	0.000245732
GO_BP_MM_ENS_GO:0044283_SMALL_MOLECULE_BIOSYNTHETIC_PROCESS	down	-2.89736	0.000447088
GO_BP_MM_ENS_GO:0007606_SENSORY_PERCEPTION_OF_CHEMICAL_STIMULUS	down	-2.88346	0.000465447
GO_BP_MM_ENS_GO:0009206_PURINE_RIBONUCLEOSIDE_TRIPHOSPHATE_BIOSYNTHETIC_PROCESS	down	-2.88079	0.000454869
GO_BP_MM_ENS_GO:0009060_AEROBIC_RESPIRATION	down	-2.87173	0.000528204
GO_BP_MM_ENS_GO:0044242_CELLULAR_LIPID_CATABOLIC_PROCESS	down	-2.83416	0.000924846
GO_BP_MM_ENS_GO:0071773_CELLULAR_RESPONSE_TO_BMP_STIMULUS	down	-2.80597	0.000958491
GO_BP_MM_ENS_GO:0046394_CARBOXYLIC_ACID_BIOSYNTHETIC_PROCESS	down	-2.80472	0.000938523
GO_BP_MM_ENS_GO:0009142_NUCLEOSIDE_TRIPHOSPHATE_BIOSYNTHETIC_PROCESS	down	-2.79127	0.000971385
GO_BP_MM_ENS_GO:0016053_ORGANIC_ACID_BIOSYNTHETIC_PROCESS	down	-2.78337	0.000977149
GO_BP_MM_ENS_GO:0090662_ATP_HYDROLYSIS_COUPLED_TRANSMEMBRANE_TRANSPORT	down	-2.78275	0.000982911
GO_BP_MM_ENS_GO:0044282_SMALL_MOLECULE_CATABOLIC_PROCESS	down	-2.78135	0.000964009
GO_BP_MM_ENS_GO:0051604_PROTEIN_MATURATION	down	-2.77879	0.000969366
GO_BP_MM_ENS_GO:0046129_PURINE_RIBONUCLEOSIDE_BIOSYNTHETIC_PROCESS	down	-2.74794	0.0011592
GO_BP_MM_ENS_GO:0019693_RIBOSE_PHOSPHATE_METABOLIC_PROCESS	down	-2.73112	0.00134333
GO_BP_MM_ENS_GO:0015985_ENERGY_COUPLED_PROTON_TRANSPORT_DOWN_ELECTROCHEMICAL_GRADIENT	down	-2.72789	0.00140918
GO_BP_MM_ENS_GO:0071772_RESPONSE_TO_BMP	down	-2.72021	0.00147216
GO_BP_MM_ENS_GO:0015986_ATP_SYNTHESIS_COUPLED_PROTON_TRANSPORT	down	-2.70113	0.00166375
GO_BP_MM_ENS_GO:0009145_PURINE_NUCLEOSIDE_TRIPHOSPHATE_BIOSYNTHETIC_PROCESS	down	-2.69457	0.00167803
GO_BP_MM_ENS_GO:0042451_PURINE_NUCLEOSIDE_BIOSYNTHETIC_PROCESS	down	-2.68946	0.00169185
GO_BP_MM_ENS_GO:0015991_ATP_HYDROLYSIS_COUPLED_PROTON_TRANSPORT	down	-2.68056	0.00176779
GO_BP_MM_ENS_GO:0006754_ATP_BIOSYNTHETIC_PROCESS	down	-2.66839	0.00208323
GO_BP_MM_ENS_GO:0015988_ENERGY_COUPLED_PROTON_TRANSMEMBRANE_TRANSPORT_AGAINST_ELECTROCHEMICAL_GRADIENT	down	-2.65922	0.00220975
GO_BP_MM_ENS_GO:0008610_LIPID_BIOSYNTHETIC_PROCESS	down	-2.65911	0.00217522
GO_BP_MM_ENS_GO:0009201_RIBONUCLEOSIDE_TRIPHOSPHATE_BIOSYNTHETIC_PROCESS	down	-2.63368	0.0027215
GO_BP_MM_ENS_GO:0009259_RIBONUCLEOTIDE_METABOLIC_PROCESS	down	-2.62546	0.0029075
GO_BP_MM_ENS_GO:0032543_MITOCHONDRIAL_TRANSLATION	down	-2.61663	0.00310724
GO_BP_MM_ENS_GO:0042455_RIBONUCLEOSIDE_BIOSYNTHETIC_PROCESS	down	-2.60207	0.00337352
GO_BP_MM_ENS_GO:0006163_PURINE_NUCLEOTIDE_METABOLIC_PROCESS	down	-2.60143	0.00334291
GO_BP_MM_ENS_GO:0050878_REGULATION_OF_BODY_FLUID_LEVELS	down	-2.5981	0.00338515
GO_BP_MM_ENS_GO:0072521_PURINE-CONTAINING_COMPOUND_METABOLIC_PROCESS	down	-2.59414	0.00349613
GO_BP_MM_ENS_GO:1901659_GLYCOSYL_COMPOUND_BIOSYNTHETIC_PROCESS	down	-2.58652	0.00372595
GO_BP_MM_ENS_GO:0009150_PURINE_RIBONUCLEOTIDE_METABOLIC_PROCESS	down	-2.56661	0.00442801
GO_BP_MM_ENS_GO:0030509_BMP_SIGNALING_PATHWAY	down	-2.558	0.00463799
GO_BP_MM_ENS_GO:0008202_STEROID_METABOLIC_PROCESS	down	-2.54886	0.00492769
GO_BP_MM_ENS_GO:0009156_RIBONUCLEOSIDE_MONOPHOSPHATE_BIOSYNTHETIC_PROCESS	down	-2.54324	0.00516062
GO_BP_MM_ENS_GO:0009163_NUCLEOSIDE_BIOSYNTHETIC_PROCESS	down	-2.54209	0.00511005
GO_BP_MM_ENS_GO:0010632_REGULATION_OF_EPITHELIAL_CELL_MIGRATION	down	-2.52165	0.00588108
GO_BP_MM_ENS_GO:0034723_DNA_REPLICATION-DEPENDENT_NUCLEOSOME_ORGANIZATION	down	-2.51904	0.00591757
GO_BP_MM_ENS_GO:0009124_NUCLEOSIDE_MONOPHOSPHATE_BIOSYNTHETIC_PROCESS	down	-2.51155	0.00617342
GO_BP_MM_ENS_GO:0030856_REGULATION_OF_EPITHELIAL_CELL_DIFFERENTIATION	down	-2.50896	0.00626778
GO_BP_MM_ENS_GO:0072001_RENAL_SYSTEM_DEVELOPMENT	down	-2.50225	0.00657315
GO_BP_MM_ENS_GO:0006633_FATTY_ACID_BIOSYNTHETIC_PROCESS	down	-2.49533	0.00681131
GO_BP_MM_ENS_GO:0072330_MONOCARBOXYLIC_ACID_BIOSYNTHETIC_PROCESS	down	-2.483	0.0072804
GO_BP_MM_ENS_GO:0006334_NUCLEOSOME_ASSEMBLY	down	-2.47436	0.00770887
GO_BP_MM_ENS_GO:0009127_PURINE_NUCLEOSIDE_MONOPHOSPHATE_BIOSYNTHETIC_PROCESS	down	-2.47243	0.00773638
GO_BP_MM_ENS_GO:0006066_ALCOHOL_METABOLIC_PROCESS	down	-2.46931	0.00789104
GO_BP_MM_ENS_GO:0009168_PURINE_RIBONUCLEOSIDE_MONOPHOSPHATE_BIOSYNTHETIC_PROCESS	down	-2.46423	0.00809839
GO_BP_MM_ENS_GO:0006720_ISOPRENOID_METABOLIC_PROCESS	down	-2.45923	0.00827457
GO_BP_MM_ENS_GO:0072376_PROTEIN_ACTIVATION_CASCADE	down	-2.45026	0.00885217
GO_BP_MM_ENS_GO:0052547_REGULATION_OF_PEPTIDASE_ACTIVITY	down	-2.44483	0.00916796
GO_BP_MM_ENS_GO:0042255_RIBOSOME_ASSEMBLY	down	-2.444	0.009109
GO_BP_MM_ENS_GO:0006099_TRICARBOXYLIC_ACID_CYCLE	down	-2.44263	0.00907863
GO_BP_MM_ENS_GO:0017004_CYTOCHROME_COMPLEX_ASSEMBLY	down	-2.43078	0.00996836
GO_BP_MM_ENS_GO:0006335_DNA_REPLICATION-DEPENDENT_NUCLEOSOME_ASSEMBLY	down	-2.42763	0.0101273
GO_BP_MM_ENS_GO:0009108_COENZYME_BIOSYNTHETIC_PROCESS	down	-2.42672	0.0100875
GO_BP_MM_ENS_GO:0001818_NEGATIVE_REGULATION_OF_CYTOKINE_PRODUCTION	down	-2.41555	0.0110025
GO_BP_MM_ENS_GO:0010035_RESPONSE_TO_INORGANIC_SUBSTANCE	down	-2.40397	0.0118629
GO_BP_MM_ENS_GO:1901615_ORGANIC_HYDROXY_COMPOUND_METABOLIC_PROCESS	down	-2.39252	0.0128433
GO_BP_MM_ENS_GO:0045833_NEGATIVE_REGULATION_OF_LIPID_METABOLIC_PROCESS	down	-2.39162	0.0128156
GO_BP_MM_ENS_GO:0007178_TRANSMEMBRANE_RECEPTOR_PROTEIN_SERINE/THREONINE_KINASE_SIGNALING_PATHWAY	down	-2.3871	0.0131833
GO_BP_MM_ENS_GO:0030111_REGULATION_OF_WNT_SIGNALING_PATHWAY	down	-2.38014	0.0138152
GO_BP_MM_ENS_GO:0060485_MESENCHYME_DEVELOPMENT	down	-2.37483	0.0142902
GO_BP_MM_ENS_GO:0098754_DETOXIFICATION	down	-2.36283	0.0154041
GO_BP_MM_ENS_GO:0034440_LIPID_OXIDATION	down	-2.36082	0.0154247
GO_BP_MM_ENS_GO:0072329_MONOCARBOXYLIC_ACID_CATABOLIC_PROCESS	down	-2.35883	0.0154803
GO_BP_MM_ENS_GO:0010038_RESPONSE_TO_METAL_ION	down	-2.35879	0.0153356
GO_BP_MM_ENS_GO:0042744_HYDROGEN_PEROXIDE_CATABOLIC_PROCESS	down	-2.33897	0.017419
GO_BP_MM_ENS_GO:0090092_REGULATION_OF_TRANSMEMBRANE_RECEPTOR_PROTEIN_SERINE/THREONINE_KINASE_SIGNALING_PATHWAY	down	-2.3388	0.017305
GO_BP_MM_ENS_GO:0019216_REGULATION_OF_LIPID_METABOLIC_PROCESS	down	-2.33819	0.0172048
GO_BP_MM_ENS_GO:0051051_NEGATIVE_REGULATION_OF_TRANSPORT	down	-2.33739	0.0172187
GO_BP_MM_ENS_GO:0072593_REACTIVE_OXYGEN_SPECIES_METABOLIC_PROCESS	down	-2.3368	0.0171442
GO_BP_MM_ENS_GO:0019320_HEXOSE_CATABOLIC_PROCESS	down	-2.33582	0.0170923
GO_BP_MM_ENS_GO:0061448_CONNECTIVE_TISSUE_DEVELOPMENT	down	-2.33347	0.0172845
GO_BP_MM_ENS_GO:0016052_CARBOHYDRATE_CATABOLIC_PROCESS	down	-2.32942	0.0174804
GO_BP_MM_ENS_GO:0001822_KIDNEY_DEVELOPMENT	down	-2.32539	0.017814
GO_BP_MM_ENS_GO:0010594_REGULATION_OF_ENDOTHELIAL_CELL_MIGRATION	down	-2.31628	0.0187871
GO_BP_MM_ENS_GO:0061035_REGULATION_OF_CARTILAGE_DEVELOPMENT	down	-2.31094	0.0193908
GO_BP_MM_ENS_GO:0006749_GLUTATHIONE_METABOLIC_PROCESS	down	-2.30863	0.0195746
GO_BP_MM_ENS_GO:0051224_NEGATIVE_REGULATION_OF_PROTEIN_TRANSPORT	down	-2.30562	0.0198406
GO_BP_MM_ENS_GO:0016054_ORGANIC_ACID_CATABOLIC_PROCESS	down	-2.29702	0.0209911
GO_BP_MM_ENS_GO:0044275_CELLULAR_CARBOHYDRATE_CATABOLIC_PROCESS	down	-2.29289	0.0213829
GO_BP_MM_ENS_GO:0061615_GLYCOLYTIC_PROCESS_THROUGH_FRUCTOSE-6-PHOSPHATE	down	-2.28856	0.0219638
GO_BP_MM_ENS_GO:0016485_PROTEIN_PROCESSING	down	-2.28616	0.0222602
GO_BP_MM_ENS_GO:0045815_POSITIVE_REGULATION_OF_GENE_EXPRESSION_EPIGENETIC	down	-2.28462	0.0223025
GO_BP_MM_ENS_GO:0032602_CHEMOKINE_PRODUCTION	down	-2.28223	0.0224836
GO_BP_MM_ENS_GO:0032776_DNA_METHYLATION_ON_CYTOSINE	down	-2.27476	0.0234409
GO_BP_MM_ENS_GO:0001655_UROGENITAL_SYSTEM_DEVELOPMENT	down	-2.27402	0.0234045
GO_BP_MM_ENS_GO:0060601_LATERAL_SPROUTING_FROM_AN_EPITHELIUM	down	-2.2695	0.0239887
GO_BP_MM_ENS_GO:0046395_CARBOXYLIC_ACID_CATABOLIC_PROCESS	down	-2.26819	0.0239682
GO_BP_MM_ENS_GO:0030104_WATER_HOMEOSTASIS	down	-2.25394	0.0262358
GO_BP_MM_ENS_GO:0033617_MITOCHONDRIAL_RESPIRATORY_CHAIN_COMPLEX_IV_ASSEMBLY	down	-2.24605	0.0274601
GO_BP_MM_ENS_GO:0019218_REGULATION_OF_STEROID_METABOLIC_PROCESS	down	-2.24308	0.0278181
GO_BP_MM_ENS_GO:0032780_NEGATIVE_REGULATION_OF_ATPASE_ACTIVITY	down	-2.23754	0.0287233
GO_BP_MM_ENS_GO:0030260_ENTRY_INTO_HOST_CELL	down	-2.23663	0.0286677
GO_BP_MM_ENS_GO:0052548_REGULATION_OF_ENDOPEPTIDASE_ACTIVITY	down	-2.23338	0.0290921
GO_BP_MM_ENS_GO:0044247_CELLULAR_POLYSACCHARIDE_CATABOLIC_PROCESS	down	-2.22584	0.0305066
GO_BP_MM_ENS_GO:0044409_ENTRY_INTO_HOST	down	-2.22516	0.0304497
GO_BP_MM_ENS_GO:0097034_MITOCHONDRIAL_RESPIRATORY_CHAIN_COMPLEX_IV_BIOGENESIS	down	-2.22368	0.0304914
GO_BP_MM_ENS_GO:0051216_CARTILAGE_DEVELOPMENT	down	-2.22227	0.0306129
GO_BP_MM_ENS_GO:0007389_PATTERN_SPECIFICATION_PROCESS	down	-2.22081	0.030654
GO_BP_MM_ENS_GO:0048645_ANIMAL_ORGAN_FORMATION	down	-2.21891	0.0307556
GO_BP_MM_ENS_GO:0000338_PROTEIN_DENEDDYLATION	down	-2.21674	0.0308818
GO_BP_MM_ENS_GO:0015672_MONOVALENT_INORGANIC_CATION_TRANSPORT	down	-2.21501	0.0309882
GO_BP_MM_ENS_GO:0048514_BLOOD_VESSEL_MORPHOGENESIS	down	-2.21002	0.0318633
GO_BP_MM_ENS_GO:0008203_CHOLESTEROL_METABOLIC_PROCESS	down	-2.20905	0.0319024
GO_BP_MM_ENS_GO:0016055_WNT_SIGNALING_PATHWAY	down	-2.20744	0.0320688
GO_BP_MM_ENS_GO:0050891_MULTICELLULAR_ORGANISMAL_WATER_HOMEOSTASIS	down	-2.20243	0.0332305
GO_BP_MM_ENS_GO:0035383_THIOESTER_METABOLIC_PROCESS	down	-2.20186	0.0331673
GO_BP_MM_ENS_GO:0019395_FATTY_ACID_OXIDATION	down	-2.19976	0.033471
GO_BP_MM_ENS_GO:0016125_STEROL_METABOLIC_PROCESS	down	-2.19524	0.0342437
GO_BP_MM_ENS_GO:0005975_CARBOHYDRATE_METABOLIC_PROCESS	down	-2.19502	0.0340601
GO_BP_MM_ENS_GO:0042088_T-HELPER_1_TYPE_IMMUNE_RESPONSE	down	-2.19493	0.033862
GO_BP_MM_ENS_GO:0006820_ANION_TRANSPORT	down	-2.19329	0.0340239
GO_BP_MM_ENS_GO:0051828_ENTRY_INTO_OTHER_ORGANISM_INVOLVED_IN_SYMBIOTIC_INTERACTION	down	-2.19122	0.0341916
GO_BP_MM_ENS_GO:0006721_TERPENOID_METABOLIC_PROCESS	down	-2.19096	0.0340771
GO_BP_MM_ENS_GO:0006637_ACYL-COA_METABOLIC_PROCESS	down	-2.18895	0.0343562
GO_BP_MM_ENS_GO:0071774_RESPONSE_TO_FIBROBLAST_GROWTH_FACTOR	down	-2.1809	0.0360661
GO_BP_MM_ENS_GO:0008535_RESPIRATORY_CHAIN_COMPLEX_IV_ASSEMBLY	down	-2.17949	0.0362823
GO_BP_MM_ENS_GO:0009251_GLUCAN_CATABOLIC_PROCESS	down	-2.17881	0.036219
GO_BP_MM_ENS_GO:1990542_MITOCHONDRIAL_TRANSMEMBRANE_TRANSPORT	down	-2.17863	0.0360251
GO_BP_MM_ENS_GO:0044724_SINGLE-ORGANISM_CARBOHYDRATE_CATABOLIC_PROCESS	down	-2.17796	0.0359414
GO_BP_MM_ENS_GO:0198738_CELL-CELL_SIGNALING_BY_WNT	down	-2.17739	0.0358285
GO_BP_MM_ENS_GO:0050798_ACTIVATED_T_CELL_PROLIFERATION	down	-2.17736	0.0356254
GO_BP_MM_ENS_GO:0031497_CHROMATIN_ASSEMBLY	down	-2.17625	0.0355842
GO_BP_MM_ENS_GO:0003272_ENDOCARDIAL_CUSHION_FORMATION	down	-2.17565	0.0355286
GO_BP_MM_ENS_GO:0048762_MESENCHYMAL_CELL_DIFFERENTIATION	down	-2.17516	0.0354432
GO_BP_MM_ENS_GO:0090287_REGULATION_OF_CELLULAR_RESPONSE_TO_GROWTH_FACTOR_STIMULUS	down	-2.17224	0.0360666
GO_BP_MM_ENS_GO:0051806_ENTRY_INTO_CELL_OF_OTHER_ORGANISM_INVOLVED_IN_SYMBIOTIC_INTERACTION	down	-2.16999	0.0363488
GO_BP_MM_ENS_GO:0005980_GLYCOGEN_CATABOLIC_PROCESS	down	-2.16679	0.0370247
GO_BP_MM_ENS_GO:0000028_RIBOSOMAL_SMALL_SUBUNIT_ASSEMBLY	down	-2.16571	0.0370724
GO_BP_MM_ENS_GO:0034728_NUCLEOSOME_ORGANIZATION	down	-2.16438	0.0372221
GO_BP_MM_ENS_GO:0032642_REGULATION_OF_CHEMOKINE_PRODUCTION	down	-2.16239	0.0375151
GO_BP_MM_ENS_GO:0001523_RETINOID_METABOLIC_PROCESS	down	-2.1613	0.0375803
GO_BP_MM_ENS_GO:0001837_EPITHELIAL_TO_MESENCHYMAL_TRANSITION	down	-2.1592	0.0378963
GO_BP_MM_ENS_GO:0007006_MITOCHONDRIAL_MEMBRANE_ORGANIZATION	down	-2.156	0.0385401
GO_BP_MM_ENS_GO:0030324_LUNG_DEVELOPMENT	down	-2.15559	0.0384284
GO_BP_MM_ENS_GO:1990748_CELLULAR_DETOXIFICATION	down	-2.15428	0.0385639
GO_BP_MM_ENS_GO:0090049_REGULATION_OF_CELL_MIGRATION_INVOLVED_IN_SPROUTING_ANGIOGENESIS	down	-2.15258	0.0386844
GO_BP_MM_ENS_GO:0046718_VIRAL_ENTRY_INTO_HOST_CELL	down	-2.14913	0.0392971
GO_BP_MM_ENS_GO:0000272_POLYSACCHARIDE_CATABOLIC_PROCESS	down	-2.14571	0.0399811
GO_BP_MM_ENS_GO:0006959_HUMORAL_IMMUNE_RESPONSE	down	-2.14407	0.0401876
GO_BP_MM_ENS_GO:0042743_HYDROGEN_PEROXIDE_METABOLIC_PROCESS	down	-2.13944	0.0410625
GO_BP_MM_ENS_GO:0046890_REGULATION_OF_LIPID_BIOSYNTHETIC_PROCESS	down	-2.13649	0.0415542
GO_BP_MM_ENS_GO:0045667_REGULATION_OF_OSTEOBLAST_DIFFERENTIATION	down	-2.13202	0.0425274
GO_BP_MM_ENS_GO:0090407_ORGANOPHOSPHATE_BIOSYNTHETIC_PROCESS	down	-2.1275	0.043604
GO_BP_MM_ENS_GO:0043588_SKIN_DEVELOPMENT	down	-2.12207	0.044883
GO_BP_MM_ENS_GO:0043542_ENDOTHELIAL_CELL_MIGRATION	down	-2.12068	0.0450442
GO_BP_MM_ENS_GO:1902652_SECONDARY_ALCOHOL_METABOLIC_PROCESS	down	-2.11708	0.0458066
GO_BP_MM_ENS_GO:0042178_XENOBIOTIC_CATABOLIC_PROCESS	down	-2.11397	0.0465998
GO_BP_MM_ENS_GO:0009636_RESPONSE_TO_TOXIC_SUBSTANCE	down	-2.11217	0.0468534
GO_BP_MM_ENS_GO:0007599_HEMOSTASIS	down	-2.11199	0.0466355
GO_BP_MM_ENS_GO:0072073_KIDNEY_EPITHELIUM_DEVELOPMENT	down	-2.11028	0.0469455
GO_BP_MM_ENS_GO:0016126_STEROL_BIOSYNTHETIC_PROCESS	down	-2.10758	0.0474453
GO_BP_MM_ENS_GO:0060411_CARDIAC_SEPTUM_MORPHOGENESIS	down	-2.1056	0.0478705
GO_BP_MM_ENS_GO:0006641_TRIGLYCERIDE_METABOLIC_PROCESS	down	-2.10157	0.0487961
GO_BP_MM_ENS_GO:0001667_AMEBOIDAL-TYPE_CELL_MIGRATION	down	-2.10124	0.0486563
GO_BP_MM_ENS_GO:0003206_CARDIAC_CHAMBER_MORPHOGENESIS	down	-2.10105	0.0484673
GO_BP_MM_ENS_GO:0016101_DITERPENOID_METABOLIC_PROCESS	down	-2.10047	0.0484749
GO_BP_MM_ENS_GO:0060070_CANONICAL_WNT_SIGNALING_PATHWAY	down	-2.09842	0.0489455
GO_BP_MM_ENS_GO:0001893_MATERNAL_PLACENTA_DEVELOPMENT	down	-2.09528	0.0497789
GO_BP_MM_ENS_GO:0006086_ACETYL-COA_BIOSYNTHETIC_PROCESS_FROM_PYRUVATE	down	-2.09454	0.0497552

## Sheet: Sheet4
name	direction	NES	GSEA_FDR
GO_MF_MM_ENS_GO:0004674_PROTEIN_SERINE/THREONINE_KINASE_ACTIVITY	up	3.09189	0
GO_MF_MM_ENS_GO:0008017_MICROTUBULE_BINDING	up	2.95713	0.000419231
GO_MF_MM_ENS_GO:0004386_HELICASE_ACTIVITY	up	2.89955	0.00057309
GO_MF_MM_ENS_GO:0005096_GTPASE_ACTIVATOR_ACTIVITY	up	2.75155	0.00338898
GO_MF_MM_ENS_GO:0008408_3 -5 _EXONUCLEASE_ACTIVITY	up	2.73069	0.00304594
GO_MF_MM_ENS_GO:0030695_GTPASE_REGULATOR_ACTIVITY	up	2.69923	0.00325369
GO_MF_MM_ENS_GO:0004518_NUCLEASE_ACTIVITY	up	2.64484	0.00402503
GO_MF_MM_ENS_GO:0051020_GTPASE_BINDING	up	2.64382	0.0035219
GO_MF_MM_ENS_GO:0031267_SMALL_GTPASE_BINDING	up	2.64206	0.00322464
GO_MF_MM_ENS_GO:0017016_RAS_GTPASE_BINDING	up	2.59344	0.0036568
GO_MF_MM_ENS_GO:0016796_EXONUCLEASE_ACTIVITY_ACTIVE_WITH_EITHER_RIBO-_OR_DEOXYRIBONUCLEIC_ACIDS_AND_PRODUCING_5 -PHOSPHOMONOESTERS	up	2.55453	0.00465978
GO_MF_MM_ENS_GO:0004527_EXONUCLEASE_ACTIVITY	up	2.42769	0.0107434
GO_MF_MM_ENS_GO:0060589_NUCLEOSIDE-TRIPHOSPHATASE_REGULATOR_ACTIVITY	up	2.42356	0.0103834
GO_MF_MM_ENS_GO:0005234_EXTRACELLULAR-GLUTAMATE-GATED_ION_CHANNEL_ACTIVITY	up	2.41689	0.0101859
GO_MF_MM_ENS_GO:0005516_CALMODULIN_BINDING	up	2.36071	0.0148349
GO_MF_MM_ENS_GO:0019783_UBIQUITIN-LIKE_PROTEIN-SPECIFIC_PROTEASE_ACTIVITY	up	2.34466	0.0160052
GO_MF_MM_ENS_GO:0005088_RAS_GUANYL-NUCLEOTIDE_EXCHANGE_FACTOR_ACTIVITY	up	2.33563	0.016164
GO_MF_MM_ENS_GO:0042805_ACTININ_BINDING	up	2.32699	0.0159791
GO_MF_MM_ENS_GO:0004843_THIOL-DEPENDENT_UBIQUITIN-SPECIFIC_PROTEASE_ACTIVITY	up	2.31548	0.0168693
GO_MF_MM_ENS_GO:0035257_NUCLEAR_HORMONE_RECEPTOR_BINDING	up	2.29644	0.0176398
GO_MF_MM_ENS_GO:0035258_STEROID_HORMONE_RECEPTOR_BINDING	up	2.28241	0.0184745
GO_MF_MM_ENS_GO:0051010_MICROTUBULE_PLUS-END_BINDING	up	2.28092	0.0177899
GO_MF_MM_ENS_GO:0004702_RECEPTOR_SIGNALING_PROTEIN_SERINE/THREONINE_KINASE_ACTIVITY	up	2.27723	0.0176136
GO_MF_MM_ENS_GO:0008066_GLUTAMATE_RECEPTOR_ACTIVITY	up	2.26674	0.017734
GO_MF_MM_ENS_GO:0035064_METHYLATED_HISTONE_BINDING	up	2.19911	0.0258868
GO_MF_MM_ENS_GO:0015085_CALCIUM_ION_TRANSMEMBRANE_TRANSPORTER_ACTIVITY	up	2.19679	0.0253563
GO_MF_MM_ENS_GO:0101005_UBIQUITINYL_HYDROLASE_ACTIVITY	up	2.19583	0.0245457
GO_MF_MM_ENS_GO:0017048_RHO_GTPASE_BINDING	up	2.19157	0.0243773
GO_MF_MM_ENS_GO:0005085_GUANYL-NUCLEOTIDE_EXCHANGE_FACTOR_ACTIVITY	up	2.18484	0.0245618
GO_MF_MM_ENS_GO:0036459_THIOL-DEPENDENT_UBIQUITINYL_HYDROLASE_ACTIVITY	up	2.171	0.0261044
GO_MF_MM_ENS_GO:0004970_IONOTROPIC_GLUTAMATE_RECEPTOR_ACTIVITY	up	2.16221	0.0269314
GO_MF_MM_ENS_GO:0004709_MAP_KINASE_KINASE_KINASE_ACTIVITY	up	2.15501	0.0275364
GO_MF_MM_ENS_GO:0048365_RAC_GTPASE_BINDING	up	2.15056	0.0273251
GO_MF_MM_ENS_GO:0042393_HISTONE_BINDING	up	2.14728	0.0271792
GO_MF_MM_ENS_GO:0005057_RECEPTOR_SIGNALING_PROTEIN_ACTIVITY	up	2.14188	0.0271356
GO_MF_MM_ENS_GO:0030331_ESTROGEN_RECEPTOR_BINDING	up	2.11792	0.0309113
GO_MF_MM_ENS_GO:0004536_DEOXYRIBONUCLEASE_ACTIVITY	up	2.03396	0.0494245
GO_MF_MM_ENS_GO:0003735_STRUCTURAL_CONSTITUENT_OF_RIBOSOME	down	-6.5709	0
GO_MF_MM_ENS_GO:0005198_STRUCTURAL_MOLECULE_ACTIVITY	down	-4.11979	0
GO_MF_MM_ENS_GO:0015078_HYDROGEN_ION_TRANSMEMBRANE_TRANSPORTER_ACTIVITY	down	-4.0612	0
GO_MF_MM_ENS_GO:0003954_NADH_DEHYDROGENASE_ACTIVITY	down	-3.88635	0
GO_MF_MM_ENS_GO:0050136_NADH_DEHYDROGENASE_(QUINONE)_ACTIVITY	down	-3.85198	0
GO_MF_MM_ENS_GO:0008137_NADH_DEHYDROGENASE_(UBIQUINONE)_ACTIVITY	down	-3.80104	0
GO_MF_MM_ENS_GO:0016655_OXIDOREDUCTASE_ACTIVITY_ACTING_ON_NAD(P)H_QUINONE_OR_SIMILAR_COMPOUND_AS_ACCEPTOR	down	-3.50013	0
GO_MF_MM_ENS_GO:0044769_ATPASE_ACTIVITY_COUPLED_TO_TRANSMEMBRANE_MOVEMENT_OF_IONS_ROTATIONAL_MECHANISM	down	-3.23204	0
GO_MF_MM_ENS_GO:0004984_OLFACTORY_RECEPTOR_ACTIVITY	down	-3.20938	0
GO_MF_MM_ENS_GO:0042625_ATPASE_COUPLED_ION_TRANSMEMBRANE_TRANSPORTER_ACTIVITY	down	-3.12252	0
GO_MF_MM_ENS_GO:0008201_HEPARIN_BINDING	down	-3.11791	0
GO_MF_MM_ENS_GO:0022853_ACTIVE_ION_TRANSMEMBRANE_TRANSPORTER_ACTIVITY	down	-3.0883	0
GO_MF_MM_ENS_GO:0005539_GLYCOSAMINOGLYCAN_BINDING	down	-3.04765	0
GO_MF_MM_ENS_GO:0019829_CATION-TRANSPORTING_ATPASE_ACTIVITY	down	-3.01985	0
GO_MF_MM_ENS_GO:1901681_SULFUR_COMPOUND_BINDING	down	-2.91268	7.76e-05
GO_MF_MM_ENS_GO:0016676_OXIDOREDUCTASE_ACTIVITY_ACTING_ON_A_HEME_GROUP_OF_DONORS_OXYGEN_AS_ACCEPTOR	down	-2.83269	0.000354975
GO_MF_MM_ENS_GO:0046933_PROTON-TRANSPORTING_ATP_SYNTHASE_ACTIVITY_ROTATIONAL_MECHANISM	down	-2.81174	0.000334094
GO_MF_MM_ENS_GO:0015002_HEME-COPPER_TERMINAL_OXIDASE_ACTIVITY	down	-2.81089	0.000315533
GO_MF_MM_ENS_GO:0017134_FIBROBLAST_GROWTH_FACTOR_BINDING	down	-2.79196	0.000416598
GO_MF_MM_ENS_GO:0004129_CYTOCHROME-C_OXIDASE_ACTIVITY	down	-2.77921	0.000452467
GO_MF_MM_ENS_GO:0043295_GLUTATHIONE_BINDING	down	-2.7525	0.000593071
GO_MF_MM_ENS_GO:0009055_ELECTRON_CARRIER_ACTIVITY	down	-2.75193	0.000566114
GO_MF_MM_ENS_GO:0016675_OXIDOREDUCTASE_ACTIVITY_ACTING_ON_A_HEME_GROUP_OF_DONORS	down	-2.70925	0.000640685
GO_MF_MM_ENS_GO:0016651_OXIDOREDUCTASE_ACTIVITY_ACTING_ON_NAD(P)H	down	-2.63071	0.00157918
GO_MF_MM_ENS_GO:0016616_OXIDOREDUCTASE_ACTIVITY_ACTING_ON_THE_CH-OH_GROUP_OF_DONORS_NAD_OR_NADP_AS_ACCEPTOR	down	-2.6209	0.00156255
GO_MF_MM_ENS_GO:1900750_OLIGOPEPTIDE_BINDING	down	-2.60824	0.00172616
GO_MF_MM_ENS_GO:0022804_ACTIVE_TRANSMEMBRANE_TRANSPORTER_ACTIVITY	down	-2.5324	0.00312208
GO_MF_MM_ENS_GO:0070003_THREONINE-TYPE_PEPTIDASE_ACTIVITY	down	-2.53114	0.00301057
GO_MF_MM_ENS_GO:0004298_THREONINE-TYPE_ENDOPEPTIDASE_ACTIVITY	down	-2.50239	0.00353485
GO_MF_MM_ENS_GO:0015077_MONOVALENT_INORGANIC_CATION_TRANSMEMBRANE_TRANSPORTER_ACTIVITY	down	-2.49487	0.00357655
GO_MF_MM_ENS_GO:0036442_HYDROGEN-EXPORTING_ATPASE_ACTIVITY	down	-2.48236	0.0036826
GO_MF_MM_ENS_GO:0051920_PEROXIREDOXIN_ACTIVITY	down	-2.36625	0.00835407
GO_MF_MM_ENS_GO:0022890_INORGANIC_CATION_TRANSMEMBRANE_TRANSPORTER_ACTIVITY	down	-2.33114	0.0105024
GO_MF_MM_ENS_GO:0061134_PEPTIDASE_REGULATOR_ACTIVITY	down	-2.32052	0.0110249
GO_MF_MM_ENS_GO:0008514_ORGANIC_ANION_TRANSMEMBRANE_TRANSPORTER_ACTIVITY	down	-2.31802	0.0109407
GO_MF_MM_ENS_GO:0016614_OXIDOREDUCTASE_ACTIVITY_ACTING_ON_CH-OH_GROUP_OF_DONORS	down	-2.30172	0.011698
GO_MF_MM_ENS_GO:0048487_BETA-TUBULIN_BINDING	down	-2.26681	0.0142625
GO_MF_MM_ENS_GO:0030246_CARBOHYDRATE_BINDING	down	-2.23373	0.017524
GO_MF_MM_ENS_GO:0016782_TRANSFERASE_ACTIVITY_TRANSFERRING_SULFUR-CONTAINING_GROUPS	down	-2.22691	0.0182093
GO_MF_MM_ENS_GO:0015405_P-P-BOND-HYDROLYSIS-DRIVEN_TRANSMEMBRANE_TRANSPORTER_ACTIVITY	down	-2.22655	0.017783
GO_MF_MM_ENS_GO:0048029_MONOSACCHARIDE_BINDING	down	-2.198	0.0210725
GO_MF_MM_ENS_GO:0016684_OXIDOREDUCTASE_ACTIVITY_ACTING_ON_PEROXIDE_AS_ACCEPTOR	down	-2.19402	0.0211669
GO_MF_MM_ENS_GO:0016667_OXIDOREDUCTASE_ACTIVITY_ACTING_ON_A_SULFUR_GROUP_OF_DONORS	down	-2.17179	0.0238477
GO_MF_MM_ENS_GO:0043028_CYSTEINE-TYPE_ENDOPEPTIDASE_REGULATOR_ACTIVITY_INVOLVED_IN_APOPTOTIC_PROCESS	down	-2.16064	0.0251752
GO_MF_MM_ENS_GO:0005178_INTEGRIN_BINDING	down	-2.15702	0.0253234
GO_MF_MM_ENS_GO:0005326_NEUROTRANSMITTER_TRANSPORTER_ACTIVITY	down	-2.15683	0.0247973
GO_MF_MM_ENS_GO:0048037_COFACTOR_BINDING	down	-2.14461	0.0264933
GO_MF_MM_ENS_GO:0008238_EXOPEPTIDASE_ACTIVITY	down	-2.14046	0.026651
GO_MF_MM_ENS_GO:0072341_MODIFIED_AMINO_ACID_BINDING	down	-2.1382	0.0264577
GO_MF_MM_ENS_GO:0005201_EXTRACELLULAR_MATRIX_STRUCTURAL_CONSTITUENT	down	-2.13791	0.0259732
GO_MF_MM_ENS_GO:0015399_PRIMARY_ACTIVE_TRANSMEMBRANE_TRANSPORTER_ACTIVITY	down	-2.13003	0.0265376
GO_MF_MM_ENS_GO:0038024_CARGO_RECEPTOR_ACTIVITY	down	-2.12775	0.0264863
GO_MF_MM_ENS_GO:0015291_SECONDARY_ACTIVE_TRANSMEMBRANE_TRANSPORTER_ACTIVITY	down	-2.12115	0.0269139
GO_MF_MM_ENS_GO:0001871_PATTERN_BINDING	down	-2.10581	0.0291059
GO_MF_MM_ENS_GO:0005518_COLLAGEN_BINDING	down	-2.09416	0.0308287
GO_MF_MM_ENS_GO:0004550_NUCLEOSIDE_DIPHOSPHATE_KINASE_ACTIVITY	down	-2.09181	0.030562
GO_MF_MM_ENS_GO:0005507_COPPER_ION_BINDING	down	-2.08378	0.0315154
GO_MF_MM_ENS_GO:0005125_CYTOKINE_ACTIVITY	down	-2.07576	0.0327143
GO_MF_MM_ENS_GO:0030247_POLYSACCHARIDE_BINDING	down	-2.06881	0.0332831
GO_MF_MM_ENS_GO:0042626_ATPASE_ACTIVITY_COUPLED_TO_TRANSMEMBRANE_MOVEMENT_OF_SUBSTANCES	down	-2.06256	0.0340329
GO_MF_MM_ENS_GO:0004029_ALDEHYDE_DEHYDROGENASE_(NAD)_ACTIVITY	down	-2.05508	0.0350152
GO_MF_MM_ENS_GO:0019843_RRNA_BINDING	down	-2.0506	0.0354482
GO_MF_MM_ENS_GO:0061135_ENDOPEPTIDASE_REGULATOR_ACTIVITY	down	-2.04194	0.0368502
GO_MF_MM_ENS_GO:0015294_SOLUTE:CATION_SYMPORTER_ACTIVITY	down	-2.01857	0.041623
GO_MF_MM_ENS_GO:0015036_DISULFIDE_OXIDOREDUCTASE_ACTIVITY	down	-2.01843	0.0410346
GO_MF_MM_ENS_GO:0016853_ISOMERASE_ACTIVITY	down	-2.0012	0.044926
GO_MF_MM_ENS_GO:0016874_LIGASE_ACTIVITY	down	-1.9984	0.0450787
GO_MF_MM_ENS_GO:0030414_PEPTIDASE_INHIBITOR_ACTIVITY	down	-1.9899	0.0463623
GO_MF_MM_ENS_GO:0005044_SCAVENGER_RECEPTOR_ACTIVITY	down	-1.98568	0.0467084
GO_MF_MM_ENS_GO:0016820_HYDROLASE_ACTIVITY_ACTING_ON_ACID_ANHYDRIDES_CATALYZING_TRANSMEMBRANE_MOVEMENT_OF_SUBSTANCES	down	-1.98264	0.0467436
GO_MF_MM_ENS_GO:0005416_CATION:AMINO_ACID_SYMPORTER_ACTIVITY	down	-1.97614	0.0478171
GO_MF_MM_ENS_GO:0004601_PEROXIDASE_ACTIVITY	down	-1.97473	0.0476278
GO_MF_MM_ENS_GO:0050662_COENZYME_BINDING	down	-1.9673	0.0489971
GO_MF_MM_ENS_GO:0015293_SYMPORTER_ACTIVITY	down	-1.96689	0.0484421
GO_MF_MM_ENS_GO:0046961_PROTON-TRANSPORTING_ATPASE_ACTIVITY_ROTATIONAL_MECHANISM	down	-1.96502	0.0482224
GO_MF_MM_ENS_GO:0016209_ANTIOXIDANT_ACTIVITY	down	-1.96049	0.0490435

## Sheet: Sheet5
	baseMean	log2FoldChange	lfcSE	stat	pvalue	padj
Esr1	1958.86	4.48311	0.158146	28.348	8.85866e-177	1.84951e-172
Aldh7a1	18398.8	-1.84826	0.148054	-12.4837	9.15909e-36	9.56117e-32
A630020A06	75.7356	2.4869	0.291009	8.5458	1.27647e-17	8.88338e-14
Slc1a3	489964	-1.00812	0.135299	-7.45103	9.26163e-14	4.83411e-10
Acer2	1673.73	-0.395425	0.0817418	-4.83749	1.31488e-06	0.00549041
Echdc3	534.402	0.432978	0.0914944	4.73229	2.21999e-06	0.00772481
Foxd1	1063.78	0.745378	0.165171	4.51277	6.39873e-06	0.0171538
Vsig2	478.478	-0.682307	0.151386	-4.50707	6.57298e-06	0.0171538
Gimap5	128.411	-0.843061	0.212366	-3.96984	7.19203e-05	0.143671
Thbs4	1510.72	1.03879	0.262247	3.96109	7.46077e-05	0.143671
Slc35f2	392.954	-0.6575	0.166135	-3.95763	7.56961e-05	0.143671
Ireb2	11197.6	-0.156245	0.0396963	-3.936	8.28524e-05	0.144149
Slc19a3	582.431	-0.825091	0.215668	-3.82575	0.000130375	0.209382
Gimap6	957.354	-0.575004	0.156067	-3.68435	0.00022929	0.341937
Smoc2	345.81	0.90262	0.246899	3.65583	0.00025635	0.356805
Noc3l	3120.11	-0.179563	0.0498999	-3.59846	0.000320107	0.400973
Gch1	344.031	-0.766856	0.213412	-3.59332	0.000326494	0.400973
Gm14057	381.588	-0.489668	0.139057	-3.52135	0.000429359	0.407082
Grip1	1218.87	-0.305794	0.0872826	-3.5035	0.000459191	0.407082
Alx1	29.1797	1.3778	0.394945	3.4886	0.000485566	0.407082
Vash1	8403.47	-0.287818	0.0825518	-3.48652	0.000489355	0.407082
Myocd	46.7116	1.14002	0.328763	3.46759	0.000525154	0.407082
Slc45a2	76.0621	1.37104	0.396034	3.46193	0.000536307	0.407082
Cox18	1103.57	0.278898	0.08062	3.45941	0.000541351	0.407082
Bmp4	588.842	0.580213	0.168029	3.45304	0.000554301	0.407082
Ascl1	1650.01	0.463484	0.134462	3.44695	0.000566952	0.407082
Pcdhgb7	3735.45	0.259812	0.0753932	3.4461	0.000568748	0.407082
S100a10	2173.57	0.41826	0.121549	3.44107	0.000579412	0.407082
Cacna1f	25.7976	-1.2124	0.35258	-3.43865	0.000584626	0.407082
Ltf	10.6001	5.47746	1.59298	3.4385	0.000584945	0.407082
Glt1d1	129.522	0.748008	0.218484	3.42363	0.000617912	0.415841
Ucma	635.142	1.18384	0.346727	3.41432	0.000639405	0.415841
Mzf1	646.42	0.465767	0.136717	3.4068	0.000657283	0.415841
Ndst3	755.688	0.419762	0.124413	3.37394	0.000741006	0.45114
Tmco5b	3.7352	3.93633	1.16864	3.36831	0.000756294	0.45114
Tnfrsf25	364.905	-0.587745	0.17622	-3.33529	0.000852091	0.484672
Ppp1r3f	2205.93	0.337273	0.10119	3.33307	0.000858937	0.484672
Vax1	64.3091	2.45546	0.738668	3.32417	0.000886812	0.487233
Gm16159	48.7409	-1.22227	0.371263	-3.29219	0.000994097	0.532173
Ugt2b5	11.594	2.74041	0.83911	3.26586	0.00109134	0.557252
Cdh9	42.2464	1.21544	0.372253	3.26508	0.00109433	0.557252
Cpb1	3.68822	3.95566	1.224	3.23175	0.00123034	0.608862
Ift46	5521.57	0.17744	0.0550302	3.22441	0.00126232	0.608862
Actl7b	3.92088	4.04438	1.25613	3.21972	0.00128317	0.608862
Purg	2382.7	-0.223779	0.0696489	-3.21296	0.00131377	0.609529
Pold2	3636.65	0.171154	0.0535198	3.19795	0.00138407	0.61943
Nos2	161.524	-0.870902	0.273877	-3.17991	0.00147322	0.61943
Gm2027	170.078	0.814139	0.256222	3.17747	0.00148565	0.61943
Foxf1	220.068	-0.527664	0.166103	-3.17673	0.00148947	0.61943
Ushbp1	1237.09	-0.685856	0.216801	-3.16353	0.00155866	0.61943
Gxylt2	41.2875	1.25945	0.398814	3.15799	0.00158858	0.61943
Jph2	957.864	0.418627	0.13257	3.15778	0.00158976	0.61943
Gm9776	848.118	0.289151	0.0915751	3.15753	0.00159111	0.61943
Kcnma1	2583.94	-0.272038	0.0866823	-3.13834	0.0016991	0.61943
4933402D24Rik	70.7667	0.608209	0.194104	3.13341	0.00172785	0.61943
Nbl1	11454.3	0.233082	0.0745402	3.12693	0.00176642	0.61943
Ptgfr	195.7	0.648856	0.207949	3.12026	0.00180692	0.61943
E2f7	129.561	0.673345	0.216936	3.10389	0.00190997	0.61943
Nupr1l	243.177	0.38258	0.123291	3.10306	0.0019153	0.61943
Gprc5c	4842.51	0.397165	0.128063	3.10134	0.00192649	0.61943
Nlgn3	12599.1	-0.202566	0.0654292	-3.09596	0.0019618	0.61943
Rsph6a	4.1086	4.1002	1.32465	3.0953	0.00196615	0.61943
Gm20757	4.44069	4.21547	1.36236	3.09424	0.00197319	0.61943
BC030500	89.1512	0.850008	0.275052	3.09036	0.00199915	0.61943
Htr5a	172.948	0.789734	0.255993	3.08498	0.00203565	0.61943
Abcg2	2125.01	-0.355484	0.115242	-3.08468	0.00203774	0.61943
Clcn1	86.6314	0.628981	0.203909	3.08462	0.00203814	0.61943
Sema7a	18622.3	-0.25952	0.0843934	-3.07512	0.00210417	0.61943
Ager	748.414	0.355413	0.115638	3.07349	0.0021157	0.61943
Kitl	3649.34	-0.457027	0.148918	-3.06898	0.0021479	0.61943
Hmcn1	1391.59	-1.01684	0.33137	-3.06859	0.00215071	0.61943
Med29	1327.43	0.266483	0.0868795	3.06728	0.0021602	0.61943
Rmdn2	1568.19	-0.224817	0.0733346	-3.06563	0.0021721	0.61943
Nostrin	679.558	-0.657647	0.214747	-3.06243	0.00219551	0.61943
Mab21l3	8.19871	2.53019	0.82888	3.05254	0.00226916	0.623777
S1pr3	8864.15	0.377542	0.123689	3.05234	0.00227067	0.623777
Mak16	2376.41	-0.148988	0.048917	-3.04572	0.00232121	0.629379
Mmp15	11099.8	-0.105688	0.0347632	-3.04021	0.00236412	0.629447
Gpr12	137.082	0.837522	0.27622	3.03208	0.00242875	0.629447
3110082J24Rik	617.427	0.360878	0.119096	3.03015	0.00244435	0.629447
Pax8	9.64815	-1.85849	0.613986	-3.02692	0.00247059	0.629447
Pde6b	24.9302	-1.96817	0.650296	-3.02657	0.00247345	0.629447
Cdca5	133.159	0.600672	0.198697	3.02306	0.00250235	0.629447
Hspa1a	3941.34	-0.776268	0.258475	-3.00327	0.00267099	0.652896
Gm648	3.46747	3.86558	1.28894	2.99903	0.00270837	0.652896
4933432I09Rik	13.9103	1.54671	0.515737	2.99903	0.0027084	0.652896
Ccdc177	402.793	0.755783	0.252141	2.99746	0.00272242	0.652896
Ifitm5	17.9533	-1.30492	0.435821	-2.99417	0.00275193	0.652896
Slc25a21	628.024	0.305801	0.102749	2.9762	0.00291845	0.677842
Cdc73	4499.36	-0.147443	0.049547	-2.97583	0.00292201	0.677842
Zscan2	1059.61	-0.334822	0.113044	-2.96188	0.00305765	0.687049
Atoh7	11.1595	3.05181	1.03271	2.95514	0.00312523	0.687049
8430423G03Rik	16.2123	1.8625	0.630545	2.95379	0.003139	0.687049
6530402F18Rik	2836.85	-0.174232	0.0591137	-2.9474	0.00320463	0.687049
Mir215	12.1036	-1.29662	0.440623	-2.94269	0.00325379	0.687049
Slc18a3	4.50664	4.25522	1.44641	2.94192	0.00326182	0.687049
Capn11	197.891	-1.24297	0.422517	-2.94183	0.00326283	0.687049
Gm15421	56.4122	-0.729332	0.248079	-2.93992	0.00328296	0.687049
Slco1a4	7633.61	-0.591914	0.201569	-2.93654	0.00331899	0.687049
Ctla2a	569.736	-0.748822	0.255285	-2.93328	0.00335406	0.687049
Prg4	602.572	1.02554	0.349902	2.93092	0.00337956	0.687049
Sema6c	2203.25	0.279545	0.0953939	2.93043	0.00338493	0.687049
Tmem240	557.598	0.590533	0.201555	2.92988	0.00339096	0.687049
Gbas	14013.7	0.123895	0.0423607	2.92477	0.0034471	0.687049
Gm10584	28.9286	-0.976649	0.334256	-2.92186	0.00347949	0.687049
Kcp	652.442	-0.749845	0.256759	-2.92043	0.00349554	0.687049
Mir7042	2.75621	-2.55705	0.876284	-2.91806	0.00352215	0.687049
Rrs1	5749.8	0.130545	0.0447946	2.91429	0.00356494	0.687049
Hpse2	4.01351	4.0735	1.40059	2.90841	0.00363271	0.687049
Chrac1	2179.03	0.208961	0.071922	2.90539	0.00366796	0.687049
Rad51ap1	161.058	0.477859	0.164491	2.90508	0.00367156	0.687049
Morf4l1-ps1	28.4167	1.08418	0.373668	2.90146	0.00371428	0.687049
Cd93	2759.29	-0.51144	0.176349	-2.90016	0.00372977	0.687049
D6Ertd527e	36.6319	1.4395	0.496664	2.89834	0.00375149	0.687049
Prph	58.7047	1.02713	0.355706	2.88757	0.00388229	0.704821
Plcz1	3.49338	3.88147	1.34688	2.88182	0.0039539	0.707268
Edar	285.823	0.580661	0.201545	2.88105	0.00396352	0.707268
Prkag3	50.3386	-1.54659	0.537528	-2.87723	0.00401189	0.709833
5430405H02Rik	306.02	0.357248	0.12443	2.87109	0.00409059	0.717675
Gm16386	667.076	-0.452928	0.158018	-2.86631	0.00415291	0.722536
St6galnac2	896.722	-0.616746	0.215795	-2.85801	0.00426304	0.735567
Socs1	288.051	0.48831	0.171296	2.85067	0.00436271	0.746595
Vill	221.961	0.675212	0.237352	2.84477	0.00444435	0.754383
Serpinb9b	3.72759	3.99729	1.41005	2.83486	0.00458459	0.771912
Alyref2	864.687	0.187685	0.0664618	2.82396	0.00474342	0.789857
Bves	48.8755	0.978535	0.34676	2.82194	0.00477347	0.789857
Ecel1	200.157	1.34734	0.478483	2.81586	0.00486474	0.789857
Mrgprf	275.094	0.623122	0.221327	2.81539	0.00487187	0.789857
Car6	10.5872	2.2741	0.807899	2.81483	0.00488033	0.789857
Sdr39u1	3301.5	0.183278	0.065202	2.81092	0.00494002	0.793367
Myadm	4869.17	0.209891	0.074755	2.80772	0.00498941	0.795183
Eif3f	11647.6	0.136226	0.0486432	2.80051	0.00510221	0.806542
Krt27	4.06766	3.28954	1.17727	2.7942	0.00520282	0.806542
Arhgap6	1039.99	0.315583	0.113011	2.7925	0.0052302	0.806542
Itm2a	6895.07	-0.657057	0.235328	-2.79209	0.00523683	0.806542
Gpr3	729.451	-0.409286	0.146643	-2.79104	0.00525384	0.806542
Mir212	8.55877	1.94987	0.699547	2.78733	0.00531448	0.809896
Klrb1f	21.3876	1.87849	0.675766	2.7798	0.00543928	0.816164
Slc39a8	933.806	-0.589103	0.211944	-2.77953	0.00544382	0.816164
Tbrg1	5726.5	0.145429	0.0523541	2.7778	0.00547289	0.816164
Dio2	92126.4	-0.335556	0.121209	-2.76842	0.00563296	0.822479
C1galt1	2004.17	-0.195238	0.0705295	-2.76818	0.00563701	0.822479
Dcakd	4518.67	0.151126	0.0546241	2.76665	0.00566363	0.822479
Mfsd7c	969.379	-0.244338	0.0883323	-2.76612	0.00567281	0.822479
Timp1	42.725	0.876219	0.317089	2.76332	0.00572165	0.823839
Irgc1	3.60838	3.92239	1.42129	2.75973	0.00578494	0.825663
0610039H22Rik	67.1864	0.93669	0.339611	2.75812	0.00581341	0.825663
1700034E13Rik	9.89809	2.43594	0.886804	2.74688	0.00601656	0.837685
B630019K06Rik	1014.27	0.364632	0.132747	2.74682	0.0060177	0.837685
Chac1	91.564	0.797153	0.290214	2.74678	0.00601843	0.837685
Ube3c	7501.95	-0.129289	0.0472324	-2.73729	0.00619469	0.838522
Robo4	1614.53	-0.608154	0.222564	-2.73249	0.00628571	0.838522
Pamr1	10645.6	0.252427	0.0924104	2.73159	0.00630301	0.838522
Mss51	40.5047	-0.865949	0.317212	-2.72988	0.00633582	0.838522
Unc79	1969.6	0.191121	0.0700632	2.72784	0.00637512	0.838522
Tmem252	449.593	-0.777583	0.285118	-2.72723	0.00638679	0.838522
Gm15941	17.5988	-1.65542	0.607101	-2.72676	0.00639602	0.838522
Rock1	13157.2	-0.106922	0.039222	-2.72607	0.00640935	0.838522
Areg	11.0881	2.43302	0.892831	2.72506	0.00642902	0.838522
Zfp770	2739.98	-0.157862	0.0579644	-2.72343	0.00646071	0.838522
Ripply2	29.1234	1.08709	0.39947	2.72133	0.00650197	0.838522
Myl9	9437.22	0.307227	0.112905	2.72111	0.0065064	0.838522
Mslnl	13.2729	1.79451	0.660073	2.71865	0.00655494	0.839595
Cish	273.663	-1.16627	0.429633	-2.71458	0.00663601	0.844796
Hist1h2bf	10.4692	-1.54201	0.570981	-2.70063	0.00692089	0.846718
Gm6682	29.5002	0.918982	0.340305	2.70047	0.00692423	0.846718
Gpr151	26.0577	-0.962661	0.356544	-2.69998	0.00693442	0.846718
Fam131c	43.7706	1.08164	0.400649	2.69972	0.00693969	0.846718
Inafm1	3239.52	0.226522	0.0840139	2.69624	0.00701265	0.846718
Tmie	2090.82	0.282269	0.10469	2.69624	0.00701273	0.846718
C030013C21Rik	35.3383	-1.00417	0.372603	-2.69502	0.00703835	0.846718
Rgn	10.205	2.2838	0.847666	2.69423	0.00705523	0.846718
Scn9a	65.6752	0.904237	0.335814	2.69267	0.00708822	0.846718
Unc13b	4238.62	-0.230514	0.0857904	-2.68694	0.00721096	0.846718
Pars2	1355.8	0.198047	0.0737474	2.68547	0.00724269	0.846718
Lpcat1	5640.3	-0.192685	0.0717624	-2.68505	0.00725196	0.846718
Samd11	24.9813	-1.0977	0.408858	-2.68478	0.00725767	0.846718
Calca	10.8321	2.27456	0.847225	2.68472	0.00725899	0.846718
Fermt1	12.1316	3.52432	1.31274	2.6847	0.00725944	0.846718
Ppp1r17	86.029	1.07578	0.401268	2.68095	0.00734142	0.849038
Chchd10	19893.3	0.27513	0.102737	2.67801	0.00740605	0.849038
Nxf7	21.8851	1.41417	0.528256	2.67705	0.00742732	0.849038
Gm5577	464.924	0.436582	0.163124	2.67639	0.00744199	0.849038
Rps4l	2224.15	0.306086	0.114805	2.66615	0.00767259	0.870162
4930447K03Rik	70.5433	0.860707	0.323318	2.66211	0.00776533	0.870162
Ajuba	2868.94	0.287063	0.107871	2.66116	0.00778715	0.870162
Slc47a2	18.9421	1.75187	0.658384	2.66087	0.00779386	0.870162
Tmem220	740.92	0.23781	0.0895778	2.65479	0.00793581	0.881297
Gm5464	55.0205	0.782257	0.295274	2.64925	0.00806696	0.883737
Snord35a	38.6919	0.907472	0.34272	2.64785	0.00810058	0.883737
Grhl2	58.5641	0.909046	0.343359	2.64751	0.00810878	0.883737
Sag	107.199	-1.38876	0.524853	-2.646	0.0081449	0.883737
Slc2a4	1179.88	0.442664	0.167534	2.64223	0.00823627	0.883737
Mmp25	150.148	-0.696043	0.263604	-2.64049	0.00827858	0.883737
4930415O20Rik	29.0048	0.79533	0.301388	2.63889	0.0083178	0.883737
Wdr55	1471.54	-0.245722	0.0931827	-2.63699	0.00836458	0.883737
Zc3h6	2298.17	0.25096	0.095194	2.6363	0.00838158	0.883737
Sox30	26.559	1.07892	0.409547	2.63443	0.00842787	0.883737
B3gnt5	334.688	0.342	0.129825	2.63432	0.00843066	0.883737
Arhgef15	1347.65	-0.456605	0.173422	-2.63291	0.00846572	0.883737
Adamts8	464.666	0.361703	0.137914	2.62267	0.00872448	0.895586
Zcchc18	15512.8	0.211522	0.0806633	2.62229	0.00873415	0.895586
Ctnnd1	28059.8	-0.120025	0.0457971	-2.6208	0.00877248	0.895586
1200014J11Rik	4639.8	-0.110643	0.0422302	-2.62	0.00879311	0.895586
F730035M05Rik	34.8578	0.857331	0.327229	2.61997	0.00879371	0.895586
Abcb1a	7275.29	-0.544006	0.208065	-2.6146	0.00893324	0.89727
Raph1	4275.3	-0.300382	0.114988	-2.61228	0.00899413	0.89727
Slc27a2	36.8593	1.35304	0.518059	2.61176	0.00900775	0.89727
Net1	2365.4	-0.423255	0.162097	-2.61113	0.00902433	0.89727
Mir365-2	6.78722	-1.8847	0.722678	-2.60794	0.00910879	0.89727
Hoxb13	6.14729	3.12012	1.19648	2.60775	0.00911382	0.89727
2210016L21Rik	8021.29	0.226493	0.0869342	2.60534	0.00917823	0.89727
Dnajb1	9731.98	-0.480227	0.184404	-2.60421	0.00920871	0.89727
Kif3b	6441.35	-0.170928	0.0656759	-2.60259	0.00925215	0.89727
Zfp62	6651.05	-0.154629	0.0594398	-2.60145	0.00928312	0.89727
Mcm4	4541.67	0.205991	0.0793256	2.59678	0.00941019	0.89727
Adamts18	36.6928	1.26621	0.488148	2.5939	0.0094895	0.89727
Zfp677	773.434	-0.31736	0.122471	-2.59131	0.00956126	0.89727
Tnfrsf8	2.69795	3.53535	1.3647	2.59057	0.00958176	0.89727
Cd40	117.204	-0.855912	0.330556	-2.58931	0.00961681	0.89727
2810454H06Rik	221.232	0.596902	0.230527	2.58929	0.0096173	0.89727
C530044C16Rik	64.1338	0.611658	0.236299	2.58849	0.00963978	0.89727
Tagln	2919.06	0.660837	0.255681	2.58462	0.0097487	0.89727
Prelp	29944.2	0.140056	0.0541956	2.58427	0.00975859	0.89727
Arhgef3	2733.56	-0.229188	0.0887144	-2.58344	0.00978199	0.89727
Narf	7931.99	-0.18885	0.0731825	-2.58053	0.00986494	0.89727
Mmp21	11.2519	2.0932	0.81206	2.57764	0.00994778	0.89727
Ssfa2	31171.1	-0.194405	0.0754528	-2.57651	0.00998047	0.89727
Rdh13	3216.61	-0.142819	0.0554394	-2.57614	0.0099911	0.89727
Wisp2	129.492	1.7881	0.694128	2.57604	0.00999405	0.89727
Crybg3	3043.66	-0.193236	0.0750289	-2.57548	0.0100101	0.89727
Myom2	6.1574	3.12158	1.21217	2.5752	0.0100181	0.89727
Krt79	2.7057	3.52809	1.37078	2.57378	0.0100594	0.89727
Ept1	7856.32	-0.180602	0.0702358	-2.57137	0.0101297	0.89727
Lrrn4cl	169.823	0.454254	0.176659	2.57135	0.0101302	0.89727
Tmem200c	6403.99	0.26026	0.101232	2.57093	0.0101425	0.89727
Lincred1	12.0614	1.86991	0.728082	2.56827	0.0102209	0.900385
Tmem238	640.162	0.417107	0.162673	2.56409	0.0103446	0.905669
Cgnl1	7573.78	-0.539315	0.210469	-2.56244	0.0103939	0.905669
Ranbp3l	5492.84	0.302068	0.117909	2.56187	0.010411	0.905669
A730017C20Rik	1125.24	0.294872	0.115196	2.55974	0.010475	0.90576
4930486L24Rik	53.8473	-0.863758	0.337544	-2.55895	0.0104988	0.90576
Vps28	10194.3	0.131385	0.0514065	2.5558	0.0105944	0.908151
Spock2	30589	-0.423092	0.165583	-2.55517	0.0106135	0.908151
Rpusd2	1105.51	0.220049	0.0863417	2.54858	0.0108163	0.920898
Mir367	1.50938	-4.6362	1.82183	-2.54481	0.0109339	0.920898
Stap2	289.829	-0.577681	0.227166	-2.54299	0.0109908	0.920898
Tmf1	10364.9	-0.106565	0.041907	-2.54289	0.010994	0.920898
Hic1	2778.93	0.542548	0.213432	2.54202	0.0110213	0.920898
Dio3os	94.2395	1.12769	0.443898	2.54043	0.0110717	0.920898
5033404E19Rik	475.845	0.333539	0.131341	2.53948	0.0111017	0.920898
Ndnl2	3414.98	0.162029	0.063815	2.53905	0.0111154	0.920898
Crym	5935.45	1.49969	0.591523	2.53531	0.0112348	0.927117
Mgarp	22.1599	-1.99389	0.786988	-2.53357	0.0112907	0.928057
Cers3	66.3599	-0.631751	0.249588	-2.53118	0.0113679	0.930385
Ifitm1	935.728	0.339175	0.134064	2.52994	0.0114081	0.930385
Ece2	4053.77	0.196523	0.0777328	2.52819	0.0114653	0.931407
Nubp1	1625.19	-0.150735	0.0596548	-2.52679	0.011511	0.931503
H1fx	1598.99	0.460257	0.182384	2.52356	0.0116173	0.936473
Omp	113.82	-1.31844	0.523134	-2.52028	0.0117262	0.941613
Esm1	48.4624	-1.82512	0.724662	-2.51858	0.0117828	0.942537
Pax4	5.04934	2.91914	1.16014	2.51619	0.011863	0.942678
Naip1	12.1346	2.19598	0.872901	2.51572	0.0118788	0.942678
Slfn5	2231.9	-0.423367	0.168564	-2.51161	0.0120183	0.942678
Etnk1	37092.9	-0.131254	0.052276	-2.51079	0.0120463	0.942678
Rfesd	863.441	0.157232	0.0626469	2.50981	0.0120796	0.942678
Fosl2	2985.36	-0.444687	0.177278	-2.50841	0.0121276	0.942678
Gucy2c	10.0366	2.95251	1.17765	2.50713	0.0121717	0.942678
Kif1c	41806.7	-0.203461	0.0811665	-2.50672	0.0121859	0.942678
Pdcd6	8273.43	0.142172	0.0567553	2.505	0.012245	0.942678
Kcnj12	953.167	0.403469	0.161123	2.50411	0.0122761	0.942678
Lrp2	2061.63	0.734475	0.293326	2.50396	0.0122813	0.942678
Parp10	970.77	-0.368043	0.147255	-2.49936	0.0124417	0.951495
A330015K06Rik	779.6	0.415438	0.166452	2.49585	0.0125656	0.957459
Slc51a	3.44138	3.01791	1.21166	2.49072	0.0127485	0.96493
Dbp	14083.6	0.430362	0.172801	2.49051	0.012756	0.96493
Gata3	6.55083	2.64478	1.06345	2.48697	0.0128836	0.971061
Mir8103	58.5064	-0.859582	0.345853	-2.4854	0.0129406	0.971849
Ccdc42	18.664	1.83352	0.738676	2.48217	0.0130586	0.97267
4931423N10Rik	9.12362	-1.73883	0.700578	-2.48199	0.0130652	0.97267
Gprc5d	28.643	1.02601	0.413614	2.48061	0.0131159	0.97267
Lilr4b	91.4638	-0.675162	0.272342	-2.4791	0.0131716	0.97267
Itga7	15075.1	-0.172854	0.0697343	-2.47875	0.0131845	0.97267
Pof1b	7.55112	2.34141	0.945289	2.47693	0.0132519	0.974199
Spata19	6.31654	2.60225	1.0518	2.47408	0.0133579	0.974467
Chat	9.61382	2.72406	1.10111	2.47391	0.0133643	0.974467
1810024B03Rik	91.4592	0.501113	0.202718	2.47196	0.0134373	0.974467
Rfpl4	1.81398	-4.47307	1.80964	-2.47181	0.0134432	0.974467
Cma1	3.47675	3.90238	1.58118	2.46802	0.0135862	0.974467
Idh2	24563.7	0.257959	0.104567	2.46692	0.013628	0.974467
Rpp40	517.467	-0.211964	0.0860094	-2.46443	0.0137232	0.974467
4930594C11Rik	19.1157	-1.65983	0.673615	-2.46407	0.013737	0.974467
Palmd	1859.99	-0.275479	0.111833	-2.46331	0.013766	0.974467
1110006O24Rik	158.852	0.505614	0.205276	2.4631	0.0137743	0.974467
Kank3	3554.2	-0.462887	0.187992	-2.46226	0.0138064	0.974467
En1	2.70035	3.44803	1.40049	2.46202	0.0138156	0.974467
Sgpp2	774.96	-0.536389	0.218315	-2.45695	0.0140122	0.985009
Crh	137.794	1.36215	0.555104	2.45387	0.014133	0.990164
Igfbp6	703.202	0.628984	0.256586	2.45135	0.014232	0.990501
Ush1c	116.441	0.778061	0.317579	2.44998	0.0142866	0.990501
Fam98b	5557.33	0.153586	0.0627126	2.44905	0.0143234	0.990501
Scn7a	1771.2	0.663199	0.27081	2.44894	0.0143276	0.990501
Slfn3	80.8991	-0.791435	0.323406	-2.44719	0.0143976	0.992058
Pabpc4l	189.739	0.38045	0.155577	2.44542	0.0144683	0.993651
Flt1	12896.2	-0.54371	0.222694	-2.44151	0.014626	0.996318
Ccdc85b	7815.7	0.218333	0.0894448	2.44098	0.0146476	0.996318
Wbscr25	2.48824	3.38126	1.38525	2.44091	0.0146503	0.996318
Slc47a1	253.649	1.42889	0.586468	2.43644	0.0148326	0.997405
Med20	4528.45	-0.155628	0.0639016	-2.43542	0.0148743	0.997405
Zfp580	2080.6	0.191414	0.0785963	2.43541	0.0148749	0.997405
Adgrl4	3306.82	-0.52982	0.217621	-2.4346	0.0149081	0.997405
9130019P16Rik	205.878	-0.565615	0.232419	-2.4336	0.0149495	0.997405
Ush2a	9.39045	-2.21666	0.911186	-2.43272	0.0149858	0.997405
Cntn1	17737	-0.287346	0.118205	-2.43092	0.0150605	0.997405
Fcrl6	2.26345	3.29291	1.35472	2.43071	0.0150694	0.997405
Tcaf2	271.863	-0.469648	0.193266	-2.43006	0.0150963	0.997405
Wfdc1	1664.72	-0.377859	0.155897	-2.42377	0.0153603	0.998224
Twist2	18.0816	1.15975	0.479163	2.42037	0.0155049	0.998224
Gm11413	14.3836	-2.00018	0.826648	-2.41963	0.0155364	0.998224
Avpi1	1698.75	0.240647	0.0994643	2.41943	0.0155449	0.998224
Lincppara	73.6476	0.656753	0.271459	2.41934	0.0155487	0.998224
Mettl2	2145.71	-0.145182	0.0600133	-2.41917	0.0155561	0.998224
Omd	121.804	0.669912	0.27693	2.41906	0.0155605	0.998224
8030462N17Rik	3943.66	-0.128848	0.0532746	-2.41856	0.015582	0.998224
Ifi27l2b	17.2155	1.07686	0.445252	2.41855	0.0155824	0.998224
Marveld1	4122.74	0.251838	0.104194	2.41701	0.0156485	0.998224
9030612E09Rik	132.79	0.471655	0.195244	2.41572	0.0157042	0.998224
Abcc6	414.451	-0.688166	0.284974	-2.41483	0.0157424	0.998224
Snord35b	80.269	-0.67859	0.281047	-2.4145	0.0157567	0.998224
Crem	1324.79	-0.225782	0.0935352	-2.41387	0.0157842	0.998224
BC048546	130.173	0.750112	0.310961	2.41224	0.0158548	0.998224
Insm1	1262.73	0.393855	0.163303	2.41181	0.0158737	0.998224
Cldn6	3.49161	-3.97691	1.65119	-2.40851	0.0160177	0.999128
1700001J03Rik	80.0502	0.601255	0.24994	2.4056	0.016146	0.999128
Heatr1	4237.94	-0.190077	0.0790447	-2.40467	0.0161869	0.999128
Postn	575.416	-0.463017	0.192587	-2.4042	0.0162081	0.999128
4921530L21Rik	18.8064	1.25427	0.521748	2.40398	0.0162175	0.999128
Ppfibp1	3691.18	-0.189601	0.0788741	-2.40385	0.0162236	0.999128
4930481A15Rik	887.455	0.537184	0.223542	2.40305	0.0162587	0.999128
AW146154	898.672	-0.242518	0.100932	-2.40278	0.0162709	0.999128
Apol6	3.17603	3.76527	1.5685	2.40055	0.0163704	0.999952
Ahcyl2	21059.9	-0.341421	0.14224	-2.40032	0.0163809	0.999952
St8sia6	203.289	-0.515695	0.215016	-2.39841	0.0164666	0.999952
Kcnh7	162.225	-0.471052	0.196593	-2.39607	0.0165718	0.999952
Cd80	198.761	0.413141	0.172571	2.39404	0.0166638	0.999952
Mki67	1840.19	0.328532	0.137315	2.39255	0.016732	0.999952
Bbc3	1007.18	0.285774	0.119522	2.39097	0.0168039	0.999952
Hspa1b	5245.49	-0.847081	0.354488	-2.38959	0.0168673	0.999952
Rrp12	3667.25	-0.148558	0.0621992	-2.38843	0.0169207	0.999952
Sntb1	1678.91	-0.530449	0.222253	-2.38669	0.0170006	0.999952
Phf10	3920.55	-0.137162	0.0574743	-2.38649	0.0170102	0.999952
Ngf	54.8724	0.64019	0.268306	2.38605	0.0170306	0.999952
Klk7	1.80814	-3.88597	1.62887	-2.38569	0.0170473	0.999952
Dennd6a	5805.26	-0.104778	0.043932	-2.385	0.0170793	0.999952
Gm19689	28.8426	1.66243	0.697094	2.38479	0.0170887	0.999952
Skor1	31.0481	0.870607	0.365069	2.38478	0.0170896	0.999952
Pawr	1370.28	0.633112	0.265522	2.38441	0.0171067	0.999952
Car1	42.3548	1.07857	0.452922	2.38137	0.0172486	0.999952
Id4	37188.1	0.175417	0.0736721	2.38104	0.0172637	0.999952
Frmd3	167.468	0.585703	0.246205	2.37892	0.0173633	0.999952
Ccdc141	11607.4	-0.222611	0.0935863	-2.37867	0.0173752	0.999952
2810002D19Rik	886.951	0.177843	0.0748771	2.37514	0.0175424	0.999952
Zfp689	1607.12	0.165264	0.069596	2.37462	0.017567	0.999952
C030034L19Rik	75.234	-0.757437	0.319084	-2.37379	0.0176067	0.999952
Gmps	4407.1	-0.119531	0.0503746	-2.37285	0.0176516	0.999952
A2m	1050.57	-0.816576	0.344613	-2.36955	0.0178099	0.999952
Pard6g	2235.32	0.184223	0.0778001	2.3679	0.0178893	0.999952
C1qbp	5938.04	0.142936	0.0603689	2.36771	0.0178988	0.999952
Mgp	2930.74	0.417338	0.176438	2.36535	0.0180129	0.999952
Exoc8	5313.55	-0.111964	0.0473728	-2.36346	0.0181053	0.999952
Pnck	1667.64	0.416426	0.176262	2.36254	0.0181501	0.999952
Mir6415	4.82505	-2.15244	0.911804	-2.36064	0.0182436	0.999952
Traf1	1216.64	0.578933	0.245394	2.35919	0.0183148	0.999952
Mir7651	19.1569	-0.979674	0.415305	-2.35893	0.0183278	0.999952
Imp3	4920.38	0.191142	0.081087	2.35725	0.018411	0.999952
Lpar2	269.01	0.588991	0.249967	2.35628	0.018459	0.999952
Ciapin1	5936.28	-0.111349	0.0473229	-2.35297	0.0186243	0.999952
Ddx28	1818.95	0.172171	0.0732506	2.35045	0.0187509	0.999952
Sertad4	251.737	0.575261	0.244808	2.34984	0.0187813	0.999952
Tie1	3482.46	-0.512264	0.218002	-2.34981	0.0187829	0.999952
Wnt16	21.1851	1.17399	0.499981	2.34807	0.0188709	0.999952
Mcf2l	5879.76	-0.367974	0.156762	-2.34734	0.0189078	0.999952
Sat1	24265.6	-0.170299	0.0726158	-2.34521	0.0190164	0.999952
Amer2	13532.5	-0.157111	0.0670144	-2.34444	0.0190554	0.999952
Fuom	2349.26	0.213872	0.0914603	2.33841	0.0193658	0.999952
Gcnt7	82.0482	-0.623424	0.266656	-2.33793	0.0193909	0.999952
Vwa1	11862.7	-0.278973	0.119514	-2.33422	0.0195841	0.999952
Spata5	1504.49	-0.19396	0.0831019	-2.33401	0.0195954	0.999952
Gdap1l1	2003	0.243741	0.104457	2.33341	0.0196269	0.999952
Zfp266	9824.56	-0.151772	0.065047	-2.33327	0.0196342	0.999952
Ghrhr	2.24647	3.23871	1.39035	2.32942	0.0198369	0.999952
Casp12	363.301	0.573912	0.24654	2.32786	0.0199194	0.999952
Ccdc59	3250.75	0.14344	0.0616219	2.32775	0.0199256	0.999952
Pds5b	8954.96	-0.119375	0.0512852	-2.32768	0.0199292	0.999952
Clock	11938.2	-0.137107	0.0589143	-2.32722	0.0199533	0.999952
Rorc	1287.78	0.217812	0.0936243	2.32644	0.019995	0.999952
Gm14403	1210.45	-0.220194	0.0946865	-2.3255	0.0200452	0.999952
Plb1	201.093	0.58813	0.252909	2.32546	0.0200475	0.999952
AI115009	27.6745	1.12115	0.482369	2.32427	0.0201113	0.999952
Magix	189.169	-0.478615	0.205986	-2.32352	0.020151	0.999952
AW549877	17952.7	-0.199006	0.0856639	-2.32311	0.0201734	0.999952
Lin28b	24.7372	0.880154	0.379145	2.32142	0.0202644	0.999952
Adrb1	3149.11	0.261155	0.112509	2.32118	0.0202771	0.999952
C1rb	2.59043	3.40016	1.46583	2.31961	0.0203618	0.999952
Iyd	78.0932	0.466966	0.201324	2.31948	0.0203691	0.999952
Sox1	13180.5	0.239039	0.103076	2.31906	0.0203916	0.999952
Acta2	8696.33	0.611029	0.263508	2.31883	0.0204045	0.999952
Gabrr3	2.54152	-4.50228	1.94197	-2.31841	0.0204269	0.999952
Ikbkg	6534.9	-0.0807849	0.0348977	-2.31491	0.0206179	0.999952
A330032B11Rik	12.9791	1.62575	0.703122	2.31218	0.0207676	0.999952
Sft2d3	2114.54	0.206227	0.0892099	2.3117	0.0207941	0.999952
6430562O15Rik	14.9449	1.24745	0.539727	2.31126	0.0208187	0.999952
BC030867	338.446	0.55222	0.238948	2.31105	0.0208303	0.999952
Srl	4718.72	0.575366	0.2493	2.30793	0.0210033	0.999952
Lnpep	7882.94	-0.222165	0.0962858	-2.30735	0.0210355	0.999952
Cp	8101.23	0.228311	0.0990787	2.30434	0.0212037	0.999952
Foxk2	13784.6	-0.0946836	0.0410894	-2.30433	0.0212042	0.999952
Vnn1	140.302	0.417623	0.18125	2.30413	0.0212154	0.999952
Sepsecs	1474.94	-0.220769	0.0958597	-2.30304	0.0212764	0.999952
E030019B13Rik	15.2116	2.857	1.24135	2.30153	0.0213619	0.999952
Tmem143	2845.5	0.149079	0.0647761	2.30144	0.0213665	0.999952
Rhox5	5.98384	-3.17082	1.37779	-2.30137	0.0213705	0.999952
Irak4	1037.27	-0.210203	0.0913739	-2.30047	0.0214216	0.999952
8430429K09Rik	713.232	0.321668	0.139902	2.29925	0.0214909	0.999952
Gm17455	646.231	0.639103	0.278062	2.29842	0.0215381	0.999952
C77080	2417.37	0.188576	0.0820745	2.29762	0.0215832	0.999952
Wdfy2	3193.98	-0.287294	0.125044	-2.29754	0.0215881	0.999952
4833422C13Rik	320.777	-0.356295	0.155146	-2.29651	0.0216468	0.999952
Sptbn1	107915	-0.136843	0.059593	-2.29629	0.0216593	0.999952
Surf6	3810.1	-0.107181	0.0466944	-2.29537	0.0217117	0.999952
Clip1	10045.2	-0.163134	0.0710876	-2.29484	0.0217424	0.999952
Gja8	11.869	1.34852	0.587705	2.29456	0.0217584	0.999952
Elavl2	808.002	0.464338	0.202373	2.29447	0.0217636	0.999952
Rec114	55.1543	-0.561084	0.244587	-2.29401	0.0217899	0.999952
B3gat2	711.85	-0.447758	0.195209	-2.29373	0.0218058	0.999952
Mcat	2725.25	0.153366	0.0668917	2.29275	0.0218626	0.999952
1810010H24Rik	1487.35	0.310611	0.135504	2.29227	0.0218898	0.999952
Vip	283.596	1.14086	0.498144	2.29022	0.0220088	0.999952
Rbpms	2053.22	0.327922	0.143228	2.2895	0.02205	0.999952
Syncrip	11466.5	-0.150608	0.0658515	-2.28709	0.0221906	0.999952
Tekt5	380.284	0.363028	0.158829	2.28566	0.0222744	0.999952
4930579G24Rik	507.829	0.299105	0.130888	2.2852	0.022301	0.999952
A830052D11Rik	197.825	0.360463	0.157792	2.28442	0.0223469	0.999952
Gm15545	313.087	0.233825	0.102387	2.28374	0.0223866	0.999952
Phospho1	267.848	-0.272598	0.119433	-2.28244	0.0224635	0.999952
Pus10	1894.03	-0.144006	0.0631705	-2.27964	0.0226288	0.999952
Qk	225981	-0.20552	0.0901707	-2.27923	0.0226532	0.999952
Mir760	21.9365	0.937917	0.411548	2.279	0.0226671	0.999952
Appbp2	6785.88	-0.176123	0.0773112	-2.2781	0.0227205	0.999952
Mpl	47.9551	0.758084	0.332808	2.27784	0.0227362	0.999952
6330407A03Rik	4.88991	-2.38026	1.04507	-2.2776	0.0227504	0.999952
Tmtc3	3773.33	-0.176356	0.0774426	-2.27725	0.0227712	0.999952
0610040F04Rik	20.044	1.22046	0.536105	2.27653	0.0228142	0.999952
Zic1	7153.36	0.264696	0.116526	2.27156	0.0231133	0.999952
Rnf144b	2146.31	-0.325402	0.14328	-2.2711	0.0231411	0.999952
Cyyr1	678.494	-0.455474	0.200596	-2.27061	0.0231709	0.999952
Tac2	93.4985	1.16808	0.515283	2.26686	0.0233985	0.999952
Ddx4	129.266	0.533995	0.235678	2.26578	0.023465	0.999952
Kctd8	161.823	0.688713	0.30406	2.26506	0.023509	0.999952
1810012K16Rik	13.3164	1.41504	0.624955	2.26423	0.0235598	0.999952
Acvr1	6116.31	-0.140754	0.0621644	-2.26421	0.0235609	0.999952
Clrn1	13.932	1.0915	0.482114	2.26399	0.0235745	0.999952
Vmn2r77	3.21146	3.71597	1.64191	2.26321	0.0236229	0.999952
Cit	2816.99	-0.337397	0.149327	-2.25945	0.0238556	0.999952
Cpne7	888.852	0.655922	0.290317	2.25933	0.0238629	0.999952
Erg	966.056	-0.439088	0.194352	-2.25924	0.0238686	0.999952
E330021D16Rik	2.22101	3.18317	1.41031	2.25707	0.0240035	0.999952
Tmem217	51.7067	0.67632	0.299932	2.25491	0.0241388	0.999952
Pi15	433.263	0.731789	0.324656	2.25405	0.0241933	0.999952
Pkn2	10566.7	-0.110744	0.0491383	-2.25372	0.0242139	0.999952
Dusp19	1207.54	-0.152417	0.0676608	-2.25266	0.0242804	0.999952
Pax3	20.6817	-2.49542	1.10792	-2.25235	0.0242999	0.999952
Fyttd1	6832.52	-0.125339	0.0556775	-2.25116	0.0243755	0.999952
Snhg11	13110.1	0.689838	0.306437	2.25116	0.0243756	0.999952
Mt1	68227	0.324999	0.14438	2.25099	0.0243859	0.999952
Celf1	18711.9	-0.101133	0.0449674	-2.24903	0.0245104	0.999952
Slc26a4	37.436	0.930575	0.414077	2.24735	0.024618	0.999952
Abhd16b	8.52431	1.93162	0.860009	2.24605	0.0247008	0.999952
Pop7	1424.56	0.200674	0.0894023	2.24461	0.0247929	0.999952
5730420D15Rik	3.80499	-1.98128	0.883078	-2.24361	0.0248577	0.999952
Zdhhc6	3339.81	-0.109084	0.0486399	-2.24268	0.0249175	0.999952
Plg	7.79998	1.81233	0.808114	2.24267	0.024918	0.999952
Gm1600	7.64291	1.73566	0.773968	2.24255	0.0249256	0.999952
Pcdhb5	362.055	0.326577	0.145813	2.23969	0.0251111	0.999952
Ibsp	2.30261	3.24364	1.4489	2.2387	0.0251754	0.999952
Kctd20	5240.04	-0.136777	0.0611225	-2.23775	0.0252374	0.999952
Krit1	6656.5	-0.130839	0.0584713	-2.23767	0.0252428	0.999952
4930572O03Rik	10.1493	1.39257	0.622381	2.23749	0.0252541	0.999952
Iscu	6482.07	0.169048	0.0756136	2.23568	0.0253725	0.999952
Neurod4	50.1359	-0.992619	0.444145	-2.2349	0.025424	0.999952
Fpr1	23.3537	-1.10434	0.495211	-2.23003	0.0257452	0.999952
Zfp105	1249.14	0.160606	0.0720256	2.22984	0.0257578	0.999952
Dleu7	127.99	0.603606	0.270881	2.2283	0.0258602	0.999952
Grem2	261.484	0.585383	0.262812	2.22738	0.0259217	0.999952
Fmr1	10967.1	-0.131173	0.0589135	-2.22653	0.0259785	0.999952
Ptprg	18717.2	-0.256437	0.115184	-2.22632	0.0259926	0.999952
Fam186b	39.205	0.976714	0.438795	2.2259	0.0260209	0.999952
Gucy2g	130.155	0.538492	0.242124	2.22404	0.026146	0.999952
Retnla	77.3272	-0.874718	0.393544	-2.22267	0.026238	0.999952
Klhl33	26.8905	0.94604	0.425784	2.22188	0.0262916	0.999952
Ddx21	7778.93	-0.16599	0.0747382	-2.22096	0.026354	0.999952
Rimbp3	37.6995	-0.652703	0.29432	-2.21767	0.0265777	0.999952
Rit2	1233.61	0.424903	0.191605	2.2176	0.0265822	0.999952
Fap	470.747	-0.436549	0.196859	-2.21758	0.0265837	0.999952
Uts2	17.1947	1.21444	0.547669	2.21747	0.0265912	0.999952
Fam151b	1034.24	0.211425	0.0953865	2.21651	0.0266567	0.999952
Gm4371	5.59728	2.99115	1.34954	2.21643	0.0266621	0.999952
Nap1l5	14742.2	0.208658	0.0941846	2.21541	0.0267318	0.999952
Olfr750	7.54135	-1.66417	0.751252	-2.2152	0.0267466	0.999952
Map2k3os	207.22	-0.318769	0.143905	-2.21513	0.0267513	0.999952
Col1a1	4156.79	0.259695	0.117336	2.21326	0.0268797	0.999952
Ism1	259.598	-0.439176	0.19845	-2.21304	0.0268952	0.999952
Med31	1840.22	0.172014	0.0777768	2.21164	0.0269917	0.999952
Atp6v0a4	29.6882	1.30227	0.58894	2.21121	0.0270214	0.999952
Nufip2	13018.5	-0.196675	0.0889534	-2.21099	0.0270366	0.999952
4933434E20Rik	8091.04	-0.0924659	0.0418335	-2.21033	0.0270821	0.999952
Rgs18	84.4457	-0.820676	0.371534	-2.20888	0.0271828	0.999952
Cnn1	82.8134	1.03696	0.469918	2.20669	0.0273358	0.999952
Igsf5	76.9685	-0.858308	0.388968	-2.20663	0.0273402	0.999952
Capn12	68.0525	-0.534769	0.242623	-2.20412	0.0275162	0.999952
Nfatc4	1510.56	0.319604	0.145135	2.20211	0.0276579	0.999952
Galnt15	603.353	-0.358101	0.162857	-2.19887	0.0278868	0.999952
Nlrp4f	4.43279	2.6007	1.18303	2.19835	0.0279244	0.999952
Nudt18	3032.32	0.248436	0.113043	2.19771	0.0279699	0.999952
Pkd1l2	26.4831	0.985386	0.448538	2.19688	0.0280289	0.999952
Zswim6	7301.99	-0.282267	0.12853	-2.19613	0.0280829	0.999952
Cyb5r1	2187.33	-0.165573	0.0754359	-2.19488	0.0281725	0.999952
Capza1	3105.34	-0.148691	0.0677772	-2.19381	0.0282487	0.999952
Nespas	18.5039	-1.19888	0.546997	-2.19176	0.0283969	0.999952
Slc4a9	13.7633	1.30626	0.595993	2.19174	0.0283981	0.999952
Id3	12992.9	0.290754	0.13266	2.19172	0.0284	0.999952
Sptssb	52.6017	0.693685	0.31656	2.19132	0.0284285	0.999952
Zfand1	1880.9	0.142503	0.0650598	2.19034	0.0284993	0.999952
Akirin2	7440.41	0.12586	0.0574996	2.18888	0.0286056	0.999952
Zfp449	1349.62	-0.201473	0.092086	-2.18788	0.0286786	0.999952
Tmem40	57.9405	-0.753971	0.344672	-2.1875	0.0287057	0.999952
Grin2d	416.531	0.39599	0.181197	2.18541	0.0288586	0.999952
Amot	8264.62	-0.202119	0.0925297	-2.18437	0.0289348	0.999952
Tssk1	31.3581	0.770063	0.352558	2.18421	0.0289465	0.999952
1500026H17Rik	167.504	0.309555	0.141798	2.18307	0.029031	0.999952
Ivd	26083.7	0.2512	0.115102	2.18241	0.029079	0.999952
A330048O09Rik	527.365	0.260907	0.119665	2.18032	0.0292339	0.999952
Mir23a	5.60893	-1.28563	0.589983	-2.17909	0.029325	0.999952
Gm5617	824.693	0.419856	0.19303	2.17508	0.029624	0.999952
Rhbdf2	685.608	-0.400658	0.184358	-2.17327	0.0297604	0.999952
Bub1b	649.455	0.315762	0.145387	2.17188	0.029865	0.999952
Medag	329.907	0.650789	0.29971	2.17139	0.0299016	0.999952
Zfp738	2484.14	-0.159203	0.0733307	-2.17103	0.0299292	0.999952
Yme1l1	12056.6	-0.113369	0.0522221	-2.1709	0.0299388	0.999952
Gm13375	3962.19	0.220339	0.101508	2.17065	0.0299573	0.999952
Dnah8	298.059	-0.624283	0.287709	-2.16984	0.0300188	0.999952
Phtf2	1148.74	-0.22718	0.104744	-2.16889	0.0300908	0.999952
B4galnt2	64.7572	-0.744332	0.343289	-2.16824	0.0301407	0.999952
Ifng	5.9852	2.03851	0.940804	2.16677	0.0302524	0.999952
Cyp51	28868.5	-0.265356	0.12247	-2.1667	0.0302581	0.999952
1700020G17Rik	6.0818	2.03028	0.937043	2.16669	0.0302586	0.999952
Cluap1	4441.78	0.154351	0.0712613	2.16599	0.030312	0.999952
Chst13	2.32842	3.25961	1.50537	2.16532	0.0303631	0.999952
Penk	675.151	0.889948	0.411104	2.16477	0.0304049	0.999952
Btg1	12574.4	0.164613	0.0760922	2.16334	0.0305152	0.999952
Arhgef5	1481.32	-0.298409	0.137969	-2.16287	0.030551	0.999952
Scarf2	1456.62	0.267727	0.12394	2.16013	0.0307629	0.999952
Gm5	6.1892	2.11187	0.977714	2.16	0.0307723	0.999952
Eda	2363.52	0.204916	0.0948698	2.15997	0.0307749	0.999952
5930438M14Rik	6.72383	2.21752	1.02677	2.15969	0.0307963	0.999952
Mrpl14	2339.49	0.18103	0.0838358	2.15934	0.0308235	0.999952
Resp18	470.333	0.586619	0.2717	2.15907	0.0308446	0.999952
Mir25	16.0257	1.19816	0.555368	2.15742	0.0309726	0.999952
Tek	3682.78	-0.456548	0.211637	-2.15722	0.0309888	0.999952
A730043L09Rik	1.89159	2.96562	1.37491	2.15696	0.0310087	0.999952
Slc7a1	4213.1	-0.320079	0.148399	-2.15688	0.031015	0.999952
Tatdn2	5029.79	-0.170668	0.0791335	-2.1567	0.0310288	0.999952
Gm5127	28.008	-1.00673	0.466857	-2.1564	0.0310526	0.999952
D630033O11Rik	178.49	0.465841	0.216032	2.15635	0.0310563	0.999952
Rbm41	2618.7	-0.139745	0.0648299	-2.15556	0.031118	0.999952
Rnls	793.415	0.167524	0.0777196	2.1555	0.0311229	0.999952
G530011O06Rik	267.82	-0.775521	0.359844	-2.15516	0.0311495	0.999952
Ankrd55	33.1689	0.811148	0.376512	2.15437	0.0312109	0.999952
Myc	1177.66	0.320287	0.14867	2.15436	0.0312122	0.999952
Cdh5	3690.36	-0.497711	0.231188	-2.15284	0.0313311	0.999952
Sost	2.17306	3.2106	1.4922	2.15158	0.0314301	0.999952
Htr7	177.198	-1.38242	0.642562	-2.15141	0.0314438	0.999952
Inhbe	5.28012	2.90509	1.3504	2.15127	0.0314546	0.999952
Nxnl1	46.7678	0.63921	0.297305	2.15001	0.0315542	0.999952
Adam2	9.28858	-0.956728	0.445146	-2.14925	0.0316148	0.999952
Twist1	158.938	0.514506	0.239393	2.14921	0.0316175	0.999952
Acsm5	364.339	0.60824	0.283363	2.14651	0.0318324	0.999952
Brms1l	5038.76	-0.120596	0.0561863	-2.14636	0.0318442	0.999952
Mixl1	3.32847	-4.76265	2.21959	-2.14573	0.0318947	0.999952
Edrf1	3614.27	-0.158039	0.0736928	-2.14456	0.0319878	0.999952
Klhl11	2979.46	-0.15757	0.0734763	-2.1445	0.0319925	0.999952
Ly75	296.802	-0.510534	0.238247	-2.14287	0.0321233	0.999952
Iqgap1	11740.8	-0.18927	0.0883264	-2.14285	0.0321252	0.999952
Heatr5b	8569.12	-0.142404	0.0664569	-2.1428	0.0321292	0.999952
A630076J17Rik	8.26738	1.4115	0.658917	2.14216	0.0321809	0.999952
Mir7016	4.3913	-1.52026	0.709902	-2.14151	0.032233	0.999952
Cand1	16776.7	-0.115506	0.0539814	-2.13974	0.0323758	0.999952
Tktl1	2.1801	3.1872	1.48978	2.13938	0.032405	0.999952
Mrps34	5003.7	0.167307	0.0782258	2.13877	0.0324543	0.999952
C330013E15Rik	202.744	0.332598	0.155532	2.13845	0.0324799	0.999952
Prss55	6.49276	2.15258	1.00678	2.13808	0.0325106	0.999952
Grip2	370.291	0.502278	0.234978	2.13755	0.0325531	0.999952
Hp	401.747	1.03736	0.485463	2.13684	0.0326109	0.999952
Nup210l	98.219	-0.62152	0.291002	-2.13579	0.0326962	0.999952
Gypc	777.839	0.313321	0.146705	2.13572	0.0327019	0.999952
Plxnd1	7190.59	-0.223977	0.104901	-2.13513	0.0327501	0.999952
Lrrd1	43.7203	0.713084	0.334429	2.13224	0.0329868	0.999952
Scand1	3783.11	0.450696	0.211452	2.13143	0.0330535	0.999952
Atg4a	225.596	0.278813	0.130822	2.13124	0.0330696	0.999952
Gja3	2.9562	-3.22154	1.51268	-2.12969	0.0331972	0.999952
Tmem89	25.1048	0.799878	0.375868	2.12808	0.0333301	0.999952
Pdlim7	2001.18	0.2134	0.100284	2.12796	0.0333405	0.999952
Capn6	364.129	0.596788	0.280496	2.12762	0.0333686	0.999952
Ccdc17	695.277	0.29826	0.140236	2.12684	0.0334332	0.999952
Dcdc2a	4745.53	0.358415	0.168543	2.12655	0.0334575	0.999952
Tax1bp3	1130.64	-0.291739	0.137209	-2.12623	0.033484	0.999952
Creg2	4725.3	0.221876	0.104387	2.12552	0.0335433	0.999952
Slc36a2	42.198	-0.854614	0.402375	-2.12392	0.0336765	0.999952
Cav1	2418.39	-0.493121	0.232329	-2.12251	0.0337949	0.999952
2010012O05Rik	2578.98	0.158013	0.0745318	2.12008	0.0339995	0.999952
Ndufb7	8237.77	0.17002	0.0802241	2.11932	0.0340635	0.999952
Nomo1	14575.9	-0.129624	0.0611721	-2.11901	0.0340899	0.999952
Plekhd1	623.515	-0.438517	0.206968	-2.11876	0.0341104	0.999952
Hs3st3b1	1621.16	-0.287694	0.135822	-2.11817	0.034161	0.999952
Adarb2	343.996	0.496597	0.234468	2.11798	0.034177	0.999952
Wdr36	3193.03	-0.123058	0.0581018	-2.11798	0.034177	0.999952
Gemin8	1870.48	0.121977	0.0576097	2.1173	0.0342348	0.999952
Vprbp	5163.39	-0.129513	0.0611714	-2.11722	0.0342414	0.999952
Siglecg	34.7501	-0.980853	0.463356	-2.11685	0.0342729	0.999952
Ythdf3	12843.1	-0.112699	0.0532557	-2.11619	0.0343283	0.999952
Hk1os	89.2288	0.454967	0.215046	2.11567	0.0343725	0.999952
Kdm1b	3880.21	-0.160916	0.0760978	-2.1146	0.0344642	0.999952
Rps27	100.107	0.401062	0.189697	2.11423	0.0344959	0.999952
Nek2	490.212	0.443943	0.209979	2.11423	0.034496	0.999952
Gm1653	8.35374	1.42045	0.671957	2.11389	0.0345243	0.999952
B4galnt1	2811.3	0.372934	0.176467	2.11333	0.0345724	0.999952
Pmfbp1	4.66941	2.10297	0.995149	2.11323	0.0345813	0.999952
Eif3a	30589.8	-0.0807563	0.0382297	-2.1124	0.0346522	0.999952
Cacng4	1030.53	-0.369417	0.174959	-2.11145	0.0347333	0.999952
Fam207a	5661.94	0.0912365	0.0432258	2.1107	0.0347985	0.999952
D630029K05Rik	2.24008	3.24298	1.53654	2.11058	0.0348087	0.999952
Rbm19	2564.63	-0.126559	0.0599673	-2.11046	0.034819	0.999952
Pcbd1	310.89	0.440149	0.208581	2.11021	0.03484	0.999952
Cenpe	535.382	0.253827	0.12041	2.10802	0.0350291	0.999952
Hyi	1518.68	0.179824	0.0853127	2.10782	0.0350462	0.999952
Cyp2b10	2.52592	-4.13829	1.96433	-2.10672	0.0351418	0.999952
Ctsg	2.27866	-5.67693	2.6947	-2.1067	0.0351436	0.999952
1700095J12Rik	6.37137	-1.61188	0.76526	-2.10632	0.0351768	0.999952
4930515L03Rik	73.5494	-0.431142	0.204831	-2.10487	0.0353025	0.999952
2300009A05Rik	912.198	0.201941	0.0960632	2.10217	0.0355386	0.999952
Pde10a	2977.03	0.861703	0.409913	2.10216	0.0355393	0.999952
Bhlha15	22.5776	-0.881386	0.419503	-2.10103	0.0356387	0.999952
Fgf7	724.955	0.454728	0.216551	2.09987	0.0357405	0.999952
C2cd4d	218.219	0.557461	0.26564	2.09855	0.0358562	0.999952
Shc4	1274.9	-0.534516	0.254795	-2.09783	0.0359203	0.999952
Marco	2.1315	-5.58464	2.66261	-2.09743	0.0359556	0.999952
Egfl8	951.378	-0.324189	0.154666	-2.09605	0.0360777	0.999952
4921504A21Rik	475.588	0.208073	0.0994489	2.09226	0.0364152	0.999952
Usp53	8025.24	-0.373805	0.178664	-2.09223	0.0364181	0.999952
Col4a3bp	10401.3	-0.146313	0.0699332	-2.09217	0.0364229	0.999952
Espnl	19.2035	1.01034	0.482985	2.09187	0.0364505	0.999952
Lamp5	1094.4	0.72215	0.345269	2.09156	0.0364781	0.999952
Mir7061	16.9746	-0.942692	0.450902	-2.09068	0.0365568	0.999952
Mt2	42933.1	0.378251	0.181017	2.08959	0.0366551	0.999952
Susd2	714.808	0.414503	0.198437	2.08884	0.0367223	0.999952
Bdh2	1127.2	0.523526	0.250643	2.08873	0.0367319	0.999952
Pth1r	4603.69	0.312556	0.149657	2.08849	0.036754	0.999952
Sash1	63913.9	-0.214459	0.102693	-2.08835	0.0367664	0.999952
Prmt2	7598.55	-0.230182	0.110234	-2.08813	0.0367861	0.999952
Gphb5	3.60838	-2.64071	1.26509	-2.08737	0.0368543	0.999952
Irf9	2870.32	-0.220972	0.105877	-2.08707	0.0368816	0.999952
Snta1	15089.1	0.122912	0.0589044	2.08663	0.0369213	0.999952
Slc4a1ap	3707.86	-0.0997718	0.047822	-2.08632	0.03695	0.999952
Snora15	5.93601	-1.43692	0.688831	-2.08603	0.0369759	0.999952
Rassf6	63.4578	0.687668	0.329735	2.08552	0.0370223	0.999952
Ltv1	2946.11	-0.12539	0.0601289	-2.08535	0.0370373	0.999952
AU021092	354.554	-0.507095	0.24357	-2.08193	0.0373489	0.999952
Sgms1	9344.68	-0.195008	0.0936684	-2.0819	0.0373517	0.999952
Rnf128	617.517	0.566453	0.272178	2.08119	0.037417	0.999952
Col5a1	1459.19	0.291557	0.140097	2.0811	0.0374245	0.999952
Msl3l2	3376.41	0.16234	0.0780068	2.0811	0.0374251	0.999952
Ppp4r2	4196.82	-0.120849	0.0581104	-2.07964	0.0375586	0.999952
Cks2	125.199	0.302316	0.145449	2.0785	0.0376637	0.999952
Epx	195.982	0.361293	0.17407	2.07557	0.0379342	0.999952
Nat9	2236.61	0.243118	0.117156	2.07516	0.0379716	0.999952
Isoc2b	771.339	0.226036	0.108937	2.07493	0.0379931	0.999952
Ido2	52.0178	0.683294	0.329324	2.07484	0.0380013	0.999952
9430020K01Rik	12921.4	-0.302701	0.146008	-2.07318	0.0381556	0.999952
Gm20754	11.0934	1.22373	0.590421	2.07263	0.0382064	0.999952
Batf	63.0862	-0.621196	0.299761	-2.0723	0.038237	0.999952
Mtag2	47.6273	0.714816	0.344985	2.07202	0.0382634	0.999952
Tmx4	14926.8	-0.176149	0.0850504	-2.07111	0.0383485	0.999952
Atp6v0c	2.34814	2.4554	1.18584	2.0706	0.0383961	0.999952
Ccdc3	3390.63	0.603151	0.291297	2.07057	0.038399	0.999952
Gstm4	1530.92	0.146025	0.0705423	2.07004	0.038449	0.999952
Hist1h2bp	16.9289	1.34136	0.648029	2.06991	0.038461	0.999952
Neurog2	106.397	0.881981	0.426404	2.06842	0.0386007	0.999952
Arl5c	307.347	0.281191	0.136095	2.06614	0.0388155	0.999952
Fam26e	261.146	0.307983	0.149087	2.0658	0.0388475	0.999952
Acly	42352	-0.126219	0.0611381	-2.0645	0.0389707	0.999952
Gt(ROSA)26Sor	1873.67	-0.223931	0.108515	-2.06358	0.0390573	0.999952
1700060C20Rik	2.83277	-2.44926	1.18812	-2.06147	0.0392586	0.999952
Syngr4	20.4018	-0.790619	0.383738	-2.06031	0.0393687	0.999952
Papl	10.2032	1.7606	0.85475	2.05978	0.0394195	0.999952
1700029M20Rik	1.75208	-3.42181	1.66156	-2.05939	0.0394569	0.999952
Mettl21b	5.8162	-1.49398	0.725557	-2.05908	0.0394866	0.999952
Muc13	19.8864	-1.00085	0.486369	-2.05781	0.0396083	0.999952
Gm7854	13.6577	1.05793	0.514108	2.05779	0.0396104	0.999952
Arg1	22.6937	-0.785685	0.381911	-2.05725	0.0396625	0.999952
C1ql3	1484.33	0.330886	0.160933	2.05605	0.0397782	0.999952
1700066J03Rik	5.26686	1.7831	0.86726	2.05601	0.0397812	0.999952
Hmgcr	36214.1	-0.26001	0.126466	-2.05597	0.0397852	0.999952
D030045P18Rik	3.574	-2.27646	1.10727	-2.05593	0.0397897	0.999952
Coro6	222.639	0.668556	0.325276	2.05535	0.0398454	0.999952
Baiap3	1498.11	0.289498	0.14092	2.05434	0.0399428	0.999952
Ccdc28a	780.541	0.216325	0.105325	2.05388	0.0399874	0.999952
Med9os	261.786	0.510128	0.248473	2.05305	0.0400676	0.999952
Mnt	7009.35	0.179576	0.0874686	2.05303	0.0400696	0.999952
C230035I16Rik	265.745	0.371121	0.180783	2.05285	0.0400872	0.999952
Pcdha5	44.244	-0.791993	0.385841	-2.05264	0.0401075	0.999952
Mroh2a	22.2568	0.914624	0.445598	2.05258	0.0401137	0.999952
Samd3	19.99	1.07583	0.524142	2.05255	0.0401163	0.999952
Zfand5	16535.7	0.158776	0.077377	2.05199	0.0401711	0.999952
Has1	29.1564	0.991625	0.483491	2.05097	0.0402701	0.999952
Slc35a1	2361.62	-0.119423	0.058232	-2.05081	0.0402855	0.999952
AI507597	181.465	1.16809	0.569655	2.05052	0.0403137	0.999952
Orm2	13.8455	1.09953	0.536409	2.0498	0.0403842	0.999952
Ubald1	8116.76	0.181608	0.0886033	2.04968	0.040396	0.999952
Larp4	7814.17	-0.20247	0.0987957	-2.04939	0.0404245	0.999952
Krt20	67.5772	0.839772	0.409904	2.04871	0.0404909	0.999952
Sf3b4	4313.4	0.121953	0.0595504	2.0479	0.0405698	0.999952
Sncg	1652.55	0.582933	0.284665	2.04778	0.0405811	0.999952
1700019B03Rik	8.18484	1.7907	0.875378	2.04563	0.0407924	0.999952
Gm29683	228.03	-0.92171	0.450787	-2.04467	0.0408874	0.999952
Cdh4	5518.85	-0.287321	0.140563	-2.04408	0.0409461	0.999952
Il17rc	2377.73	0.261044	0.127715	2.04397	0.0409567	0.999952
Trp53tg5	62.3343	-0.501602	0.245476	-2.04338	0.0410146	0.999952
Tprkb	23942.6	0.140124	0.068622	2.04197	0.0411549	0.999952
Bhlhe41	14377.2	0.218477	0.107019	2.04147	0.0412038	0.999952
Crlf2	1378.11	-0.281215	0.137819	-2.04046	0.0413042	0.999952
Rtp3	47.0695	-0.810673	0.397332	-2.04029	0.0413214	0.999952
Scn4a	9.47493	1.49581	0.733214	2.04007	0.0413433	0.999952
Tceal3	4310.58	0.204709	0.100352	2.03992	0.0413583	0.999952
Rarres1	336.569	0.291435	0.142922	2.03912	0.0414378	0.999952
Osbpl5	5965.02	0.157383	0.0772151	2.03824	0.0415255	0.999952
Kcna5	224.931	-0.656147	0.322443	-2.03493	0.0418583	0.999952
Mir6913	10.4341	-1.09061	0.535972	-2.03482	0.0418691	0.999952
Clcn2	16780.2	-0.137065	0.0673652	-2.03466	0.0418853	0.999952
Alkbh8	1815.85	-0.154307	0.0758555	-2.03422	0.0419294	0.999952
Phf6	3270.35	-0.123545	0.060762	-2.03326	0.0420259	0.999952
Lifr	17261.3	-0.267779	0.131707	-2.03314	0.0420379	0.999952
Trank1	4801.55	0.667139	0.32815	2.03303	0.0420495	0.999952
Colq	917.418	0.350628	0.172499	2.03264	0.0420892	0.999952
Adnp	360.151	0.642973	0.316356	2.03243	0.04211	0.999952
Olfr91	2.80841	2.7153	1.3366	2.03149	0.0422051	0.999952
Cilp2	72.1273	0.725693	0.357388	2.03055	0.042301	0.999952
Socs2	406.044	-0.475442	0.234161	-2.03041	0.0423154	0.999952
Kcnc2	942.165	0.407854	0.201008	2.02905	0.0424534	0.999952
Tti1	4785.42	-0.0815984	0.0402194	-2.02883	0.0424757	0.999952
Gm3985	18.2165	1.1549	0.569447	2.0281	0.0425501	0.999952
Rest	2338.56	-0.22551	0.111236	-2.02732	0.0426301	0.999952
Mib1	8444.44	-0.155158	0.0765355	-2.02727	0.0426353	0.999952
Klhdc9	1757.39	0.235247	0.116118	2.02593	0.0427722	0.999952
Trim16	377.069	-0.450657	0.222522	-2.02522	0.0428443	0.999952
Crispld2	1507.11	0.755316	0.373465	2.02246	0.0431291	0.999952
Gimap8	245.221	-0.501056	0.247862	-2.02151	0.043227	0.999952
Gm6260	2.16921	-3.47113	1.71716	-2.02143	0.043235	0.999952
Usp18	353.804	-0.385168	0.190574	-2.02109	0.04327	0.999952
Ccdc186	2814.9	-0.162849	0.0805936	-2.02062	0.0433187	0.999952
Rgs17	1254.88	0.442194	0.218854	2.0205	0.0433317	0.999952
H2-Q5	75.7388	-0.711584	0.352221	-2.02028	0.0433548	0.999952
2310009A05Rik	551.65	0.175697	0.0869776	2.02003	0.0433805	0.999952
Tmem145	1457.58	0.546508	0.270582	2.01975	0.0434094	0.999952
Kdm4d	79.6539	0.443346	0.219509	2.01972	0.0434128	0.999952
Itga8	671.294	0.352341	0.174455	2.01966	0.0434182	0.999952
Wap	1.79292	-2.9776	1.47442	-2.01951	0.0434344	0.999952
Gm4925	59.7938	0.496384	0.245828	2.01923	0.0434633	0.999952
9430037G07Rik	192.251	-0.325032	0.160983	-2.01904	0.0434832	0.999952
Plxna2	5133.15	-0.205668	0.101933	-2.01767	0.0436258	0.999952
1810063I02Rik	1.73803	2.85618	1.41611	2.01691	0.0437047	0.999952
E130215H24Rik	147.301	0.366106	0.181571	2.01632	0.043766	0.999952
Foxl2os	122.814	-0.703125	0.348775	-2.01599	0.0438014	0.999952
Ackr4	60.0081	-0.767856	0.380997	-2.01539	0.0438643	0.999952
Ung	263.18	0.314356	0.156129	2.01345	0.0440678	0.999952
5430440P10Rik	3.03039	3.65124	1.81349	2.01338	0.0440749	0.999952
1700112J05Rik	2.83547	2.73946	1.36076	2.01318	0.0440952	0.999952
2021-03-11	33.5728	0.797317	0.396058	2.01313	0.0441009	0.999952
Prx	347.21	0.306488	0.15225	2.01307	0.0441077	0.999952
Rbm12b2	1956.58	-0.305091	0.151598	-2.0125	0.0441675	0.999952
Dtl	415.164	0.414723	0.206082	2.01242	0.0441762	0.999952
Mir6907	5.49338	-1.7142	0.852186	-2.01153	0.0442693	0.999952
B230119M05Rik	6.62922	1.79158	0.890681	2.01147	0.0442755	0.999952
Edn3	1039.03	-0.396003	0.196913	-2.01105	0.04432	0.999952
4930479D17Rik	28.6034	-0.552059	0.274533	-2.0109	0.0443356	0.999952
Hoxd4	1.96605	-5.46779	2.71909	-2.01089	0.0443369	0.999952
Arhgap20os	3.33967	-1.97858	0.984027	-2.0107	0.0443576	0.999952
Eif3g	10511.1	0.13221	0.0657631	2.0104	0.0443887	0.999952
Sec14l3	68.7156	1.19339	0.593788	2.00979	0.0444533	0.999952
Rslcan18	247.387	-0.270339	0.134527	-2.00955	0.0444794	0.999952
Fhit	411.975	-0.256364	0.127577	-2.00949	0.0444852	0.999952
Mir3473g	3.90144	-2.38712	1.18799	-2.00938	0.0444972	0.999952
Adam23	17514.3	-0.178745	0.0889713	-2.00902	0.0445355	0.999952
Hcfc1r1	5148.11	0.147407	0.0733794	2.00883	0.0445548	0.999952
Pdyn	94.9949	1.00822	0.501951	2.0086	0.0445794	0.999952
Tex40	195.882	0.536475	0.267145	2.00818	0.0446241	0.999952
Mpzl1	10298.4	-0.171252	0.0852927	-2.00782	0.0446629	0.999952
Lipg	225.391	-0.782111	0.389864	-2.00612	0.0448439	0.999952
Fam83h	661.33	0.199529	0.0994723	2.00587	0.04487	0.999952
Supt16	10259.8	-0.106272	0.0529871	-2.00562	0.0448967	0.999952
Zfp52	590.132	-0.25007	0.124697	-2.00543	0.0449174	0.999952
9530082P21Rik	6494	0.173638	0.0865907	2.00527	0.0449344	0.999952
Snora16a	78.4241	-0.603329	0.300949	-2.00475	0.0449894	0.999952
Kdr	3923.75	-0.523466	0.261116	-2.00473	0.0449922	0.999952
Rb1cc1	9279.72	-0.10733	0.0535393	-2.0047	0.044995	0.999952
1700096K18Rik	590.716	0.190474	0.0950573	2.00378	0.0450938	0.999952
Tuba3b	3.377	-2.48614	1.24088	-2.00353	0.0451208	0.999952
Nol9	3252.5	-0.150285	0.0750172	-2.00333	0.0451414	0.999952
Six3	954.806	0.604611	0.301828	2.00316	0.0451598	0.999952
Ltbp1	9067.09	-0.250786	0.125205	-2.003	0.0451775	0.999952
Nrn1l	165.572	0.375258	0.187431	2.00211	0.0452724	0.999952
1110046J04Rik	190.829	0.245609	0.122711	2.00152	0.0453362	0.999952
Nup43	528.499	-0.281296	0.140563	-2.00122	0.0453692	0.999952
Dclre1a	2087.24	0.131291	0.0656227	2.0007	0.0454249	0.999952
Utp14b	5134.24	-0.427783	0.213877	-2.00013	0.0454859	0.999952
Wnk4	614.925	-0.961996	0.481059	-1.99975	0.0455275	0.999952
Riok3	10983	-0.106487	0.0532641	-1.99923	0.0455832	0.999952
Nhsl2	1979.28	-0.402931	0.201648	-1.99819	0.045696	0.999952
Serpinb8	258.068	-0.465546	0.233014	-1.99793	0.0457241	0.999952
Tex11	52.2617	0.865373	0.433146	1.99788	0.0457297	0.999952
Loxl2	516.733	0.318226	0.159313	1.99749	0.0457723	0.999952
Ranbp2	21915.6	-0.113997	0.0570705	-1.99747	0.0457743	0.999952
Ms4a8a	4.1884	-1.85438	0.928793	-1.99655	0.0458741	0.999952
Tceal6	545.014	0.599998	0.300578	1.99615	0.0459176	0.999952
Tes	627.1	-0.81476	0.408172	-1.99612	0.0459208	0.999952
Anapc15	1039.6	-0.1578	0.0790605	-1.99594	0.0459405	0.999952
Fezf1	3.75993	2.38628	1.1963	1.99472	0.0460731	0.999952
Med25	15921.5	0.119277	0.0598169	1.99404	0.0461474	0.999952
Tgtp1	52.2602	-0.89246	0.447604	-1.99386	0.0461672	0.999952
Mrps15	3196.23	0.138076	0.0692579	1.99365	0.0461903	0.999952
Grifin	81.7575	0.466994	0.234292	1.99322	0.0462375	0.999952
Sp140	714.044	-0.253082	0.127004	-1.99271	0.0462929	0.999952
Rnf125	228.034	-0.47993	0.240857	-1.99259	0.0463065	0.999952
Fam188a	4402.02	-0.134362	0.0674411	-1.99228	0.0463404	0.999952
Snai3	6.64533	2.13511	1.07175	1.99216	0.046353	0.999952
Syna	455.507	0.357526	0.179549	1.99124	0.0464545	0.999952
Efna2	2886.6	0.151038	0.0758557	1.99112	0.0464675	0.999952
Gm20337	74.1439	0.470813	0.236508	1.99069	0.0465153	0.999952
Crip2	23826.6	0.158111	0.0794256	1.99068	0.0465161	0.999952
Mir155hg	14.6572	-0.845233	0.424681	-1.99028	0.0465604	0.999952
Trhde	765.033	0.509623	0.256136	1.98966	0.0466286	0.999952
S100a11	572.008	0.373899	0.187929	1.98957	0.0466382	0.999952
Acvr1c	301.157	-0.388085	0.195161	-1.98854	0.0467523	0.999952
Smek1	8577.41	-0.0987938	0.0496854	-1.98839	0.046769	0.999952
Celf6	254.758	0.510661	0.256864	1.98806	0.0468046	0.999952
Nts	332.3	0.526468	0.264849	1.9878	0.0468334	0.999952
Tshr	186.502	0.468706	0.235839	1.9874	0.0468782	0.999952
Foxd2os	24.5462	1.13025	0.56882	1.987	0.0469224	0.999952
Fam71e1	538.574	0.193669	0.0974744	1.98687	0.0469367	0.999952
Mir466n	2.73181	2.68135	1.3499	1.98633	0.0469965	0.999952
Akap12	7202.26	-0.310412	0.156313	-1.98583	0.0470519	0.999952
Mc2r	7.9258	1.80405	0.908541	1.98566	0.0470713	0.999952
Prdm8	724.17	0.516349	0.260103	1.98517	0.0471251	0.999952
Gnb1l	776.536	0.184086	0.092739	1.98499	0.0471451	0.999952
Tigd3	498.982	0.369553	0.186213	1.98457	0.0471922	0.999952
D930028M14Rik	24.1431	1.07723	0.54283	1.98447	0.0472033	0.999952
Lamc2	464.489	0.544952	0.274647	1.98419	0.0472344	0.999952
Cnbp	40669.9	0.0960691	0.0484183	1.98415	0.0472392	0.999952
Prr7	1684.36	0.315938	0.159236	1.98408	0.0472465	0.999952
Sumf2	4646.49	-0.103444	0.0522219	-1.98085	0.047608	0.999952
Ubfd1	5349.81	-0.106372	0.0537508	-1.97898	0.0478178	0.999952
Ephx4	869.548	0.382881	0.193534	1.97837	0.0478869	0.999952
Zbtb44	4631.86	-0.159589	0.0806769	-1.97813	0.047914	0.999952
Mtmr6	17675.5	-0.0847807	0.0428739	-1.97744	0.0479915	0.999952
Igfbp2	37129.7	-0.323333	0.163579	-1.97661	0.0480853	0.999952
Ocstamp	17.4084	0.990049	0.500971	1.97626	0.0481253	0.999952
4930550C17Rik	4.2596	-2.10512	1.06539	-1.97591	0.0481653	0.999952
Gm10532	14.2993	-0.9963	0.504354	-1.9754	0.048223	0.999952
Pank3	16502.4	-0.194514	0.0984955	-1.97485	0.0482849	0.999952
Kbtbd8	1291.3	-0.313871	0.158981	-1.97427	0.0483513	0.999952
Etohi1	1829.08	-0.300615	0.152279	-1.97411	0.0483694	0.999952
Ascc3	3347.01	-0.149065	0.0755343	-1.97348	0.048441	0.999952
Ube2z	11069.3	-0.0843998	0.0427693	-1.97337	0.0484531	0.999952
Reln	1984.08	0.362898	0.184031	1.97194	0.0486163	0.999952
Tfrc	17697.5	-0.253262	0.128452	-1.97165	0.0486499	0.999952
Mier1	8980.35	-0.130349	0.0661199	-1.9714	0.0486778	0.999952
Hepacam2	47.528	0.772802	0.392154	1.97066	0.0487631	0.999952
4930478L05Rik	22.1956	-0.839039	0.425912	-1.96998	0.0488405	0.999952
Itk	69.4382	0.894974	0.45433	1.96987	0.0488527	0.999952
Rrad	1343.44	0.533778	0.271093	1.96899	0.0489544	0.999952
Cdc20	585.213	0.266307	0.135283	1.96852	0.0490085	0.999952
Cpne6	1994.48	0.4917	0.249903	1.96756	0.0491187	0.999952
Mir124a-1hg	1520.44	0.721584	0.366883	1.9668	0.0492068	0.999952
Smn1	2256.27	0.128225	0.0651995	1.96666	0.0492226	0.999952
Gm14322	545.817	-0.203216	0.103332	-1.96663	0.049226	0.999952
Cxx1b	3481.07	0.179442	0.0912526	1.96644	0.0492483	0.999952
Ptprb	11979.3	-0.404008	0.205543	-1.96557	0.0493487	0.999952
Taf10	3470.3	0.244529	0.12442	1.96535	0.0493732	0.999952
Ubash3a	1.99989	3.09661	1.57574	1.96518	0.0493933	0.999952
Grin3a	5640.24	-0.496048	0.25251	-1.96447	0.0494755	0.999952
Cyp4f41-ps	32.2779	0.906065	0.461332	1.96402	0.0495278	0.999952
B4galnt4	1584.23	0.401959	0.204773	1.96295	0.0496518	0.999952
Fbxo15	114.3	0.814726	0.41513	1.96258	0.0496951	0.999952
Ltb	73.2613	0.424957	0.21654	1.96249	0.0497055	0.999952
Fam53a	3725.68	0.119027	0.0606608	1.96218	0.0497416	0.999952
Mir7037	8.76992	-1.1119	0.566691	-1.9621	0.049751	0.999952
Zfp931	751.047	-0.207236	0.105647	-1.9616	0.0498095	0.999952
Tal1	501.602	-0.545332	0.278035	-1.96138	0.0498346	0.999952
Baiap2l1	191.247	-1.01012	0.51527	-1.96037	0.0499521	0.999952
Serping1	1127	0.31676	0.161713	1.95877	0.0501393	0.999952
Elk4	2636.94	-0.251432	0.128367	-1.95869	0.0501492	0.999952
Gstz1	7424.05	0.148072	0.0756086	1.9584	0.0501826	0.999952
Eva1b	1629.88	0.218996	0.111839	1.95814	0.050214	0.999952
Memo1	3294.77	-0.113533	0.0580333	-1.95635	0.0504241	0.999952
D630013N20Rik	77.1035	0.460423	0.235457	1.95544	0.0505312	0.999952
Trim75	11.343	-1.10165	0.563489	-1.95504	0.0505779	0.999952
Asic5	3.98312	2.4257	1.24143	1.95395	0.0507071	0.999952
Stc2	123.505	-0.370796	0.189842	-1.95318	0.050798	0.999952
Acnat1	28.1278	-1.40119	0.717465	-1.95298	0.0508223	0.999952
Ptprt	17245	-0.222888	0.114177	-1.95214	0.0509222	0.999952
Lsm11	1462.86	-0.22941	0.117589	-1.95095	0.051063	0.999952
4930549G23Rik	22.9372	0.861597	0.441665	1.95079	0.0510817	0.999952
Zfp703	16613.3	0.156846	0.0804158	1.95045	0.0511231	0.999952
Gja4	3095.03	0.275229	0.141309	1.94771	0.0514492	0.999952
Mir1956	5.83894	1.62054	0.83204	1.94767	0.0514543	0.999952
Mcts2	608.103	-0.15985	0.0820756	-1.94759	0.0514638	0.999952
Wnt8b	14.1168	1.47553	0.757902	1.94686	0.051551	0.999952
Slc22a5	5299.19	-0.100667	0.0517413	-1.94558	0.0517052	0.999952
Cxcl12	10305.7	-0.402789	0.207111	-1.94479	0.0517997	0.999952
4930515G01Rik	40.3055	0.689632	0.354666	1.94446	0.0518404	0.999952
Dennd1b	2819.25	-0.170592	0.0877354	-1.94439	0.0518486	0.999952
Rmnd1	11.4368	0.952659	0.490117	1.94374	0.0519273	0.999952
Zc3h10	2821.59	-0.0927308	0.0477359	-1.94258	0.052067	0.999952
Fastkd2	2024.38	-0.136774	0.0704258	-1.9421	0.0521245	0.999952
Cd226	23.1279	-1.18295	0.60938	-1.94124	0.052229	0.999952
Cd55b	4.76518	2.14054	1.10272	1.94115	0.05224	0.999952
Emc9	2234.09	0.145865	0.0751745	1.94036	0.0523365	0.999952
Kpna6	13327.6	-0.094163	0.0485523	-1.93942	0.0524508	0.999952
Suco	9097.28	-0.120792	0.0622859	-1.93932	0.0524622	0.999952
A430078G23Rik	9.25252	-1.10057	0.567591	-1.93901	0.0524998	0.999952
Gad1	2351.78	0.550308	0.283879	1.93853	0.0525586	0.999952
Pappa2	112.625	-0.78169	0.403256	-1.93844	0.0525691	0.999952
Etl4	1592.55	-0.222183	0.114621	-1.93842	0.0525719	0.999952
Hsf3	32.9256	0.860685	0.444217	1.93753	0.0526804	0.999952
Tmem161b	3653.38	-0.152943	0.0789531	-1.93713	0.0527293	0.999952
Dhx29	4253.01	-0.108046	0.055811	-1.93593	0.0528769	0.999952
Aoc1	102.833	0.901809	0.465848	1.93584	0.052887	0.999952
Nxnl2	15.4934	1.09072	0.563473	1.93571	0.052903	0.999952
Elmo3	910.672	-0.218314	0.112855	-1.93446	0.0530566	0.999952
Cbfa2t2	6227.75	-0.102324	0.0528964	-1.93442	0.0530621	0.999952
B930025P03Rik	19.9325	1.132	0.585273	1.93414	0.0530956	0.999952
Rpp21	1178.66	0.187701	0.0970619	1.93383	0.0531341	0.999952
D630045M09Rik	10.5161	1.38832	0.717946	1.93374	0.0531451	0.999952
Egr2	721.859	-0.34947	0.18077	-1.93323	0.0532081	0.999952
Pcdha10	47.9569	-0.452287	0.234107	-1.93196	0.053364	0.999952
Dpcr1	3.30063	-2.85118	1.4758	-1.93196	0.0533647	0.999952
4930556M19Rik	112.835	-0.502717	0.26023	-1.93182	0.0533815	0.999952
4930556N13Rik	31.5762	-0.795077	0.411591	-1.93171	0.0533948	0.999952
Mest	1249.31	-1.06137	0.549447	-1.9317	0.0533966	0.999952
Rp9	3628.59	0.116132	0.0601581	1.93044	0.0535524	0.999952
Map3k8	357.739	-0.324509	0.168115	-1.93029	0.0535714	0.999952
Gm29811	41.8069	-0.617888	0.320105	-1.93026	0.0535742	0.999952
Fam217a	300.613	-0.458086	0.237353	-1.92998	0.0536089	0.999952
Kif26a	1824.28	-0.379318	0.196567	-1.92972	0.0536421	0.999952
Ndst4	89.7133	0.771725	0.400014	1.92925	0.0537004	0.999952
Smarcad1	4951.8	-0.0935562	0.0485147	-1.92841	0.0538041	0.999952
Taok1	24126.2	-0.146565	0.0760148	-1.92811	0.053842	0.999952
Cebpe	1.87713	2.96035	1.53567	1.92773	0.0538889	0.999952
Sp6	528.826	0.310175	0.160931	1.92738	0.0539323	0.999952
Zfp820	98.2465	-0.525063	0.272426	-1.92736	0.0539344	0.999952
Tuba8	149.757	0.759595	0.394185	1.927	0.0539798	0.999952
3425401B19Rik	181.807	0.44274	0.229964	1.92526	0.0541964	0.999952
Dnajb7	48.2271	-0.694658	0.36111	-1.92367	0.0543957	0.999952
Parvb	8699.99	-0.155658	0.0809276	-1.92342	0.0544267	0.999952
Endog	1956.9	0.381104	0.198139	1.92342	0.0544276	0.999952
Tc2n	56.4371	-1.88997	0.982939	-1.92277	0.0545088	0.999952
Gm19395	86.6823	-0.716799	0.372825	-1.92261	0.0545287	0.999952
Aqp1	3319.85	-2.12889	1.10733	-1.92255	0.0545363	0.999952
Lilrb4a	389.49	-0.517908	0.269401	-1.92244	0.0545499	0.999952
Magee2	120.499	0.462808	0.240982	1.92051	0.0547934	0.999952
Atp13a3	8971.65	-0.148908	0.0775511	-1.92013	0.0548417	0.999952
AU019823	3537.24	-0.0950342	0.049499	-1.91992	0.0548675	0.999952
Naa16	1908.22	-0.205754	0.107195	-1.91945	0.0549277	0.999952
Rhov	127.122	0.56396	0.293875	1.91904	0.0549787	0.999952
Polr2j	2792.2	0.167041	0.0870599	1.91869	0.0550234	0.999952
D1Pas1	1.28084	-2.88455	1.5039	-1.91804	0.0551058	0.999952
Tead4	127.814	-0.635922	0.331638	-1.91752	0.0551719	0.999952
Mcm10	223.23	0.425009	0.221676	1.91725	0.0552056	0.999952
Sh2d7	163.871	0.297939	0.155474	1.91632	0.055324	0.999952
Vat1	11878.6	-0.116094	0.0605847	-1.91622	0.0553367	0.999952
Btbd6	4025.76	0.140893	0.0735324	1.91607	0.0553563	0.999952
Pacrg	3691.96	0.206058	0.107543	1.91605	0.0553592	0.999952
Rras	3751.59	0.165684	0.0864996	1.91543	0.0554375	0.999952
Zfp318	7662.74	-0.164314	0.0857886	-1.91534	0.0554493	0.999952
Sema3c	2787.24	-0.4121	0.215173	-1.9152	0.0554669	0.999952
Aldh4a1	17946.9	0.147881	0.0772156	1.91517	0.0554714	0.999952
Adora2a	3167.1	0.192307	0.100431	1.91482	0.0555154	0.999952
Nr6a1	743.335	-0.22503	0.117524	-1.91477	0.0555221	0.999952
Bglap3	20.6245	1.1641	0.608003	1.91463	0.0555402	0.999952
Proser2	560.643	-0.468074	0.244501	-1.9144	0.0555689	0.999952
4931419H13Rik	2.66206	2.66931	1.39436	1.91436	0.0555738	0.999952
D830030K20Rik	2.25451	2.38883	1.2479	1.91428	0.0555841	0.999952
Pikfyve	9049.89	-0.116737	0.0609971	-1.91382	0.0556435	0.999952
Bmp8b	39.0891	0.847121	0.442635	1.91382	0.0556437	0.999952
Adrb3	280.187	0.622257	0.325142	1.9138	0.0556453	0.999952
Lrrc6	713.174	0.562397	0.293893	1.91361	0.0556697	0.999952
S100g	4.43243	1.96378	1.02639	1.91329	0.0557111	0.999952
Eya2	221.658	0.692746	0.362181	1.91271	0.0557855	0.999952
Ypel3	14748.8	0.170861	0.0893645	1.91196	0.0558813	0.999952
Cd300lg	41.2447	-0.596597	0.312044	-1.9119	0.0558891	0.999952
Itpr3	2574.97	-0.598128	0.312869	-1.91175	0.0559078	0.999952
1110020A21Rik	192.171	0.323305	0.169235	1.91039	0.0560835	0.999952
Olfr292	3.07874	-2.10187	1.10121	-1.9087	0.0563013	0.999952
Emilin3	28.3173	0.984521	0.516207	1.90722	0.0564917	0.999952
Tpm1	9890.53	0.155948	0.0817717	1.90712	0.0565054	0.999952
Lhfpl4	7285.55	0.183234	0.0960804	1.90709	0.0565091	0.999952
Wfdc6a	8.88796	-1.02869	0.539711	-1.90601	0.056649	0.999952
Mei4	14.5394	0.988813	0.518894	1.90562	0.0566998	0.999952
Zkscan1	6219.78	-0.0868018	0.0455622	-1.90513	0.0567636	0.999952
Gm38413	17.7402	1.10941	0.582345	1.90507	0.0567711	0.999952
Upk3bl	58.184	0.666717	0.34998	1.90501	0.0567784	0.999952
Rbm12b1	1387.23	-0.321001	0.168594	-1.90399	0.056911	0.999952
Agtr1b	7.4126	1.70414	0.895411	1.90319	0.0570153	0.999952
Rnu73b	35.2015	-0.600807	0.315761	-1.90273	0.0570758	0.999952
Nphs2	40.4472	0.638141	0.335507	1.90202	0.0571685	0.999952
Renbp	2273.27	-0.231216	0.121571	-1.9019	0.0571838	0.999952
Padi1	7.40567	2.31442	1.21721	1.90142	0.0572471	0.999952
Gm25500	19.4883	-0.915389	0.481639	-1.90057	0.057358	0.999952
4930413F20Rik	18.8916	0.927525	0.488105	1.90026	0.0573992	0.999952
Mir151	5.58355	-1.48689	0.782514	-1.90014	0.0574143	0.999952
Parp11	2955.73	-0.125663	0.0661651	-1.89923	0.057534	0.999952
Olr1	4.24138	1.92499	1.01406	1.8983	0.0576571	0.999952
Kbtbd7	5488.19	-0.104047	0.0548471	-1.89703	0.0578238	0.999952
Trpv4	1526.36	-0.664362	0.350332	-1.89638	0.0579097	0.999952
Ndc80	149.247	0.419225	0.221085	1.89622	0.0579315	0.999952
Lyrm1	488.834	0.195153	0.102926	1.89605	0.0579536	0.999952
Adpgk	4886.41	-0.119751	0.0631764	-1.8955	0.0580268	0.999952
Socs6	2758.17	-0.152153	0.0802859	-1.89513	0.0580747	0.999952
Aacs	11001.4	-0.226123	0.119382	-1.89411	0.0582098	0.999952
Usp12	5584.53	-0.129332	0.0683041	-1.89347	0.0582949	0.999952
U90926	2.43601	2.53544	1.33904	1.89347	0.0582954	0.999952
H2afy	14709.5	0.124454	0.0657299	1.89341	0.0583035	0.999952
Khdrbs2	76.5278	-0.471207	0.248875	-1.89334	0.058312	0.999952
BC089597	4.07665	-1.66135	0.877625	-1.89301	0.058357	0.999952
Cytip	89.665	-0.6991	0.369333	-1.89287	0.0583753	0.999952
Nkap	4406.1	0.102651	0.0542347	1.89272	0.0583952	0.999952
Vmn2r-ps54	4.70214	-2.00923	1.06159	-1.89266	0.0584026	0.999952
Galnt14	249.582	0.468112	0.247396	1.89215	0.0584705	0.999952
1500011B03Rik	5482.34	0.155278	0.0821046	1.89122	0.0585953	0.999952
Ccdc142	1992.16	-0.148371	0.0785092	-1.88986	0.0587773	0.999952
Trpc6	157.285	0.333814	0.176651	1.88969	0.0587999	0.999952
Zranb1	4795.26	-0.0902424	0.0477695	-1.88912	0.0588755	0.999952
Nob1	3294.45	-0.145639	0.0771015	-1.88892	0.0589019	0.999952
Tfap2a	174.463	0.413552	0.218988	1.88847	0.0589628	0.999952
Msh2	3488.3	0.070255	0.0372021	1.88847	0.0589632	0.999952
Atf7ip2	3.02775	2.84129	1.50457	1.88845	0.0589661	0.999952
Ube3a	9595.5	-0.136529	0.0722992	-1.88839	0.0589738	0.999952
Fendrr	205.151	-0.599129	0.317278	-1.88834	0.0589808	0.999952
Spata32	5.36135	1.86776	0.989234	1.88808	0.0590147	0.999952
Gpr6	25.471	1.12511	0.596	1.88777	0.0590573	0.999952
Chst9	22.1643	-2.15954	1.14419	-1.8874	0.0591059	0.999952
Ift43	4273.93	0.196476	0.104109	1.88722	0.0591309	0.999952
Gm14305	891.025	-0.188985	0.100148	-1.88705	0.0591537	0.999952
Flrt3	709.144	0.33849	0.179429	1.88648	0.0592301	0.999952
Zbtb26	2569.86	-0.161388	0.0855513	-1.88645	0.0592341	0.999952
Zbtb33	5494.91	-0.136855	0.0725618	-1.88605	0.059288	0.999952
Slc30a5	9338.28	-0.135193	0.0717116	-1.88523	0.0593985	0.999952
Gm5144	2.42454	-1.95976	1.03968	-1.88496	0.0594347	0.999952
Atad3a	7465.68	-0.0936453	0.0496812	-1.88492	0.0594402	0.999952
Car9	2407.95	0.580545	0.308046	1.8846	0.0594832	0.999952
Tmem59l	3153.51	0.419085	0.222404	1.88434	0.0595193	0.999952
Trpv6	87.4249	0.543482	0.28844	1.88421	0.0595364	0.999952
Cox4i2	2025.1	0.192848	0.102354	1.88414	0.0595462	0.999952
Naf1	4553.17	0.154949	0.0822437	1.88403	0.059561	0.999952
Dock7	9545	-0.193795	0.102923	-1.88291	0.0597121	0.999952
Hils1	2.57519	3.44935	1.83229	1.88253	0.0597637	0.999952
Map4k4	59417.8	-0.135139	0.071787	-1.8825	0.0597677	0.999952
Slc25a43	57.1492	-0.371952	0.197595	-1.8824	0.0597815	0.999952
Cct8l1	23.1648	-0.836601	0.444485	-1.88218	0.0598116	0.999952
Haus3	1531.51	-0.160089	0.0850653	-1.88196	0.059842	0.999952
Ccnd1	6091.74	-0.370552	0.196913	-1.88181	0.0598621	0.999952
Dcbld2	4761.35	-0.119431	0.0634849	-1.88126	0.0599372	0.999952
Eda2r	314.708	0.348216	0.185123	1.88099	0.059973	0.999952
Srfbp1	2052.87	-0.113204	0.0602076	-1.88023	0.060077	0.999952
Tmem82	953.843	0.818452	0.435672	1.8786	0.0602998	0.999952
Parp1	10240.6	-0.0824065	0.0438845	-1.8778	0.060408	0.999952
Oxsr1	5942.92	-0.113659	0.0605499	-1.87711	0.0605031	0.999952
Dnttip1	4787.8	0.144889	0.0771922	1.87699	0.0605197	0.999952
Gp1ba	219.667	0.338598	0.180421	1.8767	0.0605587	0.999952
Pou1f1	2.36813	-2.28513	1.21793	-1.87624	0.0606226	0.999952
Gper1	4419.84	0.375086	0.200045	1.87501	0.0607919	0.999952
4930505A04Rik	45.8757	-0.789168	0.421065	-1.87422	0.0609005	0.999952
Asic2	3471.23	0.774804	0.413423	1.87412	0.0609142	0.999952
Slc6a19	711.768	0.475074	0.253514	1.87396	0.0609365	0.999952
Churc1	2784.76	0.148463	0.0792271	1.87389	0.0609458	0.999952
Cbln1	253.603	0.886316	0.473134	1.87329	0.0610287	0.999952
Oxld1	851.829	0.200706	0.107164	1.87289	0.0610841	0.999952
Myh11	5836.25	0.504177	0.269238	1.87261	0.0611226	0.999952
Ppp2r1b	5291.96	-0.125294	0.0669156	-1.87242	0.0611492	0.999952
Rnd1	639.03	0.483743	0.258461	1.87163	0.0612581	0.999952
Dnajc17	1817.98	0.156124	0.0834396	1.8711	0.0613308	0.999952
Rfc5	916.548	0.151913	0.0811922	1.87102	0.0613417	0.999952
Plekhg6	158.849	0.519991	0.278039	1.87021	0.0614552	0.999952
Mab21l2	9.43414	-1.15905	0.619962	-1.86956	0.0615453	0.999952
Nudcd1	1350.57	-0.148996	0.0797295	-1.86877	0.0616551	0.999952
Krt19	85.005	0.921371	0.493044	1.86874	0.0616588	0.999952
Klhl28	2810.38	-0.175478	0.0939316	-1.86814	0.0617421	0.999952
4933440M02Rik	2.2348	-2.72601	1.45929	-1.86804	0.0617566	0.999952
Fam101b	1583.89	-0.309524	0.165735	-1.86758	0.0618204	0.999952
Rbp2	159.137	0.908842	0.486713	1.8673	0.0618591	0.999952
Mrpl52	2135.25	0.185858	0.0995485	1.86701	0.0619	0.999952
Vsig8	28.568	0.770036	0.412507	1.86672	0.0619407	0.999952
Zfp846	1599.24	-0.153202	0.0821025	-1.86599	0.0620429	0.999952
Gpr149	21.7977	0.907845	0.486812	1.86488	0.0621982	0.999952
Prss23	3676.74	-0.401445	0.215287	-1.8647	0.0622242	0.999952
Ppp4r1	7170.27	-0.172105	0.0922992	-1.86464	0.0622321	0.999952
Ogfod2	3519.99	0.158641	0.0850799	1.86461	0.0622355	0.999952
Nedd1	2332.21	-0.151837	0.081438	-1.86445	0.0622587	0.999952
Zcchc12	2036.35	0.486184	0.260769	1.86442	0.0622621	0.999952
Tbl1xr1	8864.4	-0.164189	0.0880901	-1.86388	0.0623386	0.999952
Mpg	1389.29	0.211341	0.1134	1.86367	0.0623683	0.999952
1110065P20Rik	2204.08	0.143025	0.0767942	1.86244	0.0625411	0.999952
Tg	22.1668	1.34164	0.721251	1.86016	0.0628629	0.999952
Mrpl10	7054.84	0.097941	0.0526585	1.85993	0.0628959	0.999952
BC037704	370.848	0.232419	0.124962	1.85992	0.0628962	0.999952
Sncb	6331.82	0.599282	0.322324	1.85925	0.0629915	0.999952
Cdr2	3762.85	-0.458788	0.246853	-1.85855	0.0630915	0.999952
Tbxa2r	1495.05	0.346953	0.186685	1.85849	0.0630988	0.999952
4930405O22Rik	6.09311	-1.7164	0.923957	-1.85767	0.0632163	0.999952
Nkx2-1	55.4558	1.87207	1.00781	1.85757	0.06323	0.999952
Incenp	1913.96	0.153168	0.0824592	1.8575	0.0632402	0.999952
Lrfn2	294.6	0.61765	0.332535	1.8574	0.0632544	0.999952
5330411J11Rik	7.70168	1.4644	0.788554	1.85707	0.0633014	0.999952
Zfp870	2666.92	0.125107	0.0673889	1.8565	0.0633824	0.999952
Bmp7	9417.61	-0.254953	0.137334	-1.85645	0.0633895	0.999952
Mir3058	29.0016	-0.687927	0.370609	-1.85621	0.0634241	0.999952
Klhl12	3477.03	-0.0873451	0.0470603	-1.85602	0.0634502	0.999952
3010026O09Rik	857.82	0.165867	0.0893695	1.85597	0.0634574	0.999952
Cubn	246.007	-1.03466	0.55766	-1.85535	0.0635459	0.999952
Ctnnbip1	11001.3	-0.193435	0.104271	-1.85512	0.0635787	0.999952
Slc14a2	2126.09	0.55932	0.301535	1.85491	0.0636096	0.999952
Pik3c2a	13125.3	-0.128832	0.0694551	-1.8549	0.0636106	0.999952
Olfr874	1.814	2.92832	1.57955	1.85389	0.0637553	0.999952
Ppp1r35	3804.11	0.163314	0.0880959	1.85382	0.063765	0.999952
Bhlhe22	1630.75	0.270275	0.145795	1.85381	0.0637666	0.999952
Scnn1a	3079.58	0.515136	0.277906	1.85363	0.0637916	0.999952
C1qtnf2	392.459	0.343105	0.185139	1.85323	0.0638499	0.999952
Gm6498	17.447	-0.816917	0.44089	-1.85288	0.0638993	0.999952
Bhmt	23.1489	-1.93738	1.04582	-1.8525	0.0639534	0.999952
Nodal	930.363	0.401566	0.216769	1.8525	0.0639539	0.999952
Nptx2	1254.12	0.536239	0.289579	1.85178	0.0640568	0.999952
6030443J06Rik	147.149	-0.401576	0.216867	-1.85171	0.0640672	0.999952
Mrps18b	1298.37	0.160493	0.0866784	1.85159	0.0640847	0.999952
Epha8	72.2516	0.863095	0.466149	1.85154	0.0640916	0.999952
Fras1	1161.54	-0.476398	0.257339	-1.85125	0.0641337	0.999952
Matk	2637.15	0.359862	0.1944	1.85115	0.0641483	0.999952
1110015O18Rik	25.6688	-1.42037	0.767538	-1.85055	0.0642338	0.999952
Chml	1391.69	-0.224094	0.121102	-1.85045	0.0642483	0.999952
Bri3	3702.5	0.306687	0.165762	1.85016	0.0642907	0.999952
Myh13	9.14541	-2.25658	1.22008	-1.84954	0.0643805	0.999952
Vpreb2	1.73313	-3.77279	2.04001	-1.8494	0.0644005	0.999952
Ap1g1	13879.1	-0.0960579	0.0519696	-1.84835	0.0645516	0.999952
Zfr2	2873.19	0.177233	0.0959179	1.84776	0.0646377	0.999952
Lrp4	41876.6	-0.133773	0.0724591	-1.84619	0.0648648	0.999952
Sat2	1753.8	0.114245	0.0618965	1.84575	0.0649288	0.999952
Nr1d1	44518.5	0.224302	0.121528	1.84569	0.0649373	0.999952
Ankrd53	68.5688	-0.507538	0.275009	-1.84553	0.06496	0.999952
Slc5a3	7308.23	-0.23895	0.129494	-1.84526	0.0649995	0.999952
Naa15	10578.7	-0.0712824	0.0386426	-1.84466	0.0650869	0.999952
Trpm6	191.263	-0.495048	0.268452	-1.84408	0.0651713	0.999952
Nlk	5372.94	-0.141123	0.0765379	-1.84383	0.0652084	0.999952
Zdhhc2	1003.99	-0.507136	0.275059	-1.84374	0.0652217	0.999952
Neil3	141.222	0.400174	0.21708	1.84344	0.0652654	0.999952
Gm10451	17.8837	0.796614	0.432142	1.84341	0.0652695	0.999952
4930578C19Rik	99.9671	-0.501889	0.272295	-1.84318	0.0653027	0.999952
Ccna1	47.7902	0.890381	0.483115	1.843	0.0653291	0.999952
Vmn2r85	2.57836	2.53955	1.37924	1.84127	0.0655827	0.999952
Capn7	6104.87	-0.139791	0.0759288	-1.84108	0.0656092	0.999952
Sdk1	650.776	-0.832463	0.452167	-1.84105	0.0656142	0.999952
AI429214	425.252	0.311196	0.169039	1.84098	0.0656252	0.999952
Wdr46	3356.4	-0.0782451	0.0425082	-1.84071	0.0656644	0.999952
Lef1	2124.22	-0.186231	0.101218	-1.83991	0.0657816	0.999952
Snord58b	28.6827	0.689367	0.374968	1.83847	0.065993	0.999952
Mrpl27	3641.61	0.158017	0.0859638	1.83818	0.0660353	0.999952
G6b	17.3862	0.976972	0.531692	1.83748	0.0661393	0.999952
Clca2	10.1932	-1.20139	0.654294	-1.83617	0.0663326	0.999952
Slc1a7	7.15981	1.67232	0.911118	1.83546	0.0664375	0.999952
Dcaf17	3159.83	-0.176241	0.0960316	-1.83523	0.066471	0.999952
6230400D17Rik	176.343	0.32478	0.176997	1.83495	0.066513	0.999952
Utp18	3302.41	-0.112736	0.0614429	-1.83481	0.0665337	0.999952
Hmgb3	1963.76	0.161106	0.0878173	1.83455	0.0665718	0.999952
C3	1040.24	0.790887	0.431282	1.83381	0.0666829	0.999952
Mir344g	8.21734	-1.08406	0.591715	-1.83207	0.0669407	0.999952
Orc2	4586.24	-0.0646009	0.035264	-1.83192	0.0669633	0.999952
Akap2	2.92289	-1.53196	0.836702	-1.83095	0.0671073	0.999952
Mir6374	2.06898	3.07171	1.67853	1.83	0.0672494	0.999952
Cdk2	1841.59	-0.164603	0.0899619	-1.82969	0.0672958	0.999952
Ccno	116.443	0.668272	0.365256	1.8296	0.0673098	0.999952
Bnip2	7220.11	-0.144609	0.079061	-1.82908	0.0673883	0.999952
Atp7a	5187.4	-0.211604	0.115728	-1.82846	0.0674808	0.999952
Kif16bos	2.49853	2.55961	1.39993	1.82838	0.0674923	0.999952
2810001G20Rik	1197.17	0.14563	0.0796575	1.8282	0.0675198	0.999952
Sema3e	1067.19	0.441473	0.241486	1.82815	0.0675266	0.999952
Polr2i	1924.2	0.156706	0.0857501	1.82748	0.0676279	0.999952
Bag3	7118.47	-0.192341	0.105271	-1.8271	0.0676844	0.999952
Ngfrap1	6992.56	0.223312	0.122281	1.82621	0.0678185	0.999952
Lsm8	2126.64	0.135439	0.0742197	1.82484	0.0680249	0.999952
Atp4a	45.7111	-0.547024	0.299906	-1.82399	0.068154	0.999952
Synj2bp	3912.23	-0.126106	0.0691472	-1.82374	0.0681914	0.999952
Cd34	3531.54	-0.313396	0.171893	-1.8232	0.0682728	0.999952
Exoc5	8207.21	-0.0976058	0.0535493	-1.82273	0.0683445	0.999952
Nop2	4074.15	-0.136287	0.0747857	-1.82236	0.0684004	0.999952
Stk38l	7157.22	-0.144584	0.079379	-1.82144	0.0685395	0.999952
C030018K13Rik	2020.48	-0.30448	0.16717	-1.82138	0.0685495	0.999952
Ccl27a	962.331	0.298912	0.164121	1.82129	0.068563	0.999952
A930018P22Rik	14.3587	1.62079	0.889965	1.82119	0.0685783	0.999952
Nxph4	335.596	0.352291	0.193462	1.82098	0.0686099	0.999952
Snx7	982.602	-0.192992	0.105983	-1.82097	0.068611	0.999952
Nrsn2	421.91	0.593463	0.325906	1.82097	0.068612	0.999952
Ptchd4	2478.84	-0.351564	0.193147	-1.82018	0.0687309	0.999952
Lzic	3785.57	-0.171039	0.0939951	-1.81966	0.0688102	0.999952
Celsr3	2010.66	0.35513	0.195181	1.8195	0.0688358	0.999952
Cited2	4605.92	0.343579	0.188851	1.81931	0.0688642	0.999952
Pon1	7.16081	-1.71575	0.943083	-1.8193	0.0688658	0.999952
Mir3960	80.2936	0.983734	0.540768	1.81914	0.0688898	0.999952
Cystm1	6533.12	0.15041	0.0827066	1.8186	0.0689726	0.999952
Zcchc3	3266.21	0.192539	0.105878	1.81849	0.0689886	0.999952
Abtb2	12787.6	-0.171948	0.0945821	-1.81797	0.0690683	0.999952
Vsig10l	673.551	0.257599	0.141699	1.81794	0.0690739	0.999952
Glis3	5457.22	0.175968	0.0968208	1.81746	0.0691463	0.999952
Lrrtm1	836.238	0.514774	0.283253	1.81736	0.0691615	0.999952
Ttbk2	12207	-0.209433	0.115296	-1.81648	0.0692966	0.999952
Ppp1r3d	7310.3	-0.255088	0.140441	-1.81634	0.0693177	0.999952
Esyt2	12249.9	-0.122468	0.06745	-1.81569	0.0694184	0.999952
Derl3	279.111	0.484751	0.26701	1.81547	0.069451	0.999952
Ifit1bl1	50.137	0.606033	0.333874	1.81515	0.0695005	0.999952
Otud6b	6835.77	-0.139927	0.077147	-1.81377	0.0697124	0.999952
Gsx2	150.589	0.48742	0.268743	1.8137	0.0697234	0.999952
Fat1	39788	-0.143387	0.0790805	-1.81318	0.0698037	0.999952
Wfdc2	58.6488	-2.66479	1.46992	-1.81287	0.0698515	0.999952
Gm15708	54.1424	-0.560801	0.309403	-1.81253	0.0699048	0.999952
Mogat2	16.6799	1.1235	0.61994	1.81227	0.0699452	0.999952
Rnf167	12415.3	0.124953	0.0689494	1.81224	0.0699489	0.999952
D10Wsu102e	3328.72	-0.140319	0.0774671	-1.81133	0.0700897	0.999952
Zfp120	2176.56	-0.128302	0.0708489	-1.81092	0.0701527	0.999952
Nfe2	18.707	-0.944778	0.521715	-1.81091	0.0701551	0.999952
Lalba	4.40195	1.99276	1.10045	1.81087	0.0701616	0.999952
Mir467f	2.49154	2.44729	1.35208	1.81003	0.0702916	0.999952
Dcaf15	4687.53	0.150591	0.0832019	1.80995	0.0703033	0.999952
Gadl1	290.782	-0.321988	0.177946	-1.80947	0.0703785	0.999952
Slc39a10	11140.8	-0.192505	0.106403	-1.8092	0.0704195	0.999952
Ran	11714.1	0.0796198	0.0440335	1.80817	0.0705808	0.999952
Mpdz	15654.3	0.112701	0.0623553	1.8074	0.0707007	0.999952
Afap1l1	10158.3	-0.152979	0.0846535	-1.80712	0.0707443	0.999952
Uqcc3	2754.39	0.164825	0.0912233	1.80683	0.070789	0.999952
Ndufa2	6689.97	0.178086	0.0985735	1.80663	0.0708202	0.999952
Tmem200b	1560.18	0.30266	0.167542	1.80648	0.0708438	0.999952
Mtfr2	86.0959	0.432895	0.239705	1.80595	0.0709266	0.999952
Mir6998	8.66894	-0.92955	0.514751	-1.80583	0.0709456	0.999952
Nfkbid	985.387	-0.380289	0.210691	-1.80496	0.0710804	0.999952
Zfp638	15065.2	-0.141301	0.0783132	-1.80431	0.0711829	0.999952
4833428L15Rik	7.47553	1.40571	0.779979	1.80224	0.071507	0.999952
Ackr1	652.203	0.7429	0.412445	1.80121	0.0716697	0.999952
Rab11fip1	856.653	-0.41687	0.231448	-1.80114	0.0716807	0.999952
Hspa14	5434.16	-0.0736857	0.0409155	-1.80093	0.0717146	0.999952
Crlf1	87.6395	0.455415	0.253103	1.79933	0.0719668	0.999952
BC018473	10.4999	1.42034	0.789486	1.79908	0.0720067	0.999952
Arih1	13287.2	-0.0806499	0.0448381	-1.79869	0.0720674	0.999952
Wdr20rt	2.63342	2.65985	1.47956	1.79773	0.0722202	0.999952
Mir7026	10.6543	-0.830859	0.462364	-1.79698	0.0723384	0.999952
Map1lc3a	11363.2	0.16793	0.0935354	1.79536	0.0725957	0.999952
0610012G03Rik	4026.49	0.139551	0.0777331	1.79526	0.0726126	0.999952
Rab38	28.1616	-1.21276	0.675537	-1.79525	0.0726146	0.999952
Pdia5	287.124	-0.272949	0.152043	-1.79521	0.0726195	0.999952
Atp5g2	2494.43	0.14841	0.0826711	1.79519	0.0726237	0.999952
Rbm47	584.516	-1.08974	0.607163	-1.7948	0.0726856	0.999952
Pecam1	4638.01	-0.381913	0.212819	-1.79455	0.0727262	0.999952
Gsap	4641.63	-0.207623	0.11571	-1.79434	0.0727596	0.999952
Dnajc9	4029.8	0.0986581	0.0549995	1.7938	0.0728451	0.999952
Hmbox1	5418.71	-0.10185	0.0567864	-1.79356	0.0728833	0.999952
Slc28a2	53.932	-0.717305	0.400025	-1.79315	0.0729488	0.999952
Nkapl	198.49	0.246522	0.13757	1.79198	0.0731361	0.999952
Nod2	127.975	-0.456382	0.254792	-1.7912	0.0732619	0.999952
Miat	12464.6	0.3965	0.22141	1.7908	0.0733256	0.999952
Pla2r1	1053.02	0.187254	0.104596	1.79027	0.0734113	0.999952
Nelfcd	7660.35	0.104106	0.0581587	1.79003	0.0734496	0.999952
Zfp609	11591.5	-0.16746	0.0935773	-1.78954	0.0735276	0.999952
Jund	47798.5	0.261165	0.145958	1.78932	0.0735635	0.999952
Ghr	5111.57	-0.16281	0.0909934	-1.78925	0.073574	0.999952
Mospd2	6113.39	-0.141913	0.0793277	-1.78895	0.0736225	0.999952
Caly	1788.26	0.422034	0.235964	1.78856	0.0736864	0.999952
Dnajc30	2079.78	0.16294	0.091105	1.78849	0.0736975	0.999952
Tcp11l1	2658.6	-0.210808	0.117917	-1.78776	0.0738141	0.999952
4933432I03Rik	5.44554	-1.39248	0.779046	-1.78742	0.0738697	0.999952
Zfp956	4048.42	0.209487	0.117202	1.7874	0.0738722	0.999952
Tigit	5.44062	-1.4442	0.80806	-1.78725	0.0738977	0.999952
Rlim	7767.73	-0.114679	0.0641714	-1.78708	0.0739244	0.999952
Cdk2ap1	1815.04	0.114962	0.0643342	1.78694	0.0739467	0.999952
Il17f	2.19256	3.19663	1.78932	1.78651	0.0740172	0.999952
Ndufaf3	3061.58	0.163737	0.0916639	1.78627	0.0740548	0.999952
D830013O20Rik	2.88368	2.80058	1.56787	1.78623	0.0740618	0.999952
Vipr2	171.643	-0.369088	0.206632	-1.78621	0.0740654	0.999952
Rnf20	19931	-0.0945285	0.052931	-1.78588	0.0741184	0.999952
Mael	2.18554	3.19359	1.78868	1.78544	0.0741897	0.999952
Fndc5	7583.75	-0.251582	0.140924	-1.78522	0.0742249	0.999952
Wfdc17	185.794	-0.719385	0.403163	-1.78436	0.074366	0.999952
Exosc4	3850.05	0.116299	0.0651815	1.78423	0.0743857	0.999952
4930413G21Rik	3860.02	0.328609	0.18428	1.7832	0.0745536	0.999952
Gm6249	40.7409	-0.55227	0.309881	-1.7822	0.0747164	0.999952
Morc3	5222.15	-0.216092	0.121267	-1.78195	0.0747571	0.999952
1700025G04Rik	4645.73	-0.169373	0.0950534	-1.78187	0.0747703	0.999952
Ufsp1	668.103	0.15	0.0841896	1.78169	0.0748001	0.999952
Ccl22	94.7853	0.551675	0.309649	1.78161	0.0748124	0.999952
Mta2	11922.5	-0.0557345	0.0312841	-1.78156	0.074821	0.999952
Rad51	308.771	0.310546	0.17433	1.78137	0.0748515	0.999952
Slc24a4	1619.99	0.618508	0.347342	1.78069	0.0749632	0.999952
Chrna2	12.9069	0.962075	0.540323	1.78056	0.0749852	0.999952
Tbx2	4294.79	0.299709	0.168373	1.78003	0.0750711	0.999952
Gm9833	256.647	-0.232234	0.130468	-1.78001	0.0750736	0.999952
Rabep1	16471.6	-0.112857	0.0634169	-1.77961	0.0751395	0.999952
Tat	143.809	0.629956	0.354122	1.77892	0.0752525	0.999952
Calb1	3723.63	0.483487	0.271787	1.77892	0.0752529	0.999952
5730522E02Rik	17.4803	1.04257	0.58624	1.7784	0.0753382	0.999952
Nipal3	15670.3	0.150185	0.0844498	1.77839	0.0753398	0.999952
Mycn	666.656	0.200162	0.112573	1.77807	0.075392	0.999952
Pde7a	3666.87	-0.174242	0.0980089	-1.77782	0.0754332	0.999952
Lgals2	110.696	-0.43902	0.247014	-1.77731	0.0755175	0.999952
Gm9047	5.38239	-1.5575	0.876589	-1.77677	0.0756061	0.999952
Srek1ip1	3059.44	0.136337	0.0767768	1.77576	0.0757723	0.999952
Supt4a	4248.46	0.147102	0.0828574	1.77536	0.0758378	0.999952
Tas2r137	5.71052	1.88787	1.0634	1.77532	0.0758451	0.999952
Ranbp1	6343.47	0.130722	0.0736334	1.77531	0.0758461	0.999952
Rpusd4	1440.51	-0.171005	0.0963738	-1.7744	0.0759978	0.999952
Cnot7	6846.85	-0.0921541	0.0519674	-1.77331	0.0761779	0.999952
Fer1l5	1187.03	-0.152611	0.0860755	-1.77299	0.0762305	0.999952
AI839979	88.5492	0.462821	0.261049	1.77293	0.0762408	0.999952
AA414768	1212.47	0.228196	0.128747	1.77244	0.0763219	0.999952
4930469G21Rik	38.088	-0.451934	0.255034	-1.77205	0.0763862	0.999952
Thoc2	12241.9	-0.116569	0.0657887	-1.77187	0.0764169	0.999952
Tpm2	1469.15	0.344326	0.194391	1.77131	0.0765094	0.999952
Hao2	2.56807	-3.57146	2.01639	-1.77122	0.0765249	0.999952
Fbxo9	5580.64	-0.0961954	0.0543341	-1.77044	0.0766537	0.999952
Elmod1	3577.38	0.410657	0.232035	1.7698	0.0767597	0.999952
Zfp606	4811.11	-0.0993804	0.056157	-1.76969	0.0767789	0.999952
Zxda	790.123	-0.157926	0.0892396	-1.76968	0.0767805	0.999952
Ptov1	28061.5	0.119307	0.067425	1.76947	0.0768156	0.999952
Ypel4	639.919	0.266986	0.150885	1.76947	0.0768157	0.999952
Inafm2	4786.21	0.123514	0.0698037	1.76945	0.0768189	0.999952
Ppm1f	9581.35	-0.12538	0.0708745	-1.76904	0.0768875	0.999952
Cfi	3.01193	-1.51982	0.859485	-1.76829	0.0770119	0.999952
Gm11733	2.47484	3.36242	1.90165	1.76816	0.0770345	0.999952
5031426D15Rik	270.186	-0.274172	0.155084	-1.7679	0.0770776	0.999952
Wt1	2.11904	-3.05192	1.72696	-1.76722	0.0771911	0.999952
Zfp951	202.687	-0.350137	0.198149	-1.76704	0.0772217	0.999952
Wnt9a	847.025	0.293377	0.166039	1.76692	0.0772422	0.999952
Slc4a4	150199	-0.205276	0.116199	-1.76659	0.0772962	0.999952
Cdk12	5712.08	-0.190363	0.107773	-1.76632	0.0773419	0.999952
Htr1a	140.653	0.631301	0.357434	1.7662	0.0773622	0.999952
Mrps24	3714.47	0.147069	0.0832759	1.76604	0.0773893	0.999952
Eri3	13630.7	0.104884	0.0593966	1.76582	0.0774254	0.999952
Bscl2	8151.12	0.104612	0.059243	1.76581	0.077428	0.999952
Fbn2	1459.66	-0.494689	0.280153	-1.76578	0.0774327	0.999952
Gsx1	174.228	0.412802	0.233817	1.76549	0.0774812	0.999952
AI847159	6.15346	-1.59524	0.903628	-1.76537	0.077501	0.999952
Nudt6	1081.69	-0.124351	0.0704513	-1.76506	0.0775537	0.999952
H3f3b	43533.8	0.133243	0.0754927	1.76498	0.0775672	0.999952
Pkn3	443.1	-0.453302	0.256843	-1.7649	0.0775805	0.999952
Foxc1	2896.59	0.250843	0.14221	1.76389	0.0777505	0.999952
Mfap2	1019.95	0.204121	0.115737	1.76367	0.0777882	0.999952
Aoc3	452.054	0.578668	0.328134	1.76351	0.0778141	0.999952
Rhoc	7902.78	-0.123853	0.070236	-1.76339	0.0778347	0.999952
Asgr2	64.9675	-0.756866	0.429244	-1.76325	0.0778579	0.999952
Myrfl	14.6283	-0.809641	0.459211	-1.76311	0.0778816	0.999952
Snn	14075.2	-0.217231	0.123225	-1.76288	0.0779201	0.999952
Slc16a4	581.819	-0.354917	0.201406	-1.7622	0.0780361	0.999952
1700024P16Rik	32.5162	1.06519	0.604726	1.76145	0.0781627	0.999952
N4bp3	766.993	-0.367462	0.208739	-1.76039	0.0783418	0.999952
Med13	17954.2	-0.121548	0.0690813	-1.75949	0.0784942	0.999952
Rbm12	4614.93	-0.266184	0.151301	-1.7593	0.0785271	0.999952
Zfp36l2	26346.2	0.250373	0.142362	1.75871	0.0786268	0.999952
Golim4	8651.65	-0.10713	0.0609184	-1.75857	0.0786498	0.999952
Cox7a1	253.14	0.352627	0.200535	1.75843	0.0786747	0.999952
Adam17	10877.7	-0.127412	0.0724577	-1.75843	0.0786747	0.999952
Sulf2	23939.4	0.44464	0.252931	1.75795	0.0787553	0.999952
B230112J18Rik	54.9446	-0.529344	0.301117	-1.75793	0.078759	0.999952
Gtf2h2	2729.02	-0.146931	0.0835827	-1.75792	0.0787618	0.999952
Ddx25	995.768	0.204474	0.116325	1.75777	0.0787859	0.999952
Tgfb1i1	1657.81	0.207242	0.117913	1.75758	0.0788188	0.999952
Cbln4	164.65	0.955455	0.543724	1.75724	0.0788767	0.999952
Arid5a	9209.04	-0.192654	0.109635	-1.75724	0.0788777	0.999952
Zbtb38	6151.8	-0.104813	0.0596489	-1.75716	0.07889	0.999952
Matn4	2720.6	-0.9263	0.527159	-1.75716	0.0788913	0.999952
Pi16	156.912	0.571255	0.325103	1.75715	0.0788924	0.999952
Sox9	37466.7	0.237186	0.135019	1.75669	0.0789704	0.999952
Nrxn3	2866.15	0.384045	0.218642	1.75651	0.0790019	0.999952
Ripk1	3599.08	-0.115152	0.0655647	-1.75631	0.0790362	0.999952
C1qtnf3	483.854	0.593822	0.338142	1.75613	0.0790659	0.999952
Creb1	8564.56	-0.122112	0.0695794	-1.75501	0.0792582	0.999952
Wnk3	2293.78	-0.192051	0.10946	-1.75452	0.0793413	0.999952
Fam19a3	74.7095	0.450737	0.256954	1.75416	0.0794039	0.999952
Bcl6	12421	-0.208511	0.11891	-1.75351	0.0795145	0.999952
Hnrnpa0	23514.9	0.153554	0.0875857	1.75319	0.0795694	0.999952
Gm14325	2852.02	-0.145309	0.0828952	-1.75293	0.0796144	0.999952
Itga5	1450.87	-0.213068	0.12157	-1.75264	0.0796633	0.999952
Zfp758	1632.44	-0.193085	0.110173	-1.75256	0.0796772	0.999952
Six2	52.4485	0.645944	0.368771	1.75161	0.0798403	0.999952
Plin4	10973.2	2.10378	1.2012	1.7514	0.079877	0.999952
Grap	1356.52	-0.429651	0.245336	-1.75128	0.0798979	0.999952
Epo	22.8784	-0.876808	0.500697	-1.75117	0.0799161	0.999952
Cd300ld	101.96	-0.592821	0.338648	-1.75055	0.0800232	0.999952
Mir103-2	8.86632	-1.12215	0.641074	-1.75042	0.080045	0.999952
Fez2	8903.33	-0.101825	0.0581766	-1.75028	0.0800703	0.999952
Eif2ak2	2544.67	-0.171635	0.0980693	-1.75014	0.0800947	0.999952
Cpvl	14.8373	-0.827832	0.473032	-1.75006	0.0801086	0.999952
Adam5	387.693	0.547956	0.313111	1.75004	0.0801119	0.999952
1700064M15Rik	15.1136	0.848952	0.485165	1.74982	0.080149	0.999952
Chrm5	7.83638	1.33876	0.765163	1.74964	0.0801797	0.999952
Fgd4	6975.52	-0.208516	0.119206	-1.74921	0.0802554	0.999952
Bysl	3256.53	-0.131068	0.0749299	-1.7492	0.0802558	0.999952
Cabp2	13.5718	1.27511	0.729497	1.74793	0.0804758	0.999952
LOC100504703	192.608	0.361372	0.206776	1.74765	0.0805251	0.999952
AI597479	4431.74	-0.102319	0.058547	-1.74763	0.0805274	0.999952
Tmprss9	45.2927	0.625433	0.357913	1.74745	0.0805598	0.999952
Cps1	9.27745	-1.49427	0.855287	-1.74709	0.0806209	0.999952
Igfbp4	5119.51	-0.659685	0.377608	-1.74701	0.0806356	0.999952
Duoxa1	24.04	-1.16411	0.666403	-1.74685	0.0806626	0.999952
Cd2ap	7532.71	-0.17421	0.0997293	-1.74683	0.0806666	0.999952
Snai1	311.604	0.409488	0.23444	1.74666	0.0806963	0.999952
Pura	6056.41	0.115436	0.0661022	1.74633	0.0807541	0.999952
Suz12	7616.67	-0.0822264	0.0470928	-1.74605	0.0808024	0.999952
Il11	179.603	0.39959	0.228876	1.74588	0.0808316	0.999952
Ccdc160	292.743	0.269574	0.154408	1.74586	0.0808358	0.999952
Lin7b	856.002	0.387831	0.222173	1.74562	0.0808762	0.999952
Cyp39a1	1073.04	-0.654876	0.37516	-1.74559	0.0808818	0.999952
Sp3os	960.352	0.175794	0.100711	1.74553	0.0808925	0.999952
C730002L08Rik	65.6924	0.486745	0.278881	1.74535	0.0809234	0.999952
Troap	122.22	0.420947	0.241224	1.74504	0.0809772	0.999952
Tmem120a	2169.5	0.114472	0.0656059	1.74485	0.0810112	0.999952
Zzz3	11189.8	-0.118718	0.0680476	-1.74463	0.0810498	0.999952
Il6	18.9575	-0.863054	0.494786	-1.7443	0.0811073	0.999952
Trhr2	10.5243	1.37335	0.787461	1.74402	0.0811554	0.999952
Klhl25	5878.49	-0.240165	0.137715	-1.74392	0.0811728	0.999952
3110040N11Rik	822.847	0.129213	0.0740982	1.74381	0.0811918	0.999952
Wdr3	3076.52	-0.142627	0.0817976	-1.74366	0.0812177	0.999952
Dmrt1	1.82645	2.96982	1.70415	1.74269	0.0813869	0.999952
Vstm2l	1206.82	0.504691	0.289604	1.74269	0.0813872	0.999952
Emcn	1457.35	-0.30863	0.177149	-1.7422	0.0814727	0.999952
Tspyl5	1486.97	0.225639	0.129556	1.74164	0.0815721	0.999952
Cdh1	206.397	0.575176	0.330297	1.74139	0.0816155	0.999952
F630028O10Rik	50.1627	-1.07798	0.619048	-1.74135	0.081623	0.999952
Hint2	1925.85	0.137502	0.0789717	1.74115	0.0816572	0.999952
Bola1	2035.34	0.190719	0.109543	1.74103	0.0816777	0.999952
Zcchc4	1933.89	-0.111266	0.0639153	-1.74084	0.0817119	0.999952
Bckdk	6565.29	0.101146	0.0581084	1.74065	0.0817455	0.999952
Retnlg	2.34415	3.29919	1.89577	1.74029	0.0818076	0.999952
A930019D19Rik	12.1336	-1.03963	0.597404	-1.74024	0.0818168	0.999952
Klre1	12.7337	-1.87635	1.07835	-1.74002	0.0818558	0.999952
A1bg	7.01239	1.38687	0.797141	1.7398	0.0818935	0.999952
4632428C04Rik	52.2573	-0.66617	0.383102	-1.73888	0.0820553	0.999952
Fam210a	6264.46	-0.182437	0.104944	-1.73842	0.0821376	0.999952
Ica1	625.557	0.305743	0.175877	1.73839	0.0821425	0.999952
Acot9	1268.77	-0.123068	0.0707973	-1.73831	0.0821559	0.999952
Adam10	22284.2	-0.109951	0.0632627	-1.73801	0.0822098	0.999952
Arl10	5421.15	-0.121057	0.0696541	-1.73798	0.0822143	0.999952
Smurf1	13145.8	-0.121068	0.0696693	-1.73775	0.0822549	0.999952
Gm8817	5.38108	-1.31427	0.756695	-1.73685	0.0824135	0.999952
Bicd1	7001.12	-0.145038	0.0835134	-1.7367	0.0824405	0.999952
Mrpl21	2217.21	0.134473	0.0774412	1.73646	0.0824833	0.999952
Cd209b	169.24	-0.757692	0.436466	-1.73597	0.0825688	0.999952
Hist3h2bb-ps	19.4725	0.788777	0.454389	1.73591	0.0825802	0.999952
Pus7l	633.87	-0.149983	0.0864136	-1.73564	0.0826274	0.999952
Kcnh4	170.405	0.487568	0.280934	1.73552	0.0826481	0.999952
4933403O08Rik	1.48582	2.63534	1.51868	1.73529	0.0826899	0.999952
Selenbp1	7484.41	0.155135	0.0894007	1.73527	0.0826922	0.999952
Dkkl1	528.3	0.665288	0.383479	1.73487	0.0827634	0.999952
Gm3230	263.091	0.337616	0.194606	1.73487	0.0827645	0.999952
Kcna10	9.62188	1.39534	0.804392	1.73466	0.0828016	0.999952
Lhcgr	388.034	0.451578	0.260334	1.73461	0.0828101	0.999952
Dbil5	150.009	0.348906	0.201163	1.73445	0.0828388	0.999952
Gsg2	84.9101	0.506643	0.292188	1.73396	0.0829249	0.999952
Mir1904	2.12083	-2.70309	1.55944	-1.73338	0.0830288	0.999952
Slc18a2	471.27	-0.227482	0.131237	-1.73337	0.0830305	0.999952
Sigirr	282.395	-0.477661	0.27557	-1.73336	0.0830316	0.999952
Yae1d1	2464.6	-0.0896195	0.0517073	-1.73321	0.0830586	0.999952
Wnt10b	7.51993	1.792	1.03395	1.73316	0.0830671	0.999952
1700037H04Rik	1628.77	0.145735	0.0841065	1.73275	0.0831407	0.999952
Gm4265	1.33623	2.50853	1.44849	1.73182	0.0833051	0.999952
Cdca8	398.046	0.300371	0.173452	1.73173	0.0833225	0.999952
Bin3	1892.63	0.126513	0.0730796	1.73116	0.0834233	0.999952
Ino80d	10032.1	-0.205273	0.11864	-1.73022	0.0835911	0.999952
Mrpl40	3131.92	0.132766	0.0767365	1.73016	0.083602	0.999952
Dgkg	641.038	0.329119	0.190347	1.72905	0.083801	0.999952
Slc35e2	7174.43	-0.140651	0.0813516	-1.72893	0.0838218	0.999952
Tex26	184.78	0.685418	0.396445	1.72891	0.0838253	0.999952
Iws1	6860	-0.127932	0.0740139	-1.72848	0.0839024	0.999952
Zmym2	10084.7	-0.115394	0.0667766	-1.72805	0.0839785	0.999952
Gm20199	27.559	-1.02914	0.595803	-1.72731	0.0841115	0.999952
H2afy2	1883.19	0.140803	0.0815171	1.72728	0.0841173	0.999952
Olfr1417	4.06028	1.87591	1.08621	1.72702	0.0841638	0.999952
Map3k5	3589.64	0.0789296	0.0457068	1.72687	0.0841919	0.999952
Gm5936	18.107	0.752496	0.43583	1.72658	0.084243	0.999952
Ino80b	5567.79	0.211578	0.12255	1.72645	0.0842656	0.999952
Olfr47	3.02569	-1.95323	1.13175	-1.72586	0.0843726	0.999952
Gck	101.129	0.639517	0.370594	1.72565	0.0844095	0.999952
Lrrc18	780.832	0.515547	0.298782	1.72549	0.0844384	0.999952
Dok2	197.31	-0.477006	0.276533	-1.72495	0.0845364	0.999952
Fndc3b	5288.72	-0.161662	0.0937314	-1.72473	0.0845757	0.999952
Mfsd6l	101.047	0.526274	0.305257	1.72404	0.0847009	0.999952
Trp53inp2	22080.9	-0.199452	0.115755	-1.72306	0.0848781	0.999952
G630090E17Rik	19.4414	0.724066	0.42024	1.72298	0.0848915	0.999952
Cpn1	786.153	0.549182	0.318741	1.72297	0.0848934	0.999952
Gm20139	20.4898	0.926335	0.537711	1.72274	0.0849362	0.999952
Slc13a1	10.1977	-1.04307	0.605577	-1.72243	0.0849912	0.999952
Rbpjl	172.907	-0.593885	0.344857	-1.72212	0.0850485	0.999952
AU022793	36.1892	-0.778849	0.452281	-1.72205	0.0850607	0.999952
Thumpd3	2753.87	-0.149632	0.0868965	-1.72196	0.0850765	0.999952
BC017643	6213.61	-0.118227	0.0686646	-1.7218	0.0851056	0.999952
Rock2	13135.4	-0.099419	0.0577586	-1.72128	0.0851993	0.999952
Akr1c14	283.306	-0.461143	0.267918	-1.72121	0.0852126	0.999952
Kit	3028.36	0.342723	0.19915	1.72093	0.0852634	0.999952
Irf6	158.572	0.442264	0.257058	1.72048	0.0853449	0.999952
Gm12238	3.36607	2.22518	1.29362	1.72012	0.0854111	0.999952
Fbln1	7004.22	0.177233	0.103038	1.72007	0.085419	0.999952
Lias	4170.39	0.115043	0.066884	1.72004	0.0854243	0.999952
Tctn3	3456.68	0.165206	0.0960591	1.71984	0.0854613	0.999952
Lnx2	1457.86	-0.167767	0.0975513	-1.71979	0.0854714	0.999952
Ccsap	1052.47	0.430108	0.250106	1.7197	0.0854863	0.999952
4631405J19Rik	15.2164	-0.820226	0.476999	-1.71955	0.0855134	0.999952
Rrn3	6815.25	-0.0725078	0.0421796	-1.71903	0.0856096	0.999952
Mir5098	17.5243	-0.790084	0.459644	-1.7189	0.0856322	0.999952
Endou	772.124	0.491526	0.285977	1.71876	0.0856583	0.999952
Strn	12873.3	-0.178211	0.103687	-1.71875	0.0856604	0.999952
Tmem158	664.413	0.533803	0.310578	1.71874	0.0856614	0.999952
Zfp39	959.71	0.220509	0.128299	1.71871	0.0856664	0.999952
Abhd2	8683.31	-0.232732	0.13544	-1.71834	0.0857345	0.999952
Slc6a15	907.94	0.395529	0.230189	1.71828	0.0857463	0.999952
Pdxdc1	21520.8	-0.0663618	0.0386234	-1.71818	0.0857645	0.999952
Fam110c	1.46519	2.65044	1.54276	1.71798	0.0857996	0.999952
Olfr543	22.4486	-0.798974	0.465071	-1.71796	0.0858035	0.999952
1700022H01Rik	12.9555	0.849397	0.494682	1.71706	0.0859686	0.999952
Man2c1os	117.823	-0.355446	0.20701	-1.71705	0.0859702	0.999952
Trim65	1506.32	-0.234589	0.136627	-1.717	0.0859794	0.999952
Aig1	4773.99	0.126083	0.0734371	1.71689	0.0859996	0.999952
Uhrf1	1307.05	0.278331	0.162132	1.7167	0.0860349	0.999952
B3galnt2	2180.44	-0.185117	0.107842	-1.71655	0.0860613	0.999952
Cdyl2	1340.67	-0.173659	0.101213	-1.71577	0.086204	0.999952
1700012D01Rik	130.318	0.387673	0.225952	1.71573	0.0862115	0.999952
Otud7a	4461.74	0.453841	0.264527	1.71567	0.0862225	0.999952
Adgrf5	10300.5	-0.315637	0.184013	-1.7153	0.0862899	0.999952
Mrpl46	2328.09	0.120467	0.070236	1.71518	0.0863123	0.999952
Gm15713	12.9552	-1.64294	0.958021	-1.71493	0.0863573	0.999952
Tnnc2	15.1423	-0.940308	0.548476	-1.7144	0.0864547	0.999952
Zfp790	3046.11	-0.133239	0.0777286	-1.71416	0.086499	0.999952
Lrp8	17280.9	-0.145023	0.0846053	-1.71412	0.0865073	0.999952
Nppc	470.008	0.248807	0.145182	1.71375	0.086574	0.999952
Cldn19	167.5	-0.695325	0.405764	-1.71362	0.0865988	0.999952
Dennd3	1368.82	-0.288682	0.168527	-1.71297	0.0867189	0.999952
Gdpd3	285.777	-0.274506	0.160255	-1.71294	0.0867239	0.999952
Gstt2	701.112	0.295291	0.172455	1.71228	0.0868454	0.999952
Hmgcll1	1354.06	0.181477	0.105997	1.71209	0.08688	0.999952
Alox12	421.582	-1.17982	0.689186	-1.7119	0.0869147	0.999952
Mir3471-1	8.83639	-1.03987	0.607538	-1.71161	0.0869677	0.999952
Arhgef16	386.246	-1.31341	0.767449	-1.7114	0.0870068	0.999952
Pdlim4	8046.75	0.167805	0.098056	1.71132	0.0870219	0.999952
Arg2	49.9171	0.406333	0.237454	1.71121	0.0870422	0.999952
Trmt112	4857.38	0.113433	0.0663077	1.71071	0.0871349	0.999952
D330050I16Rik	104.403	0.406478	0.237611	1.71069	0.0871386	0.999952
Cd209g	118.496	-0.827389	0.483922	-1.70976	0.0873107	0.999952
Trim50	1.52568	2.65285	1.55166	1.70968	0.0873247	0.999952
Nfkbil1	2049.91	0.143157	0.0837534	1.70927	0.0874007	0.999952
Rnf113a1	312.034	0.278167	0.162741	1.70926	0.0874021	0.999952
Klc4	6047.99	-0.104719	0.0612718	-1.70909	0.0874351	0.999952
Rc3h1	10776.6	-0.153526	0.0898389	-1.7089	0.0874692	0.999952
Ism2	129.353	0.644417	0.377336	1.70781	0.0876719	0.999952
Psg17	4.73404	1.62502	0.951547	1.70776	0.0876804	0.999952
Zfp513	5527.52	-0.0862141	0.0504887	-1.70759	0.0877117	0.999952
Pcdhga2	1059.21	-0.159467	0.0934116	-1.70714	0.0877952	0.999952
Acsl4	4210.93	-0.196749	0.115259	-1.70701	0.0878203	0.999952
Pola2	1582.18	0.132113	0.0773959	1.70698	0.0878258	0.999952
Aldh9a1	16559.6	0.106209	0.0622231	1.70691	0.0878387	0.999952
Mrps28	1524.06	0.154945	0.0908253	1.70597	0.0880131	0.999952
Senp1	4414.18	-0.136219	0.0798544	-1.70585	0.0880362	0.999952
Mir670	29.4084	0.600429	0.352109	1.70524	0.08815	0.999952
4931440J10Rik	15.1394	-0.772047	0.452757	-1.70521	0.0881553	0.999952
Olfr856-ps1	14.7043	0.785793	0.460919	1.70484	0.0882243	0.999952
Uchl1	8365.12	0.309632	0.181673	1.70434	0.0883183	0.999952
1700113H08Rik	5.05656	2.2338	1.31101	1.70387	0.0884054	0.999952
Shroom3	5069.35	0.311774	0.182992	1.70375	0.0884271	0.999952
Srd5a3	3471.29	0.124388	0.0730207	1.70346	0.0884819	0.999952
Stab2	257.587	1.25235	0.73531	1.70316	0.0885382	0.999952
Rbp7	3.18836	2.12326	1.24668	1.70313	0.0885433	0.999952
Ccdc155	80.8095	0.802366	0.471119	1.70311	0.0885482	0.999952
Grin1os	131.289	0.629693	0.369783	1.70287	0.0885923	0.999952
Ntng1	338.268	0.556774	0.326986	1.70275	0.0886151	0.999952
Kcns1	682.888	0.47204	0.277267	1.70247	0.0886665	0.999952
Klhl26	5415.14	0.121464	0.0713518	1.70232	0.0886954	0.999952
Gm10548	114.094	-0.25643	0.15066	-1.70204	0.0887478	0.999952
Prr19	4.44176	-1.5121	0.888494	-1.70187	0.08878	0.999952
Coq7	3104.08	0.134173	0.0788483	1.70166	0.0888189	0.999952
Pck2	3440.12	0.155033	0.0911266	1.70129	0.088888	0.999952
Fam8a1	3026.07	0.153936	0.0904846	1.70124	0.088897	0.999952
Tpgs1	7049.61	0.147792	0.0868754	1.7012	0.0889058	0.999952
Marveld2	187.474	-0.380387	0.2236	-1.70119	0.0889065	0.999952
Stap1	26.9004	0.67415	0.396396	1.7007	0.0889997	0.999952
Wibg	2534.73	0.131499	0.0773381	1.70031	0.0890723	0.999952
A530046M15Rik	3.55789	2.34577	1.38001	1.69982	0.0891648	0.999952
Eif4e2	7230.75	-0.070738	0.0416264	-1.69935	0.0892527	0.999952
Tmod3	8025.66	-0.106697	0.0628161	-1.69856	0.0894027	0.999952
Bmpr2	22235.3	-0.162418	0.095623	-1.69853	0.089408	0.999952
Lppr5	1237.77	-0.438436	0.258135	-1.69847	0.0894183	0.999952
1190005I06Rik	155.112	0.55605	0.327396	1.6984	0.0894319	0.999952
Cbfa2t3	2817.96	0.204125	0.120307	1.6967	0.0897526	0.999952
F2r	2450.03	0.186316	0.109833	1.69636	0.0898173	0.999952
Bola2	2493.46	0.131949	0.0778028	1.69595	0.0898961	0.999952
Zfpl1	3331.24	0.12372	0.0729665	1.69558	0.0899655	0.999952
Zfp944	1774.85	-0.153241	0.0903946	-1.69525	0.0900283	0.999952
Otud1	3559.45	0.170532	0.100594	1.69525	0.0900288	0.999952
H2afj	10106.2	0.14375	0.0847991	1.69519	0.0900397	0.999952
Olig3	3.72294	-2.68437	1.58356	-1.69516	0.090046	0.999952
Prex1	93968.2	-0.175947	0.103805	-1.69497	0.0900802	0.999952
Ndufv3	8388.96	0.136223	0.0803708	1.69493	0.0900882	0.999952
Mmp9	302.48	-0.694162	0.409583	-1.6948	0.0901133	0.999952
Zfp947	33.7078	-0.724106	0.427252	-1.6948	0.090114	0.999952
Lbr	6730.51	-0.143003	0.0844543	-1.69326	0.0904069	0.999952
Ncam2	8560.84	-0.186553	0.110187	-1.69305	0.090446	0.999952
Tmem204	2839.82	-0.160235	0.0946525	-1.69288	0.0904785	0.999952
Fuz	6570.67	0.135441	0.0800317	1.69234	0.090581	0.999952
Spata7	1418.36	0.151216	0.089394	1.69157	0.0907282	0.999952
Cilp	188.425	0.452145	0.267305	1.69149	0.0907428	0.999952
Tmem71	358.905	0.23478	0.138818	1.69128	0.0907841	0.999952
Tgm6	5.33625	1.4469	0.855646	1.69101	0.0908354	0.999952
Gm15217	1.67513	2.79543	1.65384	1.69027	0.0909767	0.999952
Rtp1	397.293	0.857747	0.507626	1.68972	0.0910812	0.999952
1700017J07Rik	10.6573	1.27269	0.753318	1.68944	0.091135	0.999952
Traf6	8111.28	-0.121651	0.0720112	-1.68934	0.0911544	0.999952
4930519F16Rik	213.189	0.538146	0.31862	1.68899	0.0912214	0.999952
Cep68	6637.64	-0.169171	0.10019	-1.6885	0.0913155	0.999952
Noxa1	4.9911	2.12653	1.25944	1.68847	0.0913215	0.999952
Arx	4032.45	0.172545	0.102207	1.68819	0.0913753	0.999952
Anxa1	1190.6	0.520092	0.308145	1.68782	0.0914461	0.999952
Rassf8	4194.71	-0.180121	0.106764	-1.68709	0.0915863	0.999952
6330415B21Rik	66.4804	0.448239	0.265716	1.68691	0.0916206	0.999952
Cmc4	621.311	-0.141005	0.0835952	-1.68676	0.0916497	0.999952
Elmo1	14126.5	0.267377	0.15852	1.68671	0.091659	0.999952
Mir6997	6.56541	1.15751	0.686369	1.68642	0.0917142	0.999952
Nuf2	1901.35	0.387631	0.229863	1.68636	0.0917269	0.999952
Mcidas	1.8456	2.98911	1.77253	1.68635	0.0917282	0.999952
Ipo9	14987.8	-0.0721152	0.0427687	-1.68617	0.091763	0.999952
Slc25a15	3533.99	-0.118579	0.0703288	-1.68606	0.0917837	0.999952
Calcrl	1180.54	-0.26825	0.159122	-1.68581	0.0918321	0.999952
Mfap3l	32629.1	-0.276483	0.16405	-1.68536	0.0919195	0.999952
Meg3	29727.3	0.388924	0.230779	1.68526	0.0919378	0.999952
Ndufab1	1536.07	0.110484	0.0655691	1.68501	0.0919875	0.999952
Rspry1	4259.52	-0.129544	0.0768827	-1.68495	0.0919977	0.999952
Pik3ca	12842.5	-0.0692353	0.0411024	-1.68446	0.0920928	0.999952
Shroom4	1171.89	-0.275204	0.163442	-1.68381	0.0922186	0.999952
St3gal1	2878.09	-0.284302	0.168851	-1.68374	0.0922319	0.999952
Grm4	474.128	0.548539	0.32587	1.6833	0.0923164	0.999952
Ctla2b	278.249	-0.588381	0.349626	-1.68289	0.0923968	0.999952
Dnm3os	150.03	-0.468216	0.278267	-1.68261	0.0924502	0.999952
Gpd2	23437.4	-0.172991	0.10283	-1.6823	0.0925113	0.999952
Oxsm	2030.19	0.134513	0.079958	1.6823	0.0925116	0.999952
Mccc2	5431.72	0.114563	0.068101	1.68226	0.0925189	0.999952
Prm1	5.21002	-1.20454	0.716025	-1.68226	0.0925194	0.999952
Aldh18a1	2346.61	0.142321	0.0846023	1.68223	0.092524	0.999952
Ndufa7	8113.91	0.131055	0.0779155	1.68201	0.0925672	0.999952
Morn5	661.635	0.511866	0.304369	1.68173	0.0926218	0.999952
Lrrc3b	107.013	0.591193	0.35154	1.68172	0.0926229	0.999952
Gspt2	1612.46	0.116696	0.0693936	1.68165	0.0926363	0.999952
Sp2	5005.52	0.196142	0.11665	1.68145	0.0926748	0.999952
Senp5	6521.07	-0.101374	0.0603245	-1.68048	0.0928648	0.999952
E330017L17Rik	7.68683	-1.47228	0.876144	-1.6804	0.0928788	0.999952
Gm9839	6.23846	1.8033	1.07325	1.68022	0.0929147	0.999952
Acbd6	4308.49	0.153855	0.091601	1.67962	0.0930313	0.999952
Kbtbd2	6243.91	-0.130798	0.077882	-1.67944	0.0930669	0.999952
Zfp868	1873.55	-0.115399	0.0687334	-1.67894	0.0931635	0.999952
Cflar	5834.55	-0.139007	0.0827962	-1.67891	0.0931692	0.999952
Mmp14	21402.4	-0.224756	0.133944	-1.67799	0.0933499	0.999952
Hes6	3532.45	0.136022	0.0810785	1.67766	0.0934131	0.999952
Zfp808	269.585	-0.250179	0.149178	-1.67705	0.0935324	0.999952
Fkbp15	11668.5	-0.108343	0.064614	-1.67677	0.0935869	0.999952
Ache	1361.47	0.169778	0.101257	1.6767	0.0936004	0.999952
A330009N23Rik	148.933	-0.358664	0.213914	-1.67667	0.0936071	0.999952
Tacr1	45.6249	1.03066	0.614766	1.67651	0.093639	0.999952
Dlx4	301.704	0.529494	0.315875	1.67628	0.0936843	0.999952
Gp2	59.3477	0.528003	0.315038	1.67599	0.0937392	0.999952
Hook3	27214.6	-0.216928	0.129468	-1.67554	0.093829	0.999952
Pomc	241.647	0.301079	0.179774	1.67477	0.0939803	0.999952
Vsnl1	5578.85	0.535571	0.319793	1.67474	0.0939847	0.999952
Xylt1	7621.19	-0.300778	0.179643	-1.67431	0.0940693	0.999952
Lgr6	4211.87	-0.340307	0.203255	-1.67429	0.0940744	0.999952
Yars2	1420.74	0.107325	0.0641163	1.67391	0.0941477	0.999952
Pten	15570.2	-0.0775316	0.0463179	-1.6739	0.0941499	0.999952
Cnot6	9711.49	-0.120987	0.0722814	-1.67383	0.0941635	0.999952
Dmxl1	10648.4	-0.147261	0.0879973	-1.67348	0.0942335	0.999952
Tdgf1	206.165	0.241555	0.144366	1.67321	0.0942852	0.999952
Gm15867	22.0782	0.742066	0.4435	1.67321	0.0942868	0.999952
Fam189a2	10145.1	0.105903	0.0632978	1.67309	0.0943097	0.999952
Hoxaas2	1.44941	-4.131	2.46927	-1.67296	0.0943351	0.999952
Krt15	554.37	0.681228	0.40724	1.67279	0.0943678	0.999952
Calcoco2	201.115	0.560509	0.335086	1.67273	0.0943797	0.999952
Irs2	11666	-0.206727	0.123604	-1.67249	0.0944272	0.999952
Smug1	2964.86	-0.0777274	0.0464907	-1.67189	0.0945458	0.999952
Gm16845	130.597	0.402198	0.240596	1.67167	0.0945885	0.999952
Npm2	91.4932	0.376723	0.225396	1.67138	0.0946466	0.999952
Ankk1	54.8395	0.818068	0.489787	1.67025	0.0948696	0.999952
Mrpl23	340.828	0.191835	0.114872	1.66999	0.094921	0.999952
Hmgn2	13226.2	0.134366	0.0804808	1.66954	0.0950105	0.999952
Utp20	4792.74	-0.147323	0.088254	-1.66931	0.0950568	0.999952
Gpsm2	5144.58	-0.255947	0.15335	-1.66904	0.0951096	0.999952
Spsb2	1771.58	-0.13944	0.0835847	-1.66825	0.0952669	0.999952
Elavl1	10054.2	-0.0772145	0.0462873	-1.66816	0.0952848	0.999952
Hcn1	360.119	0.547912	0.328574	1.66755	0.0954058	0.999952
Gpbp1l1	8185.76	-0.0862712	0.0517355	-1.66754	0.0954061	0.999952
Osbpl3	2206.79	0.25852	0.155035	1.66749	0.095417	0.999952
Foxc2	149.027	0.74077	0.444343	1.66711	0.0954922	0.999952
Emid1	1360.85	-0.240381	0.144236	-1.66658	0.0955976	0.999952
Ugdh	5246.54	-0.215652	0.129459	-1.66579	0.0957543	0.999952
1810058I24Rik	3858.39	0.134855	0.0809562	1.66578	0.0957571	0.999952
Pank1	6198.79	0.120687	0.072451	1.66578	0.0957571	0.999952
Ppfia1	9028.75	-0.110845	0.0665442	-1.66574	0.0957659	0.999952
Oas2	302.894	-0.412558	0.247679	-1.66569	0.0957743	0.999952
Tstd2	2494.42	-0.175608	0.105428	-1.66567	0.0957799	0.999952
Ap1b1	16042.3	-0.0966908	0.058062	-1.6653	0.0958524	0.999952
Gbp8	66.3171	-0.58754	0.352837	-1.66519	0.095875	0.999952
Chrna5	10.2717	0.915271	0.549656	1.66517	0.0958789	0.999952
2021-03-09	1297.92	0.211537	0.127061	1.66485	0.0959424	0.999952
Eif2ak4	4386.94	-0.185509	0.111447	-1.66455	0.0960027	0.999952
Nabp1	719.236	-0.201535	0.121095	-1.66427	0.0960584	0.999952
Urgcp	10054.5	0.0877697	0.0527547	1.66373	0.096166	0.999952
Bckdha	16119.5	0.137444	0.0826629	1.6627	0.0963725	0.999952
Shq1	470.539	0.249727	0.15022	1.66241	0.0964306	0.999952
Mir695	1.68836	-2.23776	1.34635	-1.66209	0.0964949	0.999952
Srf	7158.06	0.11367	0.0684312	1.66108	0.0966981	0.999952
Kcnq1	91.0453	-0.498799	0.300446	-1.66019	0.0968755	0.999952
Mir143hg	560.753	0.361023	0.21747	1.66011	0.0968933	0.999952
Kcnq1ot1	4065.11	-0.353245	0.212814	-1.65987	0.0969397	0.999952
Mettl4	1248.27	-0.12741	0.0767622	-1.65981	0.0969536	0.999952
Aebp1	20726.5	0.289542	0.17449	1.65936	0.0970442	0.999952
Ercc5	5443.4	-0.159227	0.0959893	-1.6588	0.0971558	0.999952
4933417E11Rik	5.32442	1.77304	1.06889	1.65877	0.0971623	0.999952
2310045N01Rik	4907.9	0.101573	0.0612337	1.65877	0.0971624	0.999952
Tubgcp4	2660.75	-0.163197	0.0983874	-1.65872	0.0971731	0.999952
1700034P13Rik	30.6425	-0.878362	0.529652	-1.65838	0.0972416	0.999952
Med30	2175.5	0.153193	0.092394	1.65804	0.0973099	0.999952
Rmi2	69.1906	0.42544	0.256666	1.65756	0.0974066	0.999952
4933430I17Rik	63.8706	0.437542	0.264183	1.6562	0.0976806	0.999952
Gm3363	14.911	1.07348	0.648173	1.65616	0.0976894	0.999952
Gm2694	37.2028	0.656016	0.396156	1.65595	0.0977313	0.999952
Prkch	859.695	-0.35916	0.216913	-1.65578	0.0977665	0.999952
Fnbp1l	5018.84	-0.218992	0.132275	-1.65558	0.0978073	0.999952
Kbtbd11	27511.5	-0.106011	0.0640406	-1.65537	0.0978488	0.999952
Tex14	54.9731	0.547819	0.330983	1.65513	0.0978987	0.999952
Gm11549	459.936	0.689568	0.416694	1.65486	0.0979538	0.999952
Fli1	1317.56	-0.392072	0.236941	-1.65473	0.0979802	0.999952
Olfr1372-ps1	28.1733	-0.527699	0.318911	-1.65469	0.0979878	0.999952
Arl16	1678.22	0.128821	0.0778875	1.65394	0.0981396	0.999952
Mmp23	178.827	0.366197	0.221473	1.65346	0.0982365	0.999952
Rad9a	2375.63	0.119045	0.0719992	1.65342	0.0982449	0.999952
Sik2	3332.42	-0.172012	0.104062	-1.65297	0.0983361	0.999952
Zfp568	1988.25	-0.243862	0.147569	-1.65253	0.0984261	0.999952
Pnma3	497.507	0.20887	0.12643	1.65206	0.098523	0.999952
Trim13	3475.36	-0.158111	0.0957131	-1.65192	0.0985501	0.999952
Rpl36	7833.77	0.141369	0.0855789	1.65192	0.0985509	0.999952
Nek7	8959.36	-0.100979	0.061144	-1.6515	0.0986368	0.999952
Ccpg1os	1213.87	0.293489	0.177725	1.65136	0.0986643	0.999952
Zfp367	3363.79	0.0904464	0.0547717	1.65133	0.0986705	0.999952
2010003K11Rik	2.1154	3.13436	1.8981	1.65132	0.0986737	0.999952
Ccbl2	2409.59	0.2288	0.138581	1.65102	0.0987352	0.999952
Gtf2h4	2017.53	-0.165416	0.100227	-1.65042	0.0988563	0.999952
Lect1	467.704	-0.253985	0.153895	-1.65038	0.0988661	0.999952
Etfa	12739.9	0.130123	0.0788458	1.65034	0.0988724	0.999952
Trpm1	92.986	0.446418	0.270512	1.65027	0.098888	0.999952
Wnt4	2242.19	0.423692	0.256796	1.64992	0.098959	0.999952
Synpo	7866.63	0.165674	0.100414	1.64991	0.0989613	0.999952
Capn9	72.4287	0.398495	0.241573	1.64959	0.0990271	0.999952
Hapln3	879.253	0.184426	0.111806	1.64951	0.099043	0.999952
BC003331	6672.48	-0.0782722	0.0474604	-1.64921	0.0991046	0.999952
Egfem1	267.793	-0.243683	0.147809	-1.64863	0.0992227	0.999952
Plagl1	8353.47	0.205841	0.124874	1.64838	0.0992738	0.999952
Tgs1	4351.36	-0.100962	0.0612575	-1.64816	0.0993205	0.999952
1700094D03Rik	5233.1	0.440125	0.267096	1.64782	0.0993905	0.999952
Lyrm5	3191.36	0.0928842	0.0563879	1.64724	0.0995094	0.999952
Gm8580	4.46794	-1.77376	1.07705	-1.64687	0.0995842	0.999952
Pla2g4b	51.2881	0.580884	0.352816	1.64642	0.0996769	0.999952
Gm4787	79.3889	-0.56285	0.34189	-1.64629	0.0997034	0.999952
Gm1123	1.30967	2.4663	1.49825	1.64612	0.0997389	0.999952
Cwh43	23.384	0.894549	0.543605	1.64559	0.0998487	0.999952
Lama3	10593.8	-0.291312	0.177071	-1.64517	0.0999338	0.999952
Kcnt1	5714.62	1.03606	0.629776	1.64512	0.0999447	0.999952
Olfr464	3.84975	2.37912	1.44619	1.6451	0.0999494	0.999952
Snx13	13584.5	-0.136388	0.0829126	-1.64497	0.0999769	0.999952
Sf3b5	3330.41	0.143443	0.0872148	1.64472	0.100029	0.999952
Vat1l	2341.58	-1.27176	0.773387	-1.6444	0.100093	0.999952
Slc31a1	7682.64	-0.24007	0.146047	-1.64379	0.100221	0.999952
1110032A03Rik	3490.99	0.167551	0.101932	1.64376	0.100225	0.999952
Ptpn14	3691.85	0.221603	0.134842	1.64342	0.100296	0.999952
Cenpa	451.673	0.176854	0.107616	1.64337	0.100306	0.999952
Gm8615	36.8849	-0.623686	0.3796	-1.64301	0.100381	0.999952
1700109K24Rik	74.0034	-0.43514	0.264856	-1.64293	0.100398	0.999952
Rhbdl3	2098.21	0.320735	0.195248	1.6427	0.100444	0.999952
Gm12108	59.4591	0.605505	0.368681	1.64236	0.100516	0.999952
Urb1	3590.59	-0.161797	0.0985253	-1.64219	0.100552	0.999952
Trabd	5653.04	-0.103987	0.0633303	-1.64198	0.100595	0.999952
Taf1	16359.8	-0.109844	0.0669117	-1.64162	0.100669	0.999952
Anxa5	31277.4	0.180912	0.110243	1.64102	0.100792	0.999952
Nid2	3756.58	-0.40736	0.248418	-1.63982	0.101043	0.999952
Myeov2	5249.34	0.15881	0.0968468	1.63981	0.101044	0.999952
Pik3c2g	150.037	0.479941	0.292691	1.63975	0.101057	0.999952
Vmac	3706.75	0.112114	0.0683759	1.63968	0.101072	0.999952
Rab33b	11685.8	-0.106478	0.0649429	-1.63956	0.101096	0.999952
5730403I07Rik	28.3157	0.622348	0.379645	1.63929	0.101153	0.999952
Trim17	355.087	0.267748	0.163337	1.63924	0.101164	0.999952
Zbed3	3270.66	0.0672207	0.0410125	1.63903	0.101207	0.999952
Kif20a	519.23	0.189092	0.115393	1.63868	0.101281	0.999952
Nr4a2	1225.18	-0.359782	0.219601	-1.63834	0.10135	0.999952
Hoxb2	1.80701	-4.89849	2.99015	-1.63821	0.101378	0.999952
Vps25	6861.75	0.130248	0.0795088	1.63816	0.101389	0.999952
Nfe2l1	27457.8	-0.135187	0.0825288	-1.63806	0.101409	0.999952
Rpa2	2769.37	0.0988782	0.0603667	1.63796	0.10143	0.999952
Zfp280d	4395.51	-0.146737	0.0896415	-1.63693	0.101645	0.999952
Fhl1	24994.3	0.15598	0.0952922	1.63686	0.101659	0.999952
2021-09-02	28499.7	-0.0791945	0.0484145	-1.63576	0.10189	0.999952
Cacnb2	835.137	0.241194	0.14749	1.63533	0.10198	0.999952
Maf1	15836.7	0.0705426	0.0431392	1.63523	0.102	0.999952
5330434G04Rik	239.257	-0.183177	0.112037	-1.63497	0.102056	0.999952
Cdkn2aip	3600.61	-0.109546	0.0670049	-1.63489	0.102072	0.999952
Rnf111	6221.43	-0.129245	0.0790692	-1.63458	0.102138	0.999952
1500011K16Rik	2346.71	0.171856	0.105148	1.63442	0.102171	0.999952
Top2b	21375.4	-0.0878208	0.0537495	-1.63389	0.102282	0.999952
Lrcol1	1.85412	2.96803	1.81665	1.63379	0.102303	0.999952
Snapin	15585.7	0.0856589	0.0524352	1.63361	0.10234	0.999952
Fam229b	870.23	0.194922	0.119326	1.63353	0.102358	0.999952
Apcdd1	10799.3	-0.33357	0.204236	-1.63326	0.102414	0.999952
Cd200r4	17.9726	1.07888	0.660642	1.63307	0.102454	0.999952
Lypla1	4925.52	-0.131562	0.0805668	-1.63296	0.102478	0.999952
Serpina9	7.82377	1.86248	1.14078	1.63263	0.102546	0.999952
Pdlim1	2167.82	0.225343	0.138049	1.63235	0.102606	0.999952
Slc35a3	4351.44	-0.113584	0.0696088	-1.63175	0.102731	0.999952
Lox	242.786	0.3479	0.213209	1.63173	0.102736	0.999952
Best2	7.35383	1.61344	0.988859	1.63162	0.10276	0.999952
Slfn4	8.69348	-1.44137	0.883598	-1.63125	0.102838	0.999952
Rnf223	86.087	0.513546	0.314885	1.6309	0.102911	0.999952
4930528A17Rik	32.2427	0.658698	0.403971	1.63056	0.102984	0.999952
Emp1	1636.67	0.414243	0.25409	1.6303	0.103037	0.999952
Sdc3	38101.1	-0.195766	0.120089	-1.63018	0.103064	0.999952
Crim1	16071.3	0.122134	0.0749364	1.62983	0.103137	0.999952
Srsf10	9910.77	-0.113052	0.0693794	-1.62948	0.103212	0.999952
Exo5	1146.71	0.138843	0.085224	1.62916	0.103279	0.999952
Islr	2514.1	-0.594085	0.364758	-1.62871	0.103374	0.999952
Spata31d1b	1.47923	-3.50609	2.15356	-1.62804	0.103516	0.999952
Ptpn12	7294.25	-0.170863	0.104979	-1.62759	0.103612	0.999952
Gm15972	89.6927	0.331123	0.203446	1.62757	0.103617	0.999952
Grem1	7.94791	1.50022	0.921854	1.6274	0.103653	0.999952
N4bp2l2	6944.2	-0.147205	0.0904672	-1.62716	0.103703	0.999952
Wdr37	6794.07	-0.070702	0.0434583	-1.62689	0.10376	0.999952
Gm5420	4.33939	-1.6821	1.03398	-1.62682	0.103776	0.999952
Tmem45a2	5.84155	-1.44024	0.885321	-1.6268	0.10378	0.999952
Ttk	125.409	0.320855	0.197278	1.62641	0.103862	0.999952
Mapkapk2	10291.9	-0.0941457	0.0579229	-1.62536	0.104086	0.999952
Bex1	645.168	0.445065	0.273841	1.62527	0.104105	0.999952
Scg5	7765.41	0.193371	0.119025	1.62462	0.104243	0.999952
Zfp189	1363.59	-0.178478	0.109878	-1.62433	0.104305	0.999952
Htra3	2881.21	0.145366	0.0895047	1.62412	0.104351	0.999952
Accsl	20.8315	-0.934507	0.575402	-1.62409	0.104356	0.999952
Vegfa	66277	-0.178368	0.109827	-1.62408	0.104359	0.999952
Hspb6	1346.86	0.207195	0.127662	1.623	0.104589	0.999952
Nmrk2	1.30924	2.43304	1.49928	1.6228	0.104632	0.999952
Trim29	162.437	0.532135	0.32792	1.62276	0.104641	0.999952
B3gnt8	201.948	0.267576	0.164891	1.62275	0.104644	0.999952
Btaf1	7807.63	-0.16406	0.101133	-1.62222	0.104756	0.999952
Slc17a8	35.3501	1.22151	0.753104	1.62196	0.104811	0.999952
Gata2	1275.26	-0.326858	0.20154	-1.6218	0.104846	0.999952
Zic3	1089.45	-0.269386	0.166124	-1.6216	0.10489	0.999952
Stra6	660.614	-0.59691	0.368107	-1.62157	0.104896	0.999952
Ift27	7062.79	0.189329	0.11677	1.62138	0.104937	0.999952
Rps6ka3	4785.51	-0.124253	0.0766534	-1.62098	0.105023	0.999952
Phf23	6883.14	-0.0869153	0.0536446	-1.62021	0.105188	0.999952
Zfp87	1538.08	-0.105983	0.0654167	-1.62012	0.105207	0.999952
Icam2	472.623	-0.349491	0.215739	-1.61997	0.105238	0.999952
Dydc2	192.87	0.507512	0.313314	1.61982	0.105271	0.999952
Cacng6	15.0318	1.18936	0.73437	1.61956	0.105327	0.999952
Rhbg	50.9073	0.534405	0.330127	1.61879	0.105493	0.999952
Ythdf1	7938.34	-0.0727904	0.0449752	-1.61846	0.105564	0.999952
Pik3ip1	20923.5	0.161788	0.0999685	1.61839	0.105579	0.999952
Oscp1	5233.72	0.359739	0.222303	1.61824	0.105611	0.999952
Ncapg	193.684	0.247828	0.153194	1.61774	0.105719	0.999952
Oxa1l	7945.03	0.100075	0.0618633	1.61768	0.105731	0.999952
1810019D21Rik	10.4083	-1.48402	0.917783	-1.61696	0.105886	0.999952
Ankrd34b	131.207	0.483575	0.299134	1.61659	0.105968	0.999952
Osr2	10.067	-1.18082	0.730589	-1.61626	0.106038	0.999952
Tbc1d24	4580.05	-0.169092	0.104622	-1.61622	0.106046	0.999952
1700007J10Rik	150.174	-0.375652	0.23247	-1.61592	0.106111	0.999952
Eno1b	35.3346	-0.385635	0.238711	-1.61549	0.106205	0.999952
Izumo1	11.9934	-1.28021	0.792485	-1.61544	0.106217	0.999952
Bsg	75691.6	-0.18106	0.11209	-1.61531	0.106243	0.999952
Ctrb1	2.73294	-2.12131	1.31329	-1.61526	0.106253	0.999952
Mir1900	10.7271	-0.955667	0.591656	-1.61524	0.106259	0.999952
Gm13889	5546.77	0.254707	0.157705	1.61509	0.106291	0.999952
Prmt7	3571.01	-0.0949384	0.0587828	-1.61507	0.106295	0.999952
Mdga2	10002.2	-0.165697	0.102619	-1.61467	0.106381	0.999952
Yes1	4399.07	-0.159731	0.0989531	-1.61421	0.106482	0.999952
Gm4952	1.48196	2.59429	1.60744	1.61392	0.106545	0.999952
Hist1h2bn	67.2376	-0.310413	0.192344	-1.61384	0.106562	0.999952
C920025E04Rik	89.9929	-0.336983	0.208823	-1.61372	0.106587	0.999952
Rnf166	4188.66	0.0735441	0.0455745	1.61371	0.10659	0.999952
Pcdhga10	2006.8	-0.153016	0.0948252	-1.61366	0.1066	0.999952
Fam171a2	2105.83	0.262461	0.162657	1.61358	0.106619	0.999952
Frem1	2244.61	-0.460344	0.285444	-1.61273	0.106803	0.999952
Rilp	337.556	-0.27501	0.170631	-1.61172	0.107022	0.999952
Mir6541	1.00267	-3.99239	2.4781	-1.61107	0.107164	0.999952
Cyp4x1	44.4447	0.692072	0.429665	1.61072	0.10724	0.999952
Kansl1l	4150.93	-0.12258	0.0761108	-1.61054	0.10728	0.999952
Scd1	62879.3	-0.191058	0.118642	-1.61037	0.107317	0.999952
Actg2	16.118	1.28768	0.799673	1.61026	0.10734	0.999952
D930020B18Rik	250.726	0.322508	0.200306	1.61008	0.107381	0.999952
Psrc1	406.984	0.325961	0.202462	1.60999	0.107401	0.999952
Idh3g	16533.9	0.11584	0.0719549	1.60989	0.107421	0.999952
Tex16	1.83028	2.96098	1.83935	1.6098	0.107442	0.999952
Fam133b	4309.03	0.138488	0.0860433	1.60952	0.107503	0.999952
Zfp84	4043.23	-0.112704	0.070026	-1.60945	0.107517	0.999952
Arap3	3694.03	-0.427911	0.26597	-1.60887	0.107645	0.999952
Aldh1b1	178.745	0.234659	0.145912	1.60823	0.107785	0.999952
Mir338	4.77811	1.57415	0.979084	1.60778	0.107883	0.999952
Fam185a	1304.61	0.153103	0.0952361	1.60761	0.107921	0.999952
Igf1	1223.79	-1.04078	0.647532	-1.6073	0.107989	0.999952
Trim34a	650.756	-0.303671	0.188976	-1.60693	0.108069	0.999952
Gimap1	390.253	-0.361108	0.22473	-1.60685	0.108088	0.999952
Dlx2	916.356	0.398283	0.247886	1.60672	0.108117	0.999952
Gypa	4.93041	-1.34761	0.838842	-1.60651	0.108161	0.999952
Coil	2161.76	-0.0753814	0.0469307	-1.60623	0.108223	0.999952
B230209E15Rik	623.052	0.323228	0.201265	1.60598	0.108278	0.999952
Cxcl17	11.208	-0.823427	0.513214	-1.60445	0.108614	0.999952
4933421O10Rik	1298.69	0.197108	0.122851	1.60445	0.108615	0.999952
Vapa	16575.8	0.137405	0.0856489	1.60428	0.108652	0.999952
Ehhadh	1917.15	0.176161	0.109807	1.60427	0.108655	0.999952
Ppp1r3b	550.313	-0.608669	0.379408	-1.60426	0.108657	0.999952
Naa11	4.18763	-1.82495	1.13762	-1.60418	0.108674	0.999952
Slpi	29.8497	0.553967	0.345395	1.60386	0.108744	0.999952
Ccser2	11349.4	-0.136356	0.0850202	-1.60381	0.108756	0.999952
Slc24a5	353.158	-0.568194	0.354293	-1.60374	0.108772	0.999952
Ccdc38	61.5587	-0.468657	0.292252	-1.60361	0.108801	0.999952
Gtf2e1	3635.45	-0.0953071	0.0594398	-1.60342	0.108841	0.999952
Mrpl4	6073.84	0.1194	0.0744792	1.60313	0.108907	0.999952
Sfxn4	1706.48	0.185831	0.115946	1.60274	0.108993	0.999952
Cachd1	9594.36	-0.118194	0.0737453	-1.60274	0.108993	0.999952
Prkcdbp	10150.2	0.110933	0.0692151	1.60273	0.108994	0.999952
Zfyve16	5184.55	-0.200113	0.124878	-1.60246	0.109053	0.999952
Strn3	11885.4	-0.0936029	0.0584313	-1.60193	0.109171	0.999952
Bdkrb1	175.885	0.504964	0.315233	1.60187	0.109183	0.999952
Gm5468	34.4231	-0.445715	0.278264	-1.60177	0.109207	0.999952
Mcl1	19176.3	-0.10402	0.0649511	-1.60151	0.109264	0.999952
Pin4	715.702	0.187886	0.117343	1.60118	0.109337	0.999952
Krt78	5.77343	1.23444	0.771029	1.60103	0.10937	0.999952
Npy4r	1.34826	2.48084	1.54972	1.60084	0.109413	0.999952
Cldn1	323.668	-1.75521	1.09647	-1.60078	0.109425	0.999952
Larp6	11789	0.207419	0.129597	1.60049	0.10949	0.999952
Hephl1	1.90706	-3.39583	2.12191	-1.60036	0.109518	0.999952
Anpep	4238.45	0.284899	0.178033	1.60026	0.10954	0.999952
Srpx	194.311	-0.805054	0.503157	-1.60001	0.109597	0.999952
Olfr653	2.35087	-2.11681	1.32321	-1.59975	0.109654	0.999952
Zfp408	2901.39	-0.10844	0.0677865	-1.59973	0.109658	0.999952
Six3os1	1248.48	0.601594	0.376066	1.5997	0.109665	0.999952
Zfp948	1611.3	-0.212241	0.132677	-1.59968	0.109669	0.999952
Gm16023	351.749	-0.432616	0.270551	-1.59902	0.109817	0.999952
4732491K20Rik	440.966	0.182436	0.114094	1.599	0.109821	0.999952
Meox1	100.617	-0.601786	0.376373	-1.59891	0.10984	0.999952
Tmem263	3958.95	-0.117041	0.0732022	-1.59888	0.109848	0.999952
Zdhhc4	3665.72	0.0772811	0.048339	1.59873	0.10988	0.999952
Mir339	17.1166	0.77286	0.483623	1.59806	0.110029	0.999952
Gm14326	1281.44	-0.193966	0.121379	-1.59802	0.110039	0.999952
Krt12	451.056	0.588712	0.368426	1.59791	0.110063	0.999952
Wdr75	3054.13	-0.119003	0.0744951	-1.59747	0.110162	0.999952
Irf7	624.265	-0.348872	0.218515	-1.59656	0.110364	0.999952
Gucy2f	596.682	-0.951028	0.595712	-1.59646	0.110387	0.999952
Tpo	37.7089	0.687821	0.430864	1.59637	0.110405	0.999952
Tm2d2	10027.7	0.125131	0.0784013	1.59603	0.110482	0.999952
Slc19a1	8492.06	0.203033	0.127235	1.59573	0.110549	0.999952
Plk2	3844.98	-0.237926	0.149124	-1.59549	0.110602	0.999952
Itgbl1	125.783	0.471424	0.295477	1.59547	0.110607	0.999952
Orm1	2.57347	-2.12469	1.33184	-1.5953	0.110645	0.999952
Fam219b	4320.64	-0.0967044	0.0606255	-1.59511	0.110688	0.999952
Zfp572	3.62634	2.32017	1.45476	1.59489	0.110738	0.999952
Mip	23.3379	0.77749	0.487612	1.59448	0.110828	0.999952
Snx25	3573.56	-0.155341	0.0974517	-1.59403	0.110929	0.999952
Nedd9	5697.7	-0.262012	0.164376	-1.59398	0.110941	0.999952
Cxcr3	81.005	-0.561773	0.352437	-1.59397	0.110943	0.999952
Elmod3	8707.56	0.275217	0.172712	1.5935	0.111049	0.999952
Lrch2	3261.07	-0.128274	0.0805014	-1.59344	0.111061	0.999952
Zfp780b	2031.45	-0.136462	0.0856633	-1.59301	0.111158	0.999952
Fbxo32	7805.51	0.243375	0.152778	1.59299	0.111162	0.999952
Ppp1r9a	16277.8	-0.138093	0.0867427	-1.59198	0.111389	0.999952
Slc25a34	7263.59	0.384108	0.241318	1.59171	0.11145	0.999952
Gm14379	116.292	-0.374843	0.23551	-1.59162	0.11147	0.999952
Nkx2-4	1.75537	-2.87217	1.80468	-1.59152	0.111494	0.999952
Bbx	6131.58	-0.0930093	0.0584497	-1.59127	0.111549	0.999952
Kidins220	75017.5	-0.12518	0.0786795	-1.59101	0.111606	0.999952
Crlf3	7273.9	-0.20757	0.130466	-1.59098	0.111613	0.999952
Scn1a	599.136	0.422535	0.265586	1.59095	0.11162	0.999952
Ubxn7	10485.8	-0.1326	0.0833512	-1.59086	0.111642	0.999952
[truncated: 22,412 more rows]

## Sheet: Sheet6
	baseMean	log2FoldChange	lfcSE	stat	pvalue	padj
Aldh7a1	11934.5	-2.07323	0.0959567	-21.6059	1.57966e-103	3.24556e-99
Esr1	1173.09	4.14501	0.225751	18.361	2.69826e-75	2.77192e-71
Slc1a3	331686	-1.05968	0.121479	-8.72317	2.70508e-18	1.85262e-14
Fbxl19	4077.79	0.319464	0.0596827	5.35271	8.66476e-08	0.000445065
Lsm11	930.599	0.398355	0.0788073	5.0548	4.3084e-07	0.00177041
Hspa1b	3645.69	1.22845	0.263461	4.66275	3.12018e-06	0.0106845
Hspa1a	3049.02	1.01663	0.229328	4.43307	9.28993e-06	0.0272673
Lrg1	98.0338	2.80409	0.656423	4.27177	1.93925e-05	0.0465309
Pnpla3	550.175	0.470962	0.110537	4.26066	2.03825e-05	0.0465309
A630020A06	31.5456	1.52747	0.368896	4.14066	3.46301e-05	0.0711509
Vwa5b2	404.178	0.784661	0.195335	4.017	5.89434e-05	0.110095
Lcn2	91.5401	4.7424	1.21383	3.90699	9.34544e-05	0.16001
Sema5b	2195.42	-0.335736	0.0864265	-3.88464	0.000102481	0.161967
1700029I15Rik	124.801	0.681226	0.177595	3.83585	0.000125131	0.183639
Agmo	3590.6	-0.265822	0.0714994	-3.71782	0.000200947	0.275244
Necab2	438.93	0.554942	0.150337	3.69133	0.000223086	0.28647
Tmem191c	1499.38	0.514408	0.141436	3.63704	0.000275791	0.287047
Rab26os	172.04	0.619372	0.170457	3.6336	0.000279498	0.287047
Chst13	2.49302	-4.77049	1.3197	-3.61482	0.000300559	0.287047
Gm609	29.4398	-1.20921	0.334595	-3.61396	0.000301556	0.287047
Haus3	867.105	0.396084	0.109894	3.60425	0.000313061	0.287047
Sap30	1492.18	0.50048	0.139813	3.57964	0.000344063	0.287047
Gtpbp2	6713.18	0.215135	0.0606267	3.54852	0.000387408	0.287047
Cebpd	2861.97	0.570827	0.161158	3.54204	0.00039704	0.287047
Nkx2-2	1664.79	-0.537462	0.152004	-3.53583	0.000406496	0.287047
Tbkbp1	6038.37	0.296947	0.0839905	3.53548	0.000407034	0.287047
Irf2bp2	12123.2	0.25734	0.0727955	3.5351	0.000407615	0.287047
Nob1	2116.97	0.265281	0.0751251	3.53119	0.000413694	0.287047
Mroh1	5152.37	0.249669	0.0708319	3.52481	0.000423792	0.287047
Mir7237	2.09245	4.48687	1.27428	3.52109	0.000429775	0.287047
Tm6sf2	97.1508	0.70198	0.199707	3.51505	0.000439673	0.287047
Pde7b	1598.25	-0.370291	0.105478	-3.51062	0.00044707	0.287047
Gm19705	86.0683	0.708876	0.203649	3.48087	0.000499783	0.296851
Pabpn1	24689	0.412338	0.118467	3.48061	0.000500267	0.296851
Tfap2a	125.434	-0.687159	0.197589	-3.47773	0.000505684	0.296851
Haus2	2631.79	-0.171124	0.0493443	-3.46796	0.000524417	0.299296
Ptch2	83.9823	-1.27063	0.371294	-3.42217	0.000621227	0.344966
Ccnl2	10219.3	0.290779	0.0851827	3.41359	0.000641133	0.346651
Npff	349.819	0.434741	0.129735	3.35099	0.000805232	0.421272
Usp21	4392.15	0.202626	0.0605594	3.3459	0.000820154	0.421272
Pou2af1	11.9552	-2.30371	0.690263	-3.33744	0.000845535	0.423716
Clic3	380.842	0.569586	0.172144	3.30877	0.00093708	0.450874
Oacyl	141	-0.685795	0.207388	-3.30682	0.000943618	0.450874
Exosc6	1112.95	0.338116	0.102679	3.29293	0.000991479	0.462975
Wdr4	2503.36	0.219405	0.0671784	3.266	0.00109077	0.47197
AI507597	133.509	1.02599	0.315402	3.25297	0.00114205	0.47197
Ccdc84	882.026	0.290195	0.0892152	3.25275	0.00114292	0.47197
Zfp827	3103.31	-0.238295	0.0732889	-3.25145	0.0011482	0.47197
Trim36	3345.04	-0.518264	0.159473	-3.24985	0.00115467	0.47197
Mansc1	1097.03	-0.339453	0.104685	-3.24263	0.00118434	0.47197
Rnmtl1	588.866	0.298933	0.0923508	3.23693	0.00120822	0.47197
Ifrd2	1130.12	0.246476	0.0762317	3.23325	0.00122391	0.47197
Tyw5	1000.99	0.284423	0.0879958	3.23224	0.00122826	0.47197
1700124L16Rik	11.7721	1.44557	0.447627	3.22941	0.00124045	0.47197
Ifi27	6247.3	0.4384	0.136456	3.21276	0.00131468	0.491115
Fam98c	986.973	0.304397	0.0950769	3.20159	0.00136671	0.501438
Foxp1	3353.18	-0.274186	0.0859875	-3.18867	0.00142929	0.507486
Hs3st1	3746.6	-0.399947	0.125454	-3.188	0.0014326	0.507486
Trib1	4871.47	0.563111	0.177345	3.17523	0.00149715	0.521365
Mfap4	135.516	-0.758931	0.239513	-3.16865	0.00153149	0.522713
Mitd1	674.101	0.24326	0.0768644	3.1648	0.00155191	0.522713
Rgl2	10041.2	0.261823	0.083658	3.12968	0.00174996	0.579916
Mib2	12008.1	0.267792	0.0858271	3.12013	0.0018077	0.583096
Cep83os	1307.34	-0.264536	0.0850293	-3.11112	0.00186378	0.583096
Robo1	3852.53	-0.439981	0.141614	-3.1069	0.00189059	0.583096
Arsj	74.2806	-0.704025	0.226841	-3.10361	0.00191178	0.583096
3110062M04Rik	373.855	0.328911	0.106031	3.10204	0.00192192	0.583096
Unc119	1973.12	0.278396	0.0898729	3.09767	0.00195051	0.583096
Cebpa	4751.01	0.569183	0.184541	3.08432	0.00204017	0.583096
Klrg2	178.637	1.1761	0.382525	3.07456	0.00210811	0.583096
Nop2	2505.67	0.160325	0.0521512	3.07424	0.00211037	0.583096
Dvl1	10502.6	0.190039	0.0618422	3.07296	0.00211946	0.583096
Arsk	3311.33	-0.190939	0.0621663	-3.07142	0.00213041	0.583096
Onecut2	222.259	-0.560229	0.18274	-3.06572	0.00217147	0.583096
Ercc6l	67.4787	-0.757248	0.247252	-3.06265	0.00219386	0.583096
Tmem86b	578.808	0.380106	0.124158	3.06146	0.00220262	0.583096
Cfp	1543.86	0.355006	0.115963	3.06137	0.0022033	0.583096
Muc13	8.59809	1.84379	0.60308	3.05728	0.00223355	0.583096
Cilp	98.0023	-0.797016	0.260791	-3.05615	0.00224202	0.583096
Upk1a	44.5501	0.712971	0.234533	3.03996	0.00236613	0.607681
Csrnp1	3984.25	0.434957	0.144065	3.01916	0.00253475	0.629428
Fgf17	35.2149	0.904081	0.29947	3.01893	0.00253665	0.629428
Dancr	298.634	0.346622	0.114973	3.0148	0.00257149	0.629428
Shisa2	924.396	-0.992358	0.329186	-3.01458	0.00257335	0.629428
Dzip1l	7649.34	0.507331	0.168618	3.00876	0.00262316	0.634064
Zfp523	6411.89	0.247911	0.0825573	3.0029	0.00267424	0.638895
Syt7	3262.01	0.379154	0.126616	2.99452	0.00274874	0.648632
Smpd3	3030.5	-0.251575	0.0841028	-2.99128	0.00277814	0.648632
Lrrc32	977.656	-0.665339	0.22272	-2.98734	0.0028142	0.649668
Phospho2	1463.85	0.251629	0.0845369	2.97656	0.00291504	0.651431
Igfals	15.1906	-1.29442	0.43502	-2.97554	0.00292476	0.651431
Hs3st4	407.188	0.652496	0.219484	2.97287	0.0029503	0.651431
Fam57b	708.245	0.338517	0.113966	2.97035	0.00297461	0.651431
Syne4	146.387	0.650296	0.219217	2.96644	0.00301266	0.651431
Pcdhb21	109.886	-0.824951	0.279256	-2.9541	0.00313579	0.651431
Map3k10	6152.1	0.37631	0.127388	2.95405	0.00313637	0.651431
Gpr137b	1606.85	-0.204118	0.0691291	-2.95271	0.00315002	0.651431
Zdhhc13	1526.46	-0.203804	0.069103	-2.94927	0.00318524	0.651431
Nfkbia	14389.8	0.457784	0.155278	2.94816	0.00319675	0.651431
Ifitm6	14.1361	-1.18535	0.402276	-2.94661	0.00321274	0.651431
Phospho1	171.802	0.498655	0.169232	2.94657	0.00321317	0.651431
Errfi1	8139.72	0.701074	0.23809	2.94457	0.00323401	0.651431
E330033B04Rik	298.95	0.375163	0.128033	2.93022	0.00338723	0.67567
1600020E01Rik	481.391	0.370168	0.126519	2.92578	0.00343589	0.676248
Mir7036	58.8682	0.750056	0.256519	2.92397	0.00345595	0.676248
Samd1	3327.75	0.229291	0.0785868	2.91768	0.00352646	0.677377
Irf2bp1	6400.37	0.128767	0.044163	2.91573	0.0035486	0.677377
Phf23	4493.49	0.254823	0.0874298	2.9146	0.00356149	0.677377
Trim6	44.136	-0.833596	0.286555	-2.90903	0.00362551	0.677377
Pcdhgb2	1124.62	-0.45361	0.155936	-2.90894	0.00362657	0.677377
Nsmf	27820.5	0.287967	0.0993227	2.89931	0.00373989	0.685157
Map6d1	11267.5	-0.438994	0.151508	-2.8975	0.00376152	0.685157
Acap3	6380.36	0.228232	0.0787839	2.89694	0.00376826	0.685157
AI987944	1530.8	-0.170188	0.0588619	-2.89131	0.00383637	0.687634
Bend3	873.823	-0.3582	0.123932	-2.89029	0.00384882	0.687634
Fam43a	2963.45	0.616162	0.213724	2.88298	0.00393935	0.69774
Gm8615	23.986	1.03825	0.361232	2.87419	0.00405066	0.710549
Npas1	182.748	0.429853	0.149678	2.87185	0.00408083	0.710549
Alg9	2889.06	-0.154054	0.0537131	-2.86809	0.00412953	0.712985
Hsd17b1	46.4122	0.906314	0.316674	2.86198	0.00421005	0.713076
Tma16	1160.28	1.21455	0.425193	2.85646	0.00428392	0.713076
Cyb5r2	86.5514	-0.556294	0.194817	-2.85546	0.00429739	0.713076
Speer4a	32.2289	-1.13034	0.396443	-2.85119	0.00435555	0.713076
Polr3e	10643.9	0.659853	0.231601	2.84909	0.00438445	0.713076
Igflr1	1021.15	0.447123	0.15695	2.84882	0.00438819	0.713076
Heyl	4612.94	-0.531829	0.186742	-2.84794	0.00440029	0.713076
Sel1l3	1976.68	-0.338574	0.118978	-2.84568	0.00443174	0.713076
Foxh1	10.9355	-1.43712	0.505531	-2.8428	0.00447197	0.713076
Dclre1b	2255.25	0.546335	0.192441	2.83897	0.00452598	0.713076
Gm5141	431.62	-0.341377	0.120271	-2.83839	0.00453418	0.713076
Pagr1a	4223.52	0.333972	0.11782	2.8346	0.00458825	0.713076
Plch2	857.301	0.551609	0.194832	2.8312	0.00463736	0.713076
Tmem190	49.2611	-0.760074	0.268611	-2.82965	0.00465991	0.713076
Nol4l	4320.65	-0.412171	0.145662	-2.82963	0.00466012	0.713076
Fam132a	936.532	0.296959	0.10501	2.82791	0.00468536	0.713076
Ciz1	4202.48	0.130244	0.0461155	2.8243	0.00473839	0.715248
1500012F01Rik	1054.35	0.477879	0.169625	2.81727	0.00484344	0.715248
Pcdhga1	478.111	-0.612175	0.217338	-2.81669	0.0048521	0.715248
Zfp296	103.233	0.693643	0.246354	2.81564	0.00486808	0.715248
Trim41	5503.31	0.17232	0.061312	2.81054	0.00494582	0.715248
Snora64	70.5356	0.622196	0.221902	2.80392	0.00504847	0.715248
Dnajb1	6172.41	0.536677	0.191407	2.80385	0.00504967	0.715248
Fam102a	20108.4	-0.163085	0.0582406	-2.80019	0.0051072	0.715248
Camkv	3116.06	0.421349	0.150552	2.7987	0.00513093	0.715248
Bnc2	29.2144	-1.31046	0.468435	-2.79754	0.00514942	0.715248
Wbscr16	1901.13	0.267235	0.0955608	2.7965	0.00516599	0.715248
Snhg6	509.941	0.413147	0.147768	2.79592	0.00517524	0.715248
Jmjd6	2919.57	0.285665	0.10226	2.79351	0.00521397	0.715248
Gm4890	134.753	-0.533595	0.191167	-2.79125	0.00525048	0.715248
Inhba	204.726	-0.447201	0.160306	-2.78967	0.00527622	0.715248
BC037034	4484.99	0.34627	0.124132	2.78952	0.00527859	0.715248
Akap8l	9547.43	0.260768	0.0935075	2.78874	0.00529143	0.715248
Luc7l3	21763.6	0.301111	0.108143	2.78437	0.0053632	0.715588
Tmc4	363.681	0.496384	0.178277	2.78434	0.0053636	0.715588
Mir682	173.551	0.461652	0.166108	2.77923	0.00544875	0.722259
Bspry	61.9396	0.589787	0.212548	2.77484	0.00552285	0.723133
Med20	2740.3	0.228695	0.0824223	2.77467	0.00552574	0.723133
A430005L14Rik	1244.47	0.285758	0.103139	2.7706	0.00559523	0.727593
Cdk9	5856.82	0.232213	0.0839535	2.76597	0.0056754	0.733375
Lime1	5956.62	0.280044	0.101487	2.7594	0.00579068	0.739258
Idnk	1320.15	0.237346	0.0860188	2.75923	0.00579378	0.739258
E4f1	3555.22	0.222223	0.0805956	2.75726	0.00582886	0.739258
Smarcd2	4216.92	0.399846	0.145728	2.74377	0.00607375	0.758744
Recql	1483.97	-0.182153	0.0663909	-2.74365	0.00607611	0.758744
Rac3	689.091	0.277765	0.101519	2.73608	0.00621755	0.758744
Tmem82	642.985	0.892349	0.326311	2.73466	0.00624446	0.758744
Rspo1	181.486	0.664859	0.24325	2.73324	0.00627152	0.758744
Zfp830	1816.2	0.255577	0.0935181	2.73291	0.00627769	0.758744
Gas5	6305.28	0.31228	0.114348	2.73095	0.00631513	0.758744
Pcdhb8	160.31	-0.576568	0.211515	-2.72589	0.00641277	0.758744
Cars2	996.684	0.252959	0.0928072	2.72563	0.00641779	0.758744
Robo2	2141.17	-0.384418	0.14111	-2.72425	0.00644473	0.758744
Zfp955b	1219.43	-0.33073	0.121466	-2.72282	0.0064728	0.758744
Mir466o	3.95671	3.67091	1.34877	2.72168	0.00649507	0.758744
Nyap1	1275.36	0.331617	0.121871	2.72104	0.00650765	0.758744
Nrxn1	64553.2	-0.399051	0.146748	-2.71929	0.00654225	0.758744
Nle1	1046.42	0.224429	0.0825568	2.71848	0.00655822	0.758744
AI504432	808.627	-0.561172	0.206486	-2.71772	0.00657337	0.758744
Rcan1	4840.79	0.258456	0.0953744	2.70991	0.00673008	0.764337
Snrnp70	48725.6	0.290499	0.107205	2.70976	0.00673325	0.764337
Snhg12	791.453	0.30045	0.110878	2.70975	0.00673343	0.764337
E030025P04Rik	9.7724	-1.80304	0.666339	-2.70589	0.00681216	0.769026
Omg	25492.3	-0.285015	0.105524	-2.70094	0.00691436	0.772189
Gm11974	226.11	0.332199	0.12301	2.70059	0.00692163	0.772189
Zfp41	1845.52	-0.281586	0.104326	-2.69909	0.00695294	0.772189
Rsf1os1	2.99566	3.04681	1.12962	2.6972	0.00699245	0.772402
Coro6	126.765	0.84957	0.3157	2.69107	0.00712234	0.782544
Ube2i	4868.86	0.13011	0.0484229	2.68694	0.00721091	0.786622
Rfxap	2037.18	0.223056	0.0831679	2.68199	0.0073185	0.786622
Gm19466	9.8664	-1.50808	0.562312	-2.68193	0.00731987	0.786622
Zfp11	701.849	-0.247452	0.0923065	-2.68076	0.00734548	0.786622
Slc39a2	196.099	0.585367	0.218463	2.67948	0.00737359	0.786622
Ears2	794.239	0.293066	0.109403	2.67878	0.00738918	0.786622
2810021J22Rik	1034.97	-0.237072	0.0885655	-2.6768	0.00743298	0.787207
Rabep2	2360.56	0.227058	0.0851069	2.66792	0.00763225	0.798778
Gm11715	3.58998	2.67184	1.0017	2.66731	0.00764616	0.798778
Hsdl1	3862.39	0.151257	0.0567195	2.66675	0.00765888	0.798778
Kcnh3	1510.18	0.620524	0.233079	2.66229	0.0077612	0.805361
Far2	321.372	-0.458427	0.172342	-2.65998	0.00781453	0.80682
Ppp1r1a	957.962	0.331574	0.124837	2.65606	0.00790588	0.808227
Hars2	3024.4	0.151994	0.0572262	2.65602	0.00790682	0.808227
Prpf38b	8024.23	0.208285	0.078552	2.65156	0.00801221	0.813599
Atg16l2	1747.7	0.329168	0.124199	2.65033	0.00804132	0.813599
Gp1bb	1014.93	0.558265	0.210763	2.64878	0.00807818	0.813599
Gm20751	235.104	0.46433	0.175755	2.64192	0.00824364	0.826214
Dcun1d5	2521.75	0.176546	0.0668768	2.63986	0.00829402	0.827228
Rapgef3	29474.2	0.288596	0.109391	2.63821	0.00833457	0.827256
Lncbate1	1.55975	3.54747	1.34687	2.63385	0.00844224	0.827601
Mybpc3	11.9916	1.65167	0.627203	2.63339	0.00845375	0.827601
Safb2	10345	0.268228	0.101918	2.63181	0.00849318	0.827601
Ggnbp1	1798.51	0.419973	0.15959	2.63157	0.00849917	0.827601
Car11	2843.77	0.283126	0.107805	2.62629	0.00863223	0.834454
Slc6a12	285.432	-1.03396	0.394	-2.62427	0.00868349	0.834454
Gpr137b-ps	1996.73	-0.188289	0.0717576	-2.62396	0.00869139	0.834454
Nfe2l3	2467.94	-0.3686	0.140695	-2.61984	0.00879699	0.837374
Bzrap1	10321.6	0.267233	0.102046	2.61876	0.00882508	0.837374
Mir145a	5.14255	-1.55473	0.593857	-2.61802	0.00884407	0.837374
Rasl11a	945.25	0.579621	0.222039	2.61045	0.00904221	0.849913
1700017B05Rik	8116.51	0.355495	0.136237	2.60939	0.00907046	0.849913
Acrbp	912.219	0.369826	0.141791	2.60825	0.0091006	0.849913
Fbxo48	105.9	-0.643007	0.246827	-2.60509	0.00918502	0.850627
Ercc5	3221.35	0.17968	0.0689786	2.60487	0.00919104	0.850627
Med11	775.8	0.212116	0.0816899	2.5966	0.00941518	0.863791
Gng13	160.099	0.787344	0.30323	2.59652	0.00941737	0.863791
Tubb2a	21531.3	0.233037	0.089811	2.59475	0.00946599	0.864392
Zc3h8	501.43	0.273373	0.105514	2.59086	0.00957357	0.867484
Erv3	182.128	-0.348552	0.134551	-2.59048	0.00958429	0.867484
Kdm4d	46.9537	-0.544498	0.21037	-2.58828	0.00964563	0.868733
Pygo2	6699.94	0.216606	0.0837944	2.58496	0.00973895	0.868733
Golga7b	1263.33	0.527654	0.204131	2.58487	0.00974147	0.868733
4930443O20Rik	9.05545	-1.27146	0.492125	-2.58361	0.00977722	0.868733
Prr5	4941.64	0.514633	0.199346	2.58161	0.00983402	0.868733
Csad	5692.98	0.28264	0.109751	2.57528	0.0100159	0.868733
Pcdhb19	301.308	-0.485198	0.188506	-2.57392	0.0100553	0.868733
Maz	13509.2	0.183006	0.0711241	2.57306	0.0100805	0.868733
Eif4ebp1	630.127	0.430459	0.167382	2.57172	0.0101195	0.868733
Myh11	4388.62	-0.349392	0.135941	-2.57016	0.010165	0.868733
2700049A03Rik	893.082	-0.224923	0.0875594	-2.5688	0.0102051	0.868733
Esrra	6250.03	0.287809	0.112051	2.56856	0.0102123	0.868733
Ada	689.811	1.01781	0.396589	2.56641	0.0102759	0.868733
Dnase1l2	398.561	0.44448	0.173462	2.56241	0.0103949	0.868733
D8Ertd82e	6533.08	-0.326949	0.127652	-2.56124	0.0104298	0.868733
Coro2a	604.193	0.396258	0.154736	2.56087	0.0104411	0.868733
Mafk	2772.35	0.399928	0.156197	2.56042	0.0104547	0.868733
Matk	1774.45	0.486765	0.190143	2.56	0.0104671	0.868733
Casc5	111.817	-0.661547	0.25851	-2.55908	0.010495	0.868733
Wdr89	246.631	-0.364018	0.142263	-2.55878	0.0105041	0.868733
Mgme1	1477.25	0.21071	0.0824439	2.5558	0.0105944	0.868733
Scx	90.3641	0.642885	0.251593	2.55525	0.010611	0.868733
Pgpep1l	59.6737	-0.572448	0.224029	-2.55525	0.0106113	0.868733
Snhg3	628.059	0.341734	0.133867	2.55278	0.0106866	0.868733
Zfp799	2242.15	-0.243063	0.09522	-2.55264	0.0106909	0.868733
Nfkbil1	1342.44	0.237652	0.0931713	2.5507	0.0107507	0.868733
Snora74a	5.82767	1.93146	0.757428	2.55003	0.0107714	0.868733
Ddit4	27100.2	0.483845	0.18985	2.54857	0.0108166	0.868733
Prkag2os1	48.6612	0.642126	0.252104	2.54707	0.0108631	0.868733
Sh3bp2	2655.51	0.501708	0.196983	2.54696	0.0108666	0.868733
Prss46	9.50527	1.67196	0.656948	2.54504	0.0109266	0.870151
Pappa2	71.2327	-0.654206	0.257749	-2.53815	0.011144	0.877966
Gm2694	25.496	1.16906	0.460752	2.53729	0.0111716	0.877966
Alox8	60.3997	-0.787835	0.310747	-2.5353	0.0112352	0.877966
Ciita	208.07	-0.743065	0.293175	-2.53454	0.0112594	0.877966
Rab15	1821.96	0.530263	0.209246	2.53417	0.0112715	0.877966
Slc25a43	28.8899	-0.789077	0.311858	-2.53024	0.0113984	0.877966
Coprs	1240.31	0.281156	0.111132	2.52992	0.011409	0.877966
Mrvi1	1092.91	-0.540808	0.213803	-2.52947	0.0114236	0.877966
Prkcd	5077.16	0.358433	0.141826	2.52727	0.0114952	0.877966
Plk4	408.982	-0.287495	0.113764	-2.52711	0.0115007	0.877966
Kirrel3	12236.3	-0.200235	0.0792618	-2.52624	0.011529	0.877966
Cdk5r2	2948.52	0.534087	0.211439	2.52597	0.011538	0.877966
Srsf1	16644.4	0.168863	0.0669179	2.52344	0.0116213	0.877966
Jade2	8183.8	0.53635	0.212552	2.52339	0.011623	0.877966
Luc7l	6636.89	0.253666	0.100595	2.52166	0.0116804	0.879069
Arrdc2	14501.6	0.894661	0.35514	2.51917	0.011763	0.879281
Gm6484	20.5414	-1.56882	0.623486	-2.51621	0.0118625	0.879281
Spata5l1	1074.42	0.411742	0.163645	2.51607	0.0118671	0.879281
Cnnm3	7616.36	-0.16808	0.0668245	-2.51524	0.0118951	0.879281
Cpeb4	23670.2	-0.589255	0.234382	-2.51408	0.0119344	0.879281
2900005J15Rik	155.079	0.451122	0.17945	2.51391	0.01194	0.879281
Prdm4	2108.84	-0.180236	0.0717578	-2.51173	0.0120142	0.881587
Pdxp	2199.35	0.296644	0.118251	2.5086	0.0121209	0.884584
Gpc6	8096.61	-0.383426	0.152977	-2.50643	0.0121959	0.884584
Smok4a	8.65624	-1.32429	0.528526	-2.50563	0.0122235	0.884584
Enpp3	114.449	-0.650478	0.259712	-2.50461	0.0122587	0.884584
Cdh20	9679.88	-0.20651	0.082463	-2.50427	0.0122703	0.884584
Kcnj12	599.796	-0.313146	0.125134	-2.50248	0.0123327	0.885974
Lama2	10753.9	-0.375693	0.150407	-2.49784	0.0124954	0.893522
Ofd1	991.479	-0.167217	0.066967	-2.497	0.0125248	0.893522
Prss45	104.848	0.494392	0.198183	2.49462	0.0126092	0.895812
5430416N02Rik	323.011	0.408904	0.163986	2.49353	0.0126479	0.895812
Smim9	2.73934	-2.51583	1.00971	-2.49163	0.0127159	0.895812
Taco1	1314.99	0.15366	0.061681	2.4912	0.0127313	0.895812
Dus3l	7135.93	0.23515	0.0944495	2.48969	0.0127853	0.896543
Lrrc40	1435.52	-0.234188	0.0941164	-2.48828	0.0128363	0.897057
Il12b	12.4389	-2.28676	0.920644	-2.48387	0.0129963	0.897963
Fam193b	13260	0.236387	0.0951879	2.48338	0.0130144	0.897963
Brca2	577.279	-0.302303	0.12175	-2.48298	0.0130287	0.897963
Dnd1	184.51	0.466422	0.188143	2.47908	0.013172	0.897963
Entpd8	1.9234	-3.29284	1.32866	-2.47831	0.0132008	0.897963
Prdm16	6719.44	-0.283934	0.114576	-2.47813	0.0132073	0.897963
Ldlrad3	5657.04	-0.331047	0.133631	-2.47732	0.0132372	0.897963
Zfp37	2051.31	-0.193714	0.0781973	-2.47725	0.0132399	0.897963
Tpp1	22337.6	-0.180262	0.0727692	-2.47718	0.0132426	0.897963
Slc7a15	16.3208	-1.62312	0.655829	-2.47491	0.0133271	0.900717
E130309D02Rik	2427.92	0.151921	0.061417	2.4736	0.0133758	0.901048
Mir3091	21.9156	0.984126	0.398355	2.47048	0.0134933	0.903606
Mrpl53	1626.01	0.276178	0.111812	2.47002	0.0135105	0.903606
Pde6a	12.8768	-1.20639	0.488597	-2.46909	0.0135457	0.903606
Tusc2	3500.38	0.170331	0.069132	2.46385	0.0137454	0.913956
Zfp763	1086.01	-0.230952	0.0938329	-2.46131	0.0138431	0.917488
Igsf10	246.348	-0.44647	0.181552	-2.45919	0.0139251	0.917629
Ehmt2	15659.1	0.170475	0.0693395	2.45855	0.01395	0.917629
Igsf3	2871.71	-0.238329	0.0969686	-2.4578	0.0139793	0.917629
Pcdhga10	1232.1	-0.397567	0.162011	-2.45394	0.0141299	0.919679
Pcdhb18	765.4	-0.381512	0.155483	-2.45372	0.0141387	0.919679
Per1	19528.5	0.476384	0.1942	2.45306	0.0141648	0.919679
Atf4	10591.1	0.231042	0.0942095	2.45243	0.0141895	0.919679
Trmt1l	2593	0.241196	0.0984842	2.44909	0.0143218	0.925335
Tmem265	375.13	0.260312	0.106366	2.44732	0.0143922	0.926631
Tm9sf2	22362.2	-0.11083	0.045314	-2.44583	0.014452	0.926631
Prelp	18033.5	-0.326252	0.133502	-2.44379	0.0145339	0.926631
Six1	62.5701	-0.492963	0.201784	-2.44302	0.0145649	0.926631
Lrrc31	45.9166	-0.839992	0.34477	-2.43638	0.014835	0.926631
Cd3g	6.47878	1.8825	0.773439	2.43393	0.0149358	0.926631
Ssbp1	1986.38	0.275931	0.113373	2.43383	0.0149402	0.926631
Pkhd1l1	13.2197	-1.06115	0.436187	-2.43278	0.0149832	0.926631
2810403A07Rik	6390.84	0.148622	0.0610942	2.43267	0.014988	0.926631
2410006H16Rik	1136.77	0.296505	0.121904	2.43228	0.015004	0.926631
Hes7	153.448	0.317406	0.130507	2.4321	0.0150117	0.926631
Pou3f4	1115.68	-0.530083	0.217956	-2.43206	0.0150131	0.926631
Ldb1	12470.4	0.158605	0.0652754	2.42979	0.0151077	0.926631
Lpar4	1044.67	-0.394439	0.162483	-2.42757	0.0152004	0.926631
Gpr3	478.082	0.406525	0.167594	2.42565	0.0152811	0.926631
A330050F15Rik	11.9005	1.31404	0.542467	2.42235	0.0154206	0.926631
Kcnj15	4.71434	-2.28946	0.945248	-2.42207	0.0154325	0.926631
Adnp2	2975.15	-0.276583	0.114227	-2.42134	0.0154633	0.926631
Gtpbp6	1376.54	0.261799	0.108122	2.42134	0.0154635	0.926631
Pabpc5	101.693	-0.76673	0.316675	-2.42119	0.0154697	0.926631
Trip6	2423.98	0.189817	0.0784331	2.42011	0.0155156	0.926631
Bcl6	8093.25	0.306649	0.126712	2.42005	0.0155183	0.926631
Myo1d	14165.4	-0.313676	0.129667	-2.41908	0.0155597	0.926631
Fam89b	2800.44	0.194078	0.0802708	2.41779	0.0156152	0.926631
Nrip2	423.438	-0.270513	0.111901	-2.41744	0.0156302	0.926631
Znrf1	7026.1	0.160768	0.0665138	2.41707	0.0156462	0.926631
Kcna5	190.845	0.710643	0.294407	2.41381	0.0157867	0.926631
4932435O22Rik	27.5027	-1.04939	0.434814	-2.41342	0.0158035	0.926631
Senp3	6603.74	0.127375	0.0528005	2.41238	0.0158485	0.926631
Ccdc117	4022.45	0.265416	0.110052	2.41174	0.0158766	0.926631
A830082N09Rik	696.931	-0.196622	0.0815445	-2.41123	0.0158988	0.926631
Cep170b	6357.29	0.257267	0.1067	2.41114	0.0159029	0.926631
Glipr1l1	14.7317	-1.59153	0.660537	-2.40945	0.0159765	0.926631
Ndufaf6	507.191	0.271416	0.112675	2.40883	0.0160038	0.926631
Mrps6	2083.13	0.309224	0.128418	2.40795	0.0160425	0.926631
Mir684-1	13.025	0.931291	0.387031	2.40624	0.0161176	0.926631
Mcm2	1105.37	-0.214881	0.0893521	-2.40488	0.0161776	0.926631
4933439C10Rik	1111.61	0.396122	0.164754	2.40432	0.0162026	0.926631
Zfp598	6854.14	0.15378	0.0640077	2.40253	0.0162822	0.926631
Fbxo4	1075.96	0.203287	0.0846231	2.40227	0.0162937	0.926631
Mir6990	39.8009	0.643432	0.2681	2.39997	0.0163964	0.926631
Ttc9b	1023.7	0.452121	0.188434	2.39937	0.0164235	0.926631
Tonsl	604.989	0.2651	0.110551	2.39798	0.0164856	0.926631
Tmem11	2510.86	0.219229	0.0914227	2.39797	0.016486	0.926631
Apc2	17415.8	-0.293394	0.12244	-2.39624	0.0165644	0.926631
Mvb12a	2587.29	0.234833	0.0980785	2.39434	0.0166502	0.926631
Abhd17a	8327.53	0.23827	0.0995734	2.39291	0.0167153	0.926631
Fam222a	3128.41	-0.360298	0.150602	-2.39239	0.0167391	0.926631
Ppp1r3g	14308.9	0.428842	0.179337	2.39126	0.0167906	0.926631
Mypop	2074.89	0.211491	0.0884438	2.39125	0.0167913	0.926631
Snora78	13.8704	1.051	0.439659	2.39048	0.0168264	0.926631
Egln2	9086.33	0.350505	0.146651	2.39006	0.0168458	0.926631
Lppr1	95.3219	-0.781967	0.327305	-2.38911	0.0168893	0.926631
Zfp655	2269.32	-0.21948	0.0919112	-2.38795	0.0169425	0.926631
Rpl27	3834.9	0.330701	0.138669	2.38481	0.0170878	0.926631
Phf11a	4.88137	2.50938	1.05267	2.38381	0.0171343	0.926631
Rasgef1a	1685.96	0.617284	0.259025	2.38311	0.0171672	0.926631
Fetub	4.3949	-2.74325	1.15128	-2.38278	0.0171823	0.926631
4921504E06Rik	3.11292	-2.44154	1.02498	-2.38203	0.0172174	0.926631
Pskh1	2783.58	-0.183718	0.0771406	-2.38159	0.0172379	0.926631
Ets2	2450.18	-0.313316	0.131577	-2.38124	0.0172543	0.926631
Dact1	1149.8	-0.487368	0.204699	-2.38091	0.0172701	0.926631
Gm20752	3.93955	1.89154	0.79448	2.38085	0.0172726	0.926631
Gpc2	1903.04	0.298867	0.125695	2.37772	0.0174198	0.926631
4930557K07Rik	119.265	0.446553	0.187853	2.37714	0.0174473	0.926631
Ext2	6374.82	-0.105875	0.0445411	-2.37703	0.0174528	0.926631
Fkbp4	19177.4	0.300217	0.126423	2.37471	0.0175626	0.926631
Banp	1792.62	0.509921	0.214817	2.37375	0.0176086	0.926631
Snapc4	2945.8	0.181162	0.0763389	2.37313	0.0176382	0.926631
Dtx2	1721.88	0.168769	0.0711224	2.37293	0.0176475	0.926631
Safb	13622.9	0.264415	0.111506	2.37131	0.0177253	0.926631
Zfp365	15137.3	0.581942	0.245425	2.37116	0.0177323	0.926631
Camk2n2	1427.5	0.457467	0.192984	2.37049	0.0177647	0.926631
Dlg4	12520.6	0.440565	0.185889	2.37004	0.0177862	0.926631
Bcl2l1	22368.5	0.66559	0.28085	2.36991	0.0177924	0.926631
Kcnmb4	97.3475	0.615005	0.259551	2.3695	0.0178124	0.926631
Ciart	909.702	0.56942	0.240318	2.36945	0.0178146	0.926631
Ctrl	57.6345	0.725913	0.306496	2.36842	0.0178641	0.926857
Fbxl15	649.167	0.301031	0.127285	2.36502	0.0180292	0.929679
Padi2	13173	-0.263514	0.111438	-2.36468	0.0180458	0.929679
Tspan4	1781.45	0.367661	0.155492	2.3645	0.0180542	0.929679
Creb5	1776.27	-0.728456	0.308232	-2.36333	0.0181113	0.930288
Ffar2	41.2969	-1.04824	0.444021	-2.36079	0.0182358	0.931572
Tug1	7854.21	-0.186792	0.0791493	-2.36	0.0182751	0.931572
Odf3l1	51.6574	-0.585928	0.248355	-2.35924	0.0183126	0.931572
B3glct	3888.26	-0.243715	0.103356	-2.35802	0.0183726	0.931572
Grb7	81.0665	-0.540583	0.229257	-2.35798	0.0183748	0.931572
1700028E10Rik	52.87	-0.521807	0.221358	-2.3573	0.0184084	0.931572
Mirg	118.901	0.747249	0.31714	2.35621	0.0184625	0.932015
Pdxk	19076.6	0.572755	0.243198	2.3551	0.0185176	0.932506
Pcdhga3	855.613	-0.417858	0.1775	-2.35414	0.0185658	0.932649
Coq10b	1852.53	0.344811	0.146663	2.35105	0.0187208	0.935427
Alx4	199.811	-0.559721	0.238117	-2.35061	0.0187427	0.935427
Pcdhgb8	275.796	-0.312626	0.133053	-2.34963	0.0187921	0.935427
Fam63a	7205.66	-0.135139	0.0575467	-2.34833	0.0188577	0.935427
Slc15a4	5766.91	0.313938	0.133695	2.34816	0.0188662	0.935427
Nckap5	1692.5	-0.322406	0.137334	-2.34761	0.0188943	0.935427
Dok3	608.796	0.654716	0.279126	2.34559	0.0189968	0.938242
B3galt2	2192.13	-0.402225	0.171671	-2.343	0.0191293	0.942518
Abca3	10038.8	-0.195832	0.0836862	-2.34007	0.0192802	0.946513
Nxph3	179.425	0.716336	0.306294	2.33872	0.0193498	0.946513
Akap6	7372.57	-0.331688	0.141872	-2.33794	0.0193904	0.946513
Adgrb3	5313.88	-0.305048	0.130482	-2.33786	0.0193946	0.946513
Pcdhb22	572.386	-0.267211	0.114489	-2.33394	0.0195987	0.949924
Mrpl49	2515.41	0.182335	0.0781655	2.33268	0.0196649	0.949924
Tmem144	5514.16	-0.182627	0.0782943	-2.33257	0.0196705	0.949924
Sptbn4	1847.46	0.52232	0.223962	2.33218	0.0196911	0.949924
Msl1	11834.5	0.158909	0.0681401	2.3321	0.0196957	0.949924
Rars2	1188.21	0.146784	0.0630107	2.32952	0.0198317	0.953881
Plcb1	6652.57	-0.282604	0.121427	-2.32736	0.0199464	0.953881
Lrrc45	5934.75	0.333231	0.143199	2.32705	0.0199627	0.953881
Trim59	9440.57	-0.351999	0.151306	-2.3264	0.0199974	0.953881
Serping1	715.638	-0.457241	0.196621	-2.3255	0.0200454	0.953881
Ak6	605.646	0.327271	0.14078	2.3247	0.0200879	0.953881
Tle3	10173.6	0.241127	0.103736	2.32443	0.0201027	0.953881
Mir7036b	45.934	0.537547	0.23153	2.32172	0.0202481	0.954156
Dusp16	5431.41	-0.322455	0.13892	-2.32116	0.0202784	0.954156
Slco5a1	52.1434	-0.802113	0.345597	-2.32095	0.0202896	0.954156
Arl4d	11616.8	0.748034	0.322309	2.32086	0.0202943	0.954156
E2f1	873.409	0.188716	0.0813663	2.31934	0.0203769	0.954807
Psmd10	1511.43	0.221981	0.0957273	2.31889	0.0204011	0.954807
Kcnq2	1985.59	0.398327	0.17195	2.31653	0.0205291	0.957194
Ercc2	3702.25	0.124503	0.0537642	2.31572	0.0205733	0.957194
4930407G08Rik	7.41373	-1.22976	0.531187	-2.31511	0.020607	0.957194
Zfp35	1747.34	0.185843	0.0802939	2.31453	0.0206384	0.957194
Asic3	183.363	0.419289	0.181287	2.31285	0.0207311	0.959327
1700010I14Rik	135.729	0.285261	0.123493	2.30993	0.0208918	0.959502
Mpi	2425.04	0.177991	0.0771162	2.30808	0.0209944	0.959502
Zfpm2	1273.71	-0.37769	0.163654	-2.30786	0.0210069	0.959502
Zfp937	616.835	-0.20468	0.0887086	-2.30733	0.0210365	0.959502
Gm1564	38.241	-0.6374	0.276315	-2.30678	0.0210669	0.959502
Art5	5.0734	-2.72858	1.18294	-2.30661	0.0210766	0.959502
Apba3	4162.04	0.254268	0.110253	2.30623	0.021098	0.959502
6430571L13Rik	161.498	-0.385499	0.167169	-2.30604	0.0211085	0.959502
Gpc3	962.01	-0.217294	0.0943006	-2.30427	0.0212072	0.960448
Sox6	5036.18	-0.331666	0.143967	-2.30377	0.0212354	0.960448
AI118078	100.754	0.506123	0.219778	2.30288	0.0212856	0.960448
Nup107	1355.55	-0.167073	0.0725666	-2.30234	0.0213163	0.960448
Bcas3os2	11.5428	-1.11359	0.48449	-2.29847	0.0215349	0.968173
Gpcpd1	5681.89	-0.294531	0.128406	-2.29374	0.0218052	0.968265
Abcb6	2270.92	0.162304	0.0707911	2.29272	0.021864	0.968265
Rltpr	682.276	0.464846	0.202762	2.29258	0.0218725	0.968265
Thrsp	7490.11	0.46855	0.204382	2.29252	0.0218755	0.968265
Pcdhga7	1956.72	-0.328698	0.143392	-2.29231	0.0218879	0.968265
AI661453	99.025	-0.551126	0.240492	-2.29166	0.0219252	0.968265
Pptc7	4819.7	0.272239	0.118796	2.29166	0.0219255	0.968265
Nlgn1	4199.55	-0.325462	0.142033	-2.29145	0.0219375	0.968265
Gm14169	113.664	0.502845	0.219483	2.29104	0.021961	0.968265
Zxdb	891.857	-0.191712	0.0837281	-2.2897	0.0220388	0.969613
Dxo	2111.92	0.220252	0.096398	2.28482	0.0223234	0.972852
Mtrf1l	773.916	0.209229	0.0915989	2.28419	0.0223606	0.972852
Atxn7l3	10350.9	0.226802	0.0993604	2.28262	0.0224526	0.972852
Uimc1	2378.59	0.182258	0.0798922	2.2813	0.0225307	0.972852
Phlda1	3359.01	-0.335263	0.147009	-2.28056	0.0225742	0.972852
Thbs2	661.556	-0.388555	0.170438	-2.27974	0.0226233	0.972852
Anks3	4348.86	0.145633	0.0638819	2.27973	0.0226238	0.972852
LOC432842	64.9447	0.536898	0.235518	2.27965	0.0226285	0.972852
Pomt1	3919.79	-0.100664	0.0442029	-2.27731	0.0227675	0.972852
Klc2	4384.46	0.181846	0.0799489	2.27453	0.0229344	0.972852
Klk10	12.1754	-1.24578	0.547819	-2.27407	0.0229619	0.972852
Zfp653	1779.55	0.189075	0.0831605	2.27362	0.0229889	0.972852
Cdh2	18434.3	-0.230118	0.101262	-2.27249	0.0230568	0.972852
Lzts3	5327.84	0.214972	0.094622	2.2719	0.0230926	0.972852
Ap4b1	2554.16	0.200827	0.0884135	2.27146	0.0231194	0.972852
Cd28	46.5289	-1.16865	0.514495	-2.27145	0.0231198	0.972852
Lemd2	8406	0.188109	0.0828167	2.27139	0.0231236	0.972852
1700073E17Rik	29.0377	-1.1603	0.510933	-2.27094	0.0231507	0.972852
Gzma	5.74391	-3.43273	1.51272	-2.26924	0.0232535	0.972852
Msantd2	1515.34	0.20896	0.0921119	2.26854	0.0232962	0.972852
Clk4	6237.64	0.201794	0.0889718	2.26806	0.0233252	0.972852
Stx5a	5538.7	0.143268	0.0631815	2.26756	0.0233563	0.972852
Dnajb12	5713.34	-0.149804	0.0661245	-2.26549	0.0234826	0.972852
Nxt1	793.802	0.239323	0.105662	2.26499	0.0235136	0.972852
Nrros	3280.85	0.690803	0.305048	2.26457	0.0235392	0.972852
Pcsk1n	13457.1	0.375166	0.16581	2.26262	0.0236589	0.972852
Rin2	10608.1	0.336004	0.148518	2.26237	0.0236744	0.972852
Mir3060	95.2079	0.425821	0.188349	2.26081	0.0237709	0.972852
Papss2	5753.7	-0.3446	0.152424	-2.2608	0.0237719	0.972852
Tysnd1	3961.86	0.152292	0.0673806	2.26017	0.0238107	0.972852
Pim3	22456.9	0.369815	0.163633	2.26002	0.0238198	0.972852
Vps51	6150.86	0.146257	0.0647468	2.25891	0.0238889	0.972852
Taf6l	784.184	0.203572	0.0901262	2.25875	0.0238992	0.972852
Zfp771	3187.62	0.227371	0.100678	2.25839	0.0239214	0.972852
Sorcs2	24140.6	-0.257691	0.114122	-2.25803	0.0239439	0.972852
Dclre1a	1254.92	-0.190118	0.0842553	-2.25646	0.024042	0.972852
Vstm4	2633.09	-0.252888	0.112139	-2.25514	0.0241248	0.972852
Nup37	389.986	-0.179068	0.0794195	-2.2547	0.0241519	0.972852
Mir92b	8.8157	1.30106	0.577138	2.25432	0.0241757	0.972852
Rbm25	14811.7	0.247863	0.110001	2.25327	0.0242419	0.972852
Axin2	5556.54	-0.303118	0.13457	-2.2525	0.0242908	0.972852
Slc7a6	1114.59	0.201488	0.0894581	2.25231	0.0243025	0.972852
Lima1	5083.53	-0.159389	0.0708059	-2.25107	0.0243809	0.972852
Fuk	2443.49	0.204737	0.0909614	2.25081	0.0243976	0.972852
Cabp1	1106.46	0.547947	0.243455	2.25071	0.0244038	0.972852
Abhd15	1124.36	0.565092	0.251084	2.25061	0.0244104	0.972852
Fbxo32	4657.09	-0.338606	0.150599	-2.2484	0.024551	0.972852
Gnl3	1769.14	0.172225	0.0766553	2.24675	0.0246562	0.972852
Mfap5	26.9619	-0.788781	0.35118	-2.24609	0.0246985	0.972852
Tenm3	11454.2	-0.452956	0.201666	-2.24607	0.0246994	0.972852
Pdgfrb	30319.8	-0.42753	0.190386	-2.2456	0.0247297	0.972852
Asf1b	121.572	0.415132	0.184991	2.24406	0.0248282	0.972852
Lsmem1	10.9488	1.0703	0.477107	2.24331	0.0248769	0.972852
Flcn	11901.7	0.213299	0.0950935	2.24304	0.0248939	0.972852
Tmem200c	3804.98	-0.309438	0.138094	-2.24077	0.0250412	0.972852
Frem2	3142.76	-0.429953	0.191886	-2.24066	0.0250478	0.972852
Mrps18c	1414.92	0.266589	0.119025	2.23978	0.0251053	0.972852
Idh2	15425.1	0.29768	0.132948	2.23907	0.0251512	0.972852
Sult5a1	19.2849	0.896445	0.400495	2.23834	0.0251988	0.972852
Dnajc6	10246.7	-0.273638	0.122286	-2.23768	0.0252419	0.972852
Tead3	1952.06	0.17428	0.0779269	2.23646	0.0253217	0.972852
Snhg8	897.592	0.409898	0.18338	2.23524	0.0254013	0.972852
Ephb3	7892.49	-0.294958	0.131978	-2.23491	0.025423	0.972852
Arglu1	8405.71	0.163234	0.073039	2.23489	0.0254247	0.972852
Rrm1	3336.94	-0.127113	0.0568815	-2.2347	0.025437	0.972852
Larp1b	1008.22	0.26308	0.117741	2.2344	0.0254566	0.972852
Cacnb3	2801.67	0.549273	0.245865	2.23404	0.0254803	0.972852
Large	3926.49	-0.177291	0.0793617	-2.23396	0.0254857	0.972852
Six2	37.3875	-0.825107	0.369365	-2.23385	0.0254928	0.972852
Kin	1366.37	0.258593	0.115889	2.23139	0.025655	0.972852
Oscar	45.1926	0.666996	0.298935	2.23124	0.0256654	0.972852
Slc4a4	91726.9	-0.344999	0.154636	-2.23103	0.025679	0.972852
BC017643	3973.89	0.163021	0.0730704	2.23102	0.0256799	0.972852
Igbp1	2698.98	0.216065	0.0969197	2.22932	0.0257926	0.972852
Klc3	135.406	0.483186	0.21681	2.22861	0.0258396	0.972852
Neu3	536.977	-0.257992	0.11581	-2.22771	0.0258997	0.972852
Blm	500.82	-0.288385	0.129461	-2.22758	0.0259087	0.972852
Ing2	1278.2	0.21146	0.0950616	2.22445	0.0261179	0.972852
Ror2	133.234	-0.443135	0.199238	-2.22414	0.0261387	0.972852
Gpr55	218.59	-0.522811	0.235112	-2.22366	0.0261711	0.972852
Pcdhga11	3540.64	-0.309931	0.139451	-2.22251	0.0262488	0.972852
Parp6	2857.47	0.200739	0.0903241	2.22243	0.0262545	0.972852
Manea	7605.95	-0.242899	0.109305	-2.22222	0.0262682	0.972852
Cngb3	2.61003	3.77778	1.70137	2.22044	0.026389	0.972852
Wipf3	557.154	0.526167	0.237018	2.21995	0.0264225	0.972852
Hcar1	96.6346	-0.753385	0.339412	-2.21968	0.0264406	0.972852
Gpr137	6293.77	0.199404	0.0898407	2.21953	0.0264506	0.972852
Hspe1	3294.66	0.338435	0.152496	2.2193	0.0264661	0.972852
Tmem151b	1719.47	0.505525	0.227834	2.21883	0.0264986	0.972852
P3h3	4324.64	0.289936	0.130702	2.2183	0.0265343	0.972852
9230116L04Rik	3.85036	-2.7548	1.24238	-2.21736	0.0265983	0.972852
Astn1	21547.4	-0.290767	0.131187	-2.21644	0.0266616	0.972852
Fancd2	199.556	-0.293537	0.132484	-2.21564	0.026716	0.972852
Xlr4b	11.4268	1.74053	0.786142	2.21401	0.0268282	0.972852
Foxd1	682.64	-0.459814	0.20773	-2.21352	0.0268618	0.972852
Nsun5	1162.85	0.142684	0.0644938	2.21237	0.026941	0.972852
Tmed6	1.41857	3.21003	1.45135	2.21175	0.0269837	0.972852
Stac3	145.592	0.447718	0.202531	2.21061	0.0270627	0.972852
Ubox5	1167.07	-0.181648	0.082219	-2.20932	0.0271525	0.972852
Ciapin1	3658.16	0.177046	0.0801432	2.20912	0.0271666	0.972852
Phf1	6353.03	0.15937	0.0721458	2.209	0.027175	0.972852
Tbx2	2557.18	-0.397683	0.180029	-2.20899	0.0271754	0.972852
Crtc1	6166.49	0.225585	0.102154	2.20829	0.0272238	0.972852
Col6a3	598.205	-0.628777	0.284772	-2.208	0.0272442	0.972852
Polr2h	993.107	0.240173	0.108807	2.20733	0.0272908	0.972852
Mrpl9	5174.96	0.203131	0.0920536	2.20666	0.0273378	0.972852
Mir697	13.9543	-0.915557	0.415024	-2.20603	0.0273816	0.972852
Gm20605	439.501	0.435277	0.197333	2.2058	0.0273982	0.972852
Ptrh1	401.294	0.226889	0.102888	2.2052	0.0274399	0.972852
Ctr9	6666.53	-0.176368	0.0800086	-2.20436	0.0274988	0.972852
Chka	7243.76	0.35243	0.159879	2.20436	0.0274993	0.972852
Dcun1d2	3243.03	0.128119	0.0581258	2.20416	0.0275128	0.972852
Ube2g2	3381.5	0.245453	0.11139	2.20355	0.0275557	0.972852
Csf2	4.23635	-1.64668	0.747566	-2.20272	0.0276146	0.972852
Gm6961	5.72326	-1.41307	0.64155	-2.20258	0.0276242	0.972852
Zfp619	890.879	-0.324692	0.147434	-2.20228	0.0276452	0.972852
Mtl5	117.491	0.386373	0.175456	2.20212	0.0276572	0.972852
Tsc22d3	52378.9	0.684313	0.310953	2.2007	0.0277574	0.972852
Pcdhb2	89.7721	-0.551168	0.250477	-2.20047	0.0277734	0.972852
Ing1	3205.24	0.183272	0.0833523	2.19876	0.0278949	0.972852
Epb4.1l4aos	346.248	0.386378	0.175728	2.19873	0.0278971	0.972852
Pcdhga6	2163.71	-0.339087	0.154236	-2.1985	0.0279137	0.972852
1700008O03Rik	135.51	0.625244	0.284484	2.19782	0.0279621	0.972852
Arhgef1	11563.3	0.156094	0.0710783	2.19609	0.0280856	0.972852
Sema5a	2087.97	-0.565119	0.257366	-2.19578	0.0281078	0.972852
Nbas	17352	-0.22462	0.1023	-2.19569	0.0281141	0.972852
Fzd6	3528.03	-0.433201	0.197425	-2.19426	0.0282171	0.972852
Fbxw17	963.359	-0.198559	0.0905448	-2.19294	0.0283117	0.972852
Aars2	2514.12	0.178527	0.0814162	2.19276	0.0283243	0.972852
Hyls1	203.53	0.362288	0.165235	2.19256	0.0283389	0.972852
Pcdhgb1	1031.67	-0.375287	0.17117	-2.19248	0.0283445	0.972852
1700016D06Rik	2.52224	3.51264	1.60231	2.19223	0.0283626	0.972852
Rgs6	1717.62	-0.264286	0.120787	-2.18804	0.028667	0.973912
Arl6ip4	3023.73	0.230578	0.105389	2.18787	0.0286787	0.973912
Hacd1	808.86	0.217966	0.0996422	2.18748	0.0287071	0.973912
Clk2	641.33	0.28324	0.129514	2.18695	0.0287464	0.973912
Csf2ra	2848.43	0.279284	0.127734	2.18645	0.0287827	0.973912
Mrgbp	1411.69	0.166527	0.0761669	2.18634	0.0287905	0.973912
Nefh	222.425	0.631396	0.289117	2.18388	0.0289712	0.973912
Grid2	2390.3	-0.398455	0.182564	-2.18255	0.0290687	0.973912
Rad50	1628.9	-0.177097	0.0811545	-2.18222	0.0290933	0.973912
Tfap2c	14.4568	-1.1758	0.540112	-2.17696	0.0294833	0.973912
Bahcc1	4936.23	-0.38954	0.178944	-2.17688	0.0294896	0.973912
Mtus1	14651.6	-0.164032	0.0754018	-2.17544	0.0295969	0.973912
Mmp24	325.978	0.286197	0.131592	2.17488	0.0296388	0.973912
Pcdhgb4	1022	-0.350187	0.161064	-2.17422	0.029689	0.973912
Kank4	426.201	-0.518225	0.238376	-2.17398	0.0297063	0.973912
Rpp25l	2298.53	0.307494	0.14147	2.17356	0.029738	0.973912
Cdh22	541.358	0.377985	0.173999	2.17234	0.0298298	0.973912
Mroh6	89.8931	0.636966	0.293425	2.17079	0.0299468	0.973912
Abhd14b	4168.78	0.251861	0.116086	2.1696	0.0300371	0.973912
1600002K03Rik	421.727	0.433435	0.199825	2.16907	0.0300771	0.973912
Apol9b	14.9029	1.18252	0.545375	2.16827	0.0301385	0.973912
Elovl7	9901.62	-0.34173	0.157623	-2.16802	0.0301573	0.973912
H2-Ke6	4665.35	0.232005	0.107017	2.16793	0.0301642	0.973912
Fmo1	3228.39	0.248107	0.114468	2.16747	0.0301991	0.973912
Timm44	4268.89	0.162617	0.0750291	2.16738	0.0302058	0.973912
Zfp444	2643.68	0.201205	0.0928442	2.16712	0.0302254	0.973912
Kcna2	21753.8	-0.217589	0.100421	-2.16677	0.0302524	0.973912
Dpyd	696.548	-0.255771	0.118054	-2.16656	0.0302681	0.973912
C1ql4	1.7907	3.65938	1.68932	2.16618	0.0302972	0.973912
Cacybp	4831.55	0.275698	0.127318	2.16544	0.0303542	0.973912
Ahsa2	2227.45	0.487718	0.225266	2.16508	0.0303818	0.973912
Fbxl21	279.132	-0.334041	0.154295	-2.16495	0.0303917	0.973912
2310061I04Rik	2745.29	0.209105	0.0966682	2.16312	0.0305321	0.973912
Zfp709	646.785	-0.235186	0.108798	-2.16167	0.0306434	0.973912
Whrn	2514.46	0.380427	0.176015	2.16134	0.0306692	0.973912
Esco2	79.7957	-0.505785	0.234194	-2.15968	0.0307973	0.973912
Elovl4	2024.76	-0.13686	0.0633737	-2.15957	0.030806	0.973912
Inafm2	3025.96	0.143975	0.0667086	2.15826	0.0309073	0.973912
Mylk	4811.58	-0.296056	0.137242	-2.15719	0.0309912	0.973912
Ppef2	228.55	0.578797	0.268388	2.15657	0.0310394	0.973912
Npm3	624.497	0.245168	0.113691	2.15644	0.031049	0.973912
Cdca5	81.0028	0.367372	0.170557	2.15395	0.0312439	0.973912
Cd101	88.2949	1.02717	0.476913	2.15379	0.031257	0.973912
Farsa	3469.57	0.239269	0.11112	2.15324	0.0312999	0.973912
Zfp300	285.245	-0.290613	0.135049	-2.15191	0.0314041	0.973912
Qtrt1	1059.08	0.249703	0.116051	2.15166	0.0314245	0.973912
Parp4	3252.49	-0.280669	0.13048	-2.15106	0.0314717	0.973912
1700015F17Rik	3.12351	1.87981	0.874226	2.15026	0.031535	0.973912
Tmtc2	5195.02	-0.208673	0.0970596	-2.14995	0.0315592	0.973912
Sox1	7857.48	-0.305643	0.142193	-2.14949	0.0315953	0.973912
Sgsh	3014.11	-0.16221	0.0754715	-2.14928	0.031612	0.973912
Cox7c	4288.85	0.312332	0.145418	2.14782	0.0317277	0.973912
Mier2	3212.17	0.154958	0.0721499	2.14772	0.0317361	0.973912
Plekhf1	5140.57	0.60356	0.281102	2.14712	0.0317835	0.973912
Sat1	14094.8	0.254474	0.118534	2.14684	0.0318058	0.973912
Zfp759	725.28	-0.198304	0.0924025	-2.14609	0.0318658	0.973912
Wnt3	2590.28	0.448309	0.20901	2.14491	0.0319597	0.973912
Dedd2	2003.12	0.317481	0.148044	2.1445	0.0319932	0.973912
Cyp2e1	3.53764	-1.76005	0.821059	-2.14363	0.0320626	0.973912
Deb1	2216.71	0.279367	0.130335	2.14345	0.0320768	0.973912
1810032O08Rik	493.166	0.248207	0.115868	2.14215	0.0321813	0.973912
Ptgdr2	62.1663	-0.944779	0.441243	-2.14117	0.03226	0.973912
Rhbdf1	7658.66	0.257651	0.120341	2.14101	0.0322729	0.973912
Mtfp1	2110.95	0.255005	0.119105	2.14101	0.0322731	0.973912
Thap3	1959.28	0.231022	0.107911	2.14085	0.032286	0.973912
Doc2g	364.995	0.405285	0.189329	2.14064	0.0323032	0.973912
Kirrel2	13119	0.56897	0.265863	2.14008	0.032348	0.973912
Cyp27b1	14.2767	1.23496	0.577137	2.13981	0.0323705	0.973912
Pcsk6	15712.1	-0.171808	0.0803304	-2.13876	0.0324549	0.973912
Slc33a1	6548.9	-0.0887235	0.0414962	-2.13811	0.0325075	0.973912
Ddit3	2585.27	0.290891	0.136132	2.13683	0.0326122	0.973912
Setbp1	2705.91	-0.473125	0.22146	-2.13639	0.0326477	0.973912
Serpina3h	1.68872	4.15707	1.94654	2.13562	0.0327105	0.973912
Mettl14	2492.04	-0.114833	0.0537801	-2.13523	0.0327425	0.973912
Telo2	2621.59	0.117384	0.0549823	2.13495	0.0327653	0.973912
Pdzd9	19.8971	-0.80143	0.375645	-2.13348	0.0328855	0.973912
Dhx40	4622.35	-0.121701	0.0570462	-2.13338	0.0328933	0.973912
Zw10	2228.41	0.210362	0.098628	2.13288	0.0329347	0.973912
Ddx50	3852.07	0.144243	0.0676407	2.13249	0.0329668	0.973912
1110065P20Rik	1404.17	0.275546	0.129225	2.13229	0.0329829	0.973912
Gm4477	40.2209	0.544623	0.255436	2.13213	0.0329961	0.973912
Clk3	7514.2	0.257974	0.12108	2.13061	0.0331215	0.973912
Scn1b	3999.99	0.351998	0.165232	2.13033	0.0331447	0.973912
Shf	1511.16	0.448629	0.210737	2.12886	0.033266	0.973912
Fam83f	94.5094	-0.451641	0.212245	-2.12792	0.0333433	0.973912
Wdr55	952.639	0.207612	0.0975754	2.1277	0.0333616	0.973912
Scaf1	16619	0.110363	0.051874	2.12752	0.0333772	0.973912
Arhgap44	1888.78	0.138155	0.0649391	2.12746	0.0333818	0.973912
Ptprcap	31.7636	0.684342	0.321691	2.12733	0.0333928	0.973912
Saysd1	660.491	0.262901	0.123589	2.12722	0.0334016	0.973912
Tmem184c	6746.94	-0.17989	0.0845884	-2.12665	0.0334494	0.973912
Tnxb	1407.79	-0.548561	0.25839	-2.12299	0.0337544	0.973912
Mir703	182.602	0.377113	0.177649	2.1228	0.0337708	0.973912
Scrt1	1311.6	0.760464	0.358343	2.12217	0.0338234	0.973912
Dffb	405.366	0.275711	0.129928	2.12204	0.0338347	0.973912
LOC102634401	15.1188	-0.903292	0.425778	-2.12151	0.033879	0.973912
Snord73a	5.92037	-1.32521	0.624816	-2.12096	0.0339252	0.973912
Yy2	215.421	-0.326959	0.154187	-2.12054	0.0339609	0.973912
Slfn3	66.2668	-0.867843	0.409316	-2.12023	0.0339867	0.973912
Ampd2	9070.55	0.131511	0.0620558	2.11924	0.0340701	0.973912
Notch1	32979	-0.315397	0.148898	-2.1182	0.034158	0.973912
Uevld	882.816	-0.240385	0.113486	-2.11819	0.0341589	0.973912
Lingo4	309.029	-0.451902	0.213345	-2.11817	0.0341604	0.973912
Mmaa	1673.91	0.214744	0.101391	2.11797	0.0341773	0.973912
Map10	991.729	-0.302556	0.142859	-2.11787	0.0341862	0.973912
1500011K16Rik	1429.71	0.221906	0.104783	2.11776	0.0341954	0.973912
Rrp8	3390.26	0.41379	0.195479	2.1168	0.0342765	0.973912
Tbrg3	14.1447	-1.21685	0.575021	-2.11619	0.034329	0.973912
Smarcd3	5747.08	0.190775	0.0901662	2.11582	0.0343602	0.973912
Camk2n1	38994	0.508225	0.240267	2.11525	0.0344085	0.973912
Rbm38	858.592	0.383918	0.181622	2.11383	0.03453	0.973912
Isca1	3345.9	0.152834	0.0723074	2.11367	0.0345432	0.973912
Prss53	365.204	0.422059	0.199822	2.11217	0.0346717	0.973912
Ebna1bp2	4108.72	0.183143	0.0867461	2.11126	0.0347501	0.973912
Plekhj1	3512.7	0.248974	0.117992	2.11008	0.0348513	0.973912
Pcdh18	2567.77	-0.596377	0.28264	-2.11002	0.0348566	0.973912
Gpatch4	1189.41	0.404642	0.191803	2.10968	0.0348859	0.973912
Tmem91	134.997	0.503133	0.238504	2.10954	0.0348983	0.973912
Acot6	1180.89	-0.255145	0.120977	-2.10904	0.0349413	0.973912
Caap1	728.914	0.209601	0.0994273	2.10808	0.0350237	0.973912
Fam198a	5081.82	-0.237166	0.112543	-2.10733	0.0350889	0.973912
Usp2	13806.2	0.413676	0.196309	2.10727	0.0350943	0.973912
Rasgef1b	1485.11	-0.372469	0.176863	-2.10598	0.0352062	0.973912
Ndufaf4	1978.29	0.203944	0.096854	2.10569	0.0352316	0.973912
Vti1a	4144.71	-0.140957	0.0670045	-2.1037	0.0354047	0.973912
Ankrd9	1416.55	0.360898	0.171574	2.10346	0.0354257	0.973912
2210406O10Rik	49.3549	0.421061	0.200186	2.10334	0.0354358	0.973912
Cxxc5	8441.48	-0.23172	0.110179	-2.10313	0.0354548	0.973912
Rbm8a	5039.32	0.239612	0.113949	2.1028	0.0354833	0.973912
Tnn	14.531	0.943208	0.448668	2.10224	0.0355322	0.973912
Zfhx4	1412.79	-0.510864	0.24305	-2.10189	0.0355633	0.973912
Halr1	2.12763	-2.79075	1.32791	-2.10162	0.0355869	0.973912
Ptpn13	9071.25	-0.265384	0.126303	-2.10117	0.0356257	0.973912
Trove2	8786.29	-0.223269	0.106267	-2.10102	0.0356396	0.973912
Snord15b	19.8049	0.768195	0.365665	2.10082	0.035657	0.973912
Usp22	16358	-0.158524	0.0756234	-2.09622	0.0360623	0.973912
Pank4	2455.97	0.231226	0.110327	2.09582	0.0360979	0.973912
Pcsk7	3296.4	0.112112	0.0535374	2.09408	0.0362526	0.973912
Pim1	782.219	-0.292945	0.139892	-2.09407	0.0362534	0.973912
Rnf41	5339.54	0.125823	0.0600855	2.09407	0.0362541	0.973912
Ccdc85b	5279.66	0.253007	0.120843	2.09368	0.0362882	0.973912
H2afz	4837.64	0.187177	0.0894488	2.09256	0.0363883	0.973912
Cdk10	2777.98	0.254022	0.121401	2.09242	0.0364013	0.973912
Lonp1	10747.9	0.147493	0.0705031	2.092	0.0364383	0.973912
Anks6	1789.82	0.19732	0.0943212	2.092	0.0364383	0.973912
Pvrl1	6556.86	-0.309351	0.147887	-2.09181	0.0364556	0.973912
Cped1	898.527	-0.607499	0.290639	-2.09022	0.0365979	0.973912
Prickle1	7763.89	-0.297024	0.142139	-2.08967	0.0366479	0.973912
Ch25h	79.9081	1.13675	0.54402	2.08954	0.036659	0.973912
Rybp	1721.13	-0.434494	0.208065	-2.08826	0.0367746	0.973912
Foxp2	112.907	-0.404853	0.193924	-2.08768	0.0368263	0.973912
Nipal4	3174.78	-0.308119	0.14759	-2.08768	0.0368271	0.973912
Phlda3	8987.32	0.289979	0.138975	2.08656	0.0369276	0.973912
Dynll2	18051.6	0.142968	0.068533	2.08612	0.036968	0.973912
Dopey2	13278.4	-0.18378	0.0881137	-2.08571	0.037005	0.973912
Ptgfr	132.453	-0.638964	0.306487	-2.0848	0.0370878	0.973912
Pcdhga4	1181.07	-0.382263	0.183358	-2.08479	0.0370884	0.973912
Sirpb1a	8.89183	-1.15259	0.552941	-2.08447	0.0371176	0.973912
Anxa9	187.994	0.301048	0.144495	2.08345	0.0372101	0.973912
4930505A04Rik	22.6737	-0.896384	0.430505	-2.08217	0.0373272	0.973912
Wfdc6a	7.8569	1.06958	0.513738	2.08196	0.0373461	0.973912
Alms1-ps2	50.7389	0.502974	0.241608	2.08178	0.037363	0.973912
Pde4b	20804.3	-0.27412	0.131704	-2.08133	0.0374034	0.973912
Pcdh1	10935.9	-0.376595	0.180956	-2.08114	0.0374212	0.973912
Rps6kb2	2949.69	0.271042	0.130247	2.08099	0.0374347	0.973912
Slc26a5	41.4715	-0.590819	0.28398	-2.08049	0.0374805	0.973912
Upk3bl	27.5975	-0.907008	0.436024	-2.08018	0.0375089	0.973912
Id3	8228.34	-0.179637	0.0863925	-2.07932	0.0375884	0.973912
Mpg	916.305	0.200921	0.0966424	2.07902	0.0376157	0.973912
Tsr3	1506.81	0.229674	0.110529	2.07795	0.0377141	0.973912
Rapgefl1	1358.77	0.278257	0.133941	2.07746	0.0377592	0.973912
Gm19689	16.1692	0.979671	0.471612	2.07728	0.0377754	0.973912
Wipi1	5785.78	-0.186232	0.0896786	-2.07666	0.0378328	0.973912
Cntn1	10830	-0.248015	0.119433	-2.07659	0.037839	0.973912
Snord72	32.4331	0.733086	0.353099	2.07615	0.0378803	0.973912
Snta1	9446.51	0.234534	0.113	2.07552	0.0379385	0.973912
Adamtsl4	6812.35	-0.259375	0.125039	-2.07436	0.038046	0.973912
Tob2	17083.7	0.289134	0.13941	2.07398	0.0380808	0.973912
Lsm10	853.001	0.211591	0.102025	2.07391	0.038088	0.973912
1700123O20Rik	2162.23	0.18787	0.0906301	2.07293	0.0381787	0.973912
Enpp1	2313.56	-0.423652	0.204382	-2.07284	0.038187	0.973912
Cyp2j8	57.1242	0.561834	0.271172	2.07187	0.0382775	0.973912
Erbb2	2578.73	-0.228618	0.110357	-2.07161	0.0383015	0.973912
Txlnb	434.37	-0.367213	0.177379	-2.07022	0.0384317	0.973912
Tex30	274.571	0.298965	0.144455	2.06961	0.0384887	0.973912
Sp2	3161.16	-0.212319	0.102608	-2.06922	0.0385255	0.973912
Crip3	82.8947	0.670256	0.323943	2.06906	0.0385409	0.973912
2210409D07Rik	12.6714	-1.29369	0.625513	-2.06822	0.0386197	0.973912
1110008F13Rik	2223.19	0.228362	0.110429	2.06795	0.0386443	0.973912
Cox6c	7609.81	0.327582	0.158422	2.06779	0.0386601	0.973912
Syt17	417.436	-0.345755	0.16729	-2.0668	0.0387529	0.973912
Lrrc16a	7485.07	-0.211358	0.102266	-2.06674	0.0387586	0.973912
Cadm2	28234.7	-0.281829	0.136374	-2.06659	0.0387729	0.973912
Esm1	38.0413	1.45394	0.703889	2.06558	0.0388685	0.973912
Slc2a4rg-ps	1005.24	0.28831	0.139585	2.06548	0.0388779	0.973912
Opn5	3.00661	2.01713	0.976991	2.06463	0.0389579	0.973912
Pdcd5	2036.48	0.275791	0.133597	2.06435	0.0389849	0.973912
Airn	118.587	-0.705936	0.3421	-2.06354	0.0390618	0.973912
Ube2q1	6504.39	0.104279	0.0505414	2.06324	0.03909	0.973912
Snph	6934.11	0.310364	0.150526	2.06187	0.0392203	0.973912
Tmem160	1673.98	0.308231	0.149504	2.06169	0.0392371	0.973912
Zfp518b	1355.35	-0.312465	0.151643	-2.06053	0.039348	0.973912
Amh	50.9927	0.669945	0.325137	2.0605	0.0393506	0.973912
D130017N08Rik	566.565	-0.2921	0.141763	-2.06048	0.0393524	0.973912
Thrb	2798.91	-0.271927	0.131986	-2.06027	0.0393728	0.973912
Rexo4	3665.4	0.218247	0.105991	2.0591	0.0394843	0.973912
Usp42	3046.83	-0.149753	0.072753	-2.05838	0.039554	0.973912
Cdh4	3477.48	-0.388621	0.188816	-2.0582	0.0395714	0.973912
AW554918	1214.44	-0.267579	0.13004	-2.05768	0.0396212	0.973912
Snord104	164.69	0.5015	0.243868	2.05644	0.0397399	0.973912
Mir6922	18.4523	0.722195	0.351205	2.05634	0.0397502	0.973912
Lrrc73	828.447	0.337314	0.164354	2.05236	0.0401348	0.973912
Asb6	3398.84	0.15873	0.0773636	2.05174	0.0401952	0.973912
Impg2	73.2788	0.490586	0.239159	2.05129	0.0402383	0.973912
Plcl2	1905.41	0.27299	0.133097	2.05106	0.0402608	0.973912
Anpep	2653.89	-0.488538	0.238305	-2.05006	0.0403591	0.973912
Mir7664	19.529	0.870308	0.424542	2.04999	0.040365	0.973912
1700060C20Rik	2.09208	-3.07306	1.49922	-2.04978	0.0403859	0.973912
Mettl6	1245.48	0.136577	0.06664	2.04948	0.0404155	0.973912
Sertad3	641.277	0.206373	0.100704	2.04929	0.0404333	0.973912
Rps7	6455.59	0.277358	0.135387	2.04863	0.0404988	0.973912
Rbm39	22847.6	0.116771	0.0570036	2.04849	0.0405117	0.973912
Matn3	3.41517	-2.1999	1.07401	-2.04831	0.0405296	0.973912
Ctxn2	30.6204	0.71719	0.350163	2.04816	0.0405439	0.973912
Tbca	2240.34	0.259648	0.126799	2.04771	0.0405885	0.973912
Mir6931	4.14451	2.51626	1.22973	2.04619	0.0407374	0.973912
Eif4g3	27623.4	-0.159624	0.0780117	-2.04615	0.0407413	0.973912
Ube2w	2614.02	0.0954266	0.0466544	2.0454	0.0408159	0.973912
Ube2m	6428.58	0.194273	0.0950217	2.04452	0.0409025	0.973912
Stra13	1163.28	0.239655	0.117229	2.04433	0.0409214	0.973912
Gprc5c	2719.97	-0.371262	0.181625	-2.04411	0.0409427	0.973912
Cdk16	15298.1	0.128707	0.0629717	2.04389	0.0409647	0.973912
Ugt1a6a	431.786	-0.392453	0.192096	-2.043	0.0410522	0.973912
Krt78	3.71815	-1.50601	0.737339	-2.0425	0.0411022	0.973912
Rp1	70.5291	-0.701048	0.343364	-2.04171	0.0411805	0.973912
Dedd	3495.11	0.118735	0.0581682	2.04124	0.0412271	0.973912
1700113H08Rik	2.43982	-2.27696	1.11563	-2.04096	0.0412551	0.973912
Ptk2	14253.8	-0.137001	0.0671302	-2.04083	0.0412677	0.973912
Plxnc1	2622.84	-0.239752	0.117481	-2.04078	0.0412729	0.973912
Cntln	1418.13	-0.249079	0.122097	-2.04001	0.0413491	0.973912
Snrpb	8618.83	0.176879	0.0867395	2.0392	0.0414304	0.973912
Csgalnact1	4992.05	-0.308562	0.151375	-2.03839	0.0415111	0.973912
Rpl37a	6646.71	0.316905	0.15549	2.0381	0.0415396	0.973912
1810041L15Rik	4425.24	-0.488139	0.239583	-2.03745	0.0416046	0.973912
Cyp2t4	90.0806	0.490899	0.240944	2.0374	0.04161	0.973912
Zfp518a	2198.77	-0.239856	0.117742	-2.03713	0.0416373	0.973912
Copg2	5504.96	-0.144067	0.0707267	-2.03696	0.041654	0.973912
Rrad	747.128	-0.344029	0.169137	-2.03402	0.0419493	0.973912
Rerg	213.168	-0.387868	0.190748	-2.0334	0.0420119	0.973912
Pde5a	1720.95	-0.465405	0.228924	-2.03301	0.0420516	0.973912
Tmprss5	749.806	-0.299576	0.147369	-2.03283	0.0420692	0.973912
Alcam	13558.7	-0.160796	0.0791428	-2.03171	0.0421826	0.973912
Eif4e2	4494.7	0.102852	0.0506348	2.03125	0.0422294	0.973912
G0s2	1618.89	0.209573	0.103185	2.03105	0.0422501	0.973912
Rpl22l1	1461.34	0.254503	0.125356	2.03024	0.0423323	0.973912
9030624J02Rik	8207.77	-0.155234	0.0764681	-2.03005	0.0423515	0.973912
Klf15	15405.6	0.474718	0.233891	2.02965	0.0423922	0.973912
Tex15	28.8119	-0.999744	0.492817	-2.02863	0.0424958	0.973912
Srsf2	13861.7	0.14132	0.0696642	2.02859	0.0425002	0.973912
Tmem175	4090.75	-0.132304	0.065222	-2.02852	0.0425076	0.973912
Cnih2	1238.98	0.657341	0.324071	2.02839	0.0425205	0.973912
Ldb3	1328.96	-0.294423	0.14517	-2.02812	0.0425479	0.973912
Adarb1	2452.4	0.287592	0.141819	2.02788	0.0425728	0.973912
Zfp61	1227.16	0.203188	0.100201	2.0278	0.0425809	0.973912
Ecm2	2515.29	-0.544575	0.268585	-2.02757	0.0426043	0.973912
Smtnl2	696.071	-0.283318	0.139737	-2.02751	0.04261	0.973912
Filip1	631.828	-0.522454	0.257797	-2.02661	0.0427024	0.973912
Ispd	1081.09	-0.184798	0.0911977	-2.02634	0.0427295	0.973912
Foxd3	6.18382	-2.0933	1.03385	-2.02476	0.0428918	0.973912
Rwdd2a	358.265	0.276937	0.136853	2.02362	0.0430095	0.973912
Tbxa2r	884.472	-0.434531	0.214768	-2.02326	0.0430465	0.973912
C4bp-ps1	35.0383	0.622604	0.307736	2.02318	0.043055	0.973912
Ptprz1	107313	-0.368268	0.182063	-2.02275	0.0430989	0.973912
Sin3b	11230.9	0.207125	0.102428	2.02215	0.0431605	0.973912
Zc3h12a	755.311	0.2536	0.125422	2.02197	0.043179	0.973912
Ckap2l	226.813	-0.261048	0.129148	-2.0213	0.0432482	0.973912
Serpinf2	17.9409	0.964712	0.477447	2.02057	0.0433247	0.973912
Kctd4	1883.83	-0.262413	0.129873	-2.02054	0.0433278	0.973912
Nt5c3	3045.5	0.31068	0.153866	2.01916	0.0434702	0.973912
Arl15	864.069	-0.218917	0.108437	-2.01883	0.0435044	0.973912
Rbm11	360.571	-0.290376	0.143834	-2.01883	0.0435052	0.973912
AI197445	87.0104	-0.565253	0.280018	-2.01863	0.0435257	0.973912
Adam8	283.939	0.449955	0.222909	2.01856	0.0435332	0.973912
C1qtnf1	389.604	-0.399703	0.198025	-2.01845	0.0435446	0.973912
Naa16	1144.43	0.273843	0.135731	2.01755	0.0436386	0.973912
Mrps26	3094.05	0.275657	0.136641	2.01739	0.0436552	0.973912
Tmem131	9992.14	-0.268752	0.133221	-2.01734	0.0436603	0.973912
Gli3	8228.06	-0.367261	0.182194	-2.01577	0.0438241	0.973912
Zfp963	620.849	0.205971	0.102187	2.01562	0.0438399	0.973912
Cpsf4	1745.92	0.163826	0.0813113	2.0148	0.0439254	0.973912
Palld	1788.77	-0.254598	0.126378	-2.01457	0.0439499	0.973912
Fry	10389.5	-0.35887	0.178155	-2.01437	0.0439707	0.973912
Mki67	1117.65	-0.315393	0.156596	-2.01405	0.0440039	0.973912
Agap2	12294	0.71432	0.354815	2.01322	0.0440915	0.973912
Sla2	9.02801	1.08626	0.539591	2.01311	0.0441027	0.973912
Klhl25	3630.91	0.279879	0.13907	2.01251	0.0441663	0.973912
Rell1	3412.33	-0.269445	0.133905	-2.01221	0.0441976	0.973912
Stk19	1990.97	0.27069	0.134584	2.01131	0.0442923	0.973912
Kifc2	8632.01	0.392671	0.195362	2.00996	0.0444352	0.973912
Nr6a1	440.362	-0.274664	0.136666	-2.00974	0.0444587	0.973912
Sytl1	45.7651	0.952069	0.47382	2.00935	0.0445004	0.973912
Tmx3	11331	-0.14559	0.0724724	-2.0089	0.0445482	0.973912
Lrig2	4544.92	-0.18562	0.0924423	-2.00795	0.0446486	0.973912
Lrtm2	8377.42	-0.188793	0.0940329	-2.00773	0.0446718	0.973912
Mroh7	2543.05	0.315893	0.157383	2.00716	0.0447327	0.973912
Rdh13	1940.39	0.159522	0.0795181	2.00611	0.0448445	0.973912
Sgca	37.008	-0.529143	0.26377	-2.00608	0.044848	0.973912
Dcn	997.687	-0.770841	0.384506	-2.00476	0.0449889	0.973912
Tle2	5336.78	0.208422	0.10399	2.00425	0.0450435	0.973912
Rpl23	10897.9	0.263417	0.131438	2.00412	0.0450573	0.973912
Zcchc8	3740.28	0.137374	0.068547	2.00409	0.0450604	0.973912
Snrpn	26.8177	-0.659194	0.329075	-2.00317	0.0451589	0.973912
Armcx5	882.734	-0.187503	0.0936187	-2.00284	0.0451947	0.973912
Otx2os1	5.98726	2.74031	1.36826	2.00276	0.0452026	0.973912
Nmnat1	480.621	0.224597	0.112156	2.00253	0.0452275	0.973912
Clasrp	11662.7	0.20878	0.104335	2.00106	0.0453856	0.973912
Slc22a13b-ps	35.2887	0.582095	0.290895	2.00105	0.0453872	0.973912
Rrs1	3740.36	0.149908	0.0749446	2.00025	0.0454733	0.973912
Dlgap4	8046.45	0.167114	0.0835658	1.99979	0.0455227	0.973912
Pcdhb20	452.428	-0.272489	0.13626	-1.99977	0.0455248	0.973912
Atg101	2547.55	0.272576	0.136337	1.99928	0.045578	0.973912
Adrm1	4505.88	0.191338	0.0957121	1.9991	0.0455974	0.973912
Orc3	3768.36	-0.188094	0.094134	-1.99815	0.0457	0.973912
Ifrd1	6813.4	0.282285	0.141314	1.99757	0.045763	0.973912
Med23	3709.64	-0.188225	0.0942494	-1.99709	0.0458154	0.973912
Rab3ip	1455.93	0.198223	0.0992767	1.99667	0.0458608	0.973912
Mrpl19	1837.12	0.224367	0.112383	1.99646	0.0458838	0.973912
Ppox	4432.46	0.154252	0.0772916	1.99571	0.045965	0.973912
Cenpe	314.29	-0.286843	0.143768	-1.99518	0.0460232	0.973912
Gucy1a3	4736.86	-0.390006	0.195509	-1.99482	0.0460622	0.973912
Olfml1	9403.58	-0.215079	0.107825	-1.9947	0.0460756	0.973912
Per2	3604.43	0.48369	0.24259	1.99385	0.0461681	0.973912
Vmn2r57	134.182	-0.433885	0.217741	-1.99267	0.0462975	0.973912
Glycam1	5.65053	2.11189	1.06103	1.99041	0.0465456	0.973912
Serpind1	765.041	-0.280445	0.140928	-1.98999	0.0465926	0.973912
Sgk2	1643.53	-0.289336	0.145442	-1.98935	0.0466624	0.973912
Snrnp200	14919.6	-0.190097	0.0956526	-1.98737	0.0468818	0.973912
Sgip1	4664.98	-0.291203	0.146556	-1.98697	0.0469263	0.973912
Ncapg2	993.539	-0.21993	0.110726	-1.98625	0.0470053	0.973912
Gm2011	124.875	-0.427378	0.215235	-1.98563	0.0470744	0.973912
Mef2b	4.77887	-1.38949	0.699941	-1.98515	0.0471279	0.973912
Rnf165	610.144	0.353035	0.177842	1.98511	0.0471326	0.973912
Dao	13.497	0.736506	0.371079	1.98477	0.0471704	0.973912
Itpr2	13243.6	-0.185028	0.0932518	-1.98418	0.047236	0.973912
Foxred1	3242.68	0.115154	0.0580389	1.98409	0.0472462	0.973912
Srsf9	3924	0.191176	0.0963712	1.98375	0.0472836	0.973912
Set	9191.43	0.113041	0.0569877	1.9836	0.0473007	0.973912
Kansl3	9059.34	0.159668	0.0804946	1.98359	0.0473018	0.973912
Emg1	2371.58	0.185953	0.0937611	1.98327	0.0473375	0.973912
Ednra	2991.5	-0.428503	0.216064	-1.98323	0.0473419	0.973912
Csta1	3.87468	1.65459	0.834301	1.9832	0.0473449	0.973912
Ppp1r12c	10701.8	0.139766	0.0704776	1.98313	0.0473532	0.973912
Rcc1	1688.15	0.317032	0.159874	1.98301	0.0473661	0.973912
Zfp579	3848.34	0.20092	0.101344	1.98256	0.0474162	0.973912
Fmn2	13381.1	-0.309204	0.156097	-1.98085	0.0476077	0.973912
Dnm3	6844.28	-0.258669	0.130832	-1.9771	0.0480305	0.973912
Adcy3	2576.59	-0.246011	0.124442	-1.97691	0.0480517	0.973912
Nf1	15735.7	-0.28762	0.145636	-1.97492	0.0482776	0.973912
Tcf7	740.462	-0.500955	0.25376	-1.97413	0.0483669	0.973912
Slc26a7	87.629	-1.01524	0.514283	-1.97408	0.0483721	0.973912
Snord95	12.0416	0.839501	0.425384	1.97352	0.0484368	0.973912
Tceanc	518.639	-0.220009	0.111494	-1.97328	0.0484633	0.973912
Mei1	30.324	0.876921	0.444516	1.97275	0.0485237	0.973912
Ttc39b	2116.95	-0.37396	0.189579	-1.97258	0.0485437	0.973912
Cdkn1a	9232.55	1.48243	0.751649	1.97223	0.0485834	0.973912
Tas2r135	2.62244	-3.16433	1.60478	-1.97181	0.0486312	0.973912
Trafd1	7165.74	0.287005	0.145558	1.97175	0.0486383	0.973912
4930456L15Rik	1.77932	2.90022	1.47168	1.97069	0.0487592	0.973912
Megf10	29869.4	-0.225364	0.114359	-1.97067	0.0487616	0.973912
Mxd4	6916.05	0.531928	0.269954	1.97044	0.048788	0.973912
Rinl	703.564	0.377422	0.191678	1.96904	0.048948	0.973912
Fat1	22406.4	-0.344542	0.175012	-1.96867	0.0489909	0.973912
Atr	2568.37	-0.234543	0.11914	-1.96864	0.048995	0.973912
Cbx6	19514.4	0.208649	0.105989	1.96859	0.0490005	0.973912
Thap11	3294.17	0.142302	0.0722936	1.96838	0.0490239	0.973912
Trpc3	1642.87	-0.505891	0.257034	-1.96819	0.0490467	0.973912
Islr	1143.09	-0.423507	0.215235	-1.96765	0.0491081	0.973912
Cd248	2939.48	-0.536217	0.272608	-1.96699	0.0491847	0.973912
Mettl1	591.588	0.293054	0.14904	1.96628	0.0492663	0.973912
Phyhd1	3855.45	0.60876	0.309612	1.9662	0.049275	0.973912
Dpy19l3	13528.5	-0.198948	0.101215	-1.96559	0.0493462	0.973912
Ltk	274.921	0.533913	0.271632	1.96558	0.0493476	0.973912
Ngb	130.867	0.452691	0.230354	1.96519	0.0493918	0.973912
Sbsn	455.464	0.298225	0.151817	1.96437	0.0494868	0.973912
Lfng	33663.9	0.298335	0.151912	1.96387	0.0495451	0.973912
Gm16062	36.6006	0.653439	0.332815	1.96337	0.0496029	0.973912
Gm10416	18.6521	-0.993935	0.506358	-1.96291	0.0496568	0.973912
Sema6d	34764.2	-0.400989	0.204315	-1.9626	0.0496929	0.973912
Ccdc137	2346.47	0.21468	0.109467	1.96115	0.0498617	0.973912
Gm21284	43.2952	-0.75063	0.382893	-1.96042	0.0499472	0.973912
1810026B05Rik	2027.07	0.213746	0.109139	1.95847	0.0501748	0.973912
Mrpl44	1838.34	0.213002	0.108823	1.95733	0.0503091	0.973912
Abracl	221.575	0.321029	0.164056	1.95682	0.0503681	0.973912
Alox12b	24.5289	1.32225	0.675842	1.95645	0.0504127	0.973912
Mir3470b	4.47598	-1.38667	0.709258	-1.9551	0.0505718	0.973912
Scel	269.243	-0.430527	0.220217	-1.95502	0.0505809	0.973912
Mblac1	348.442	0.211802	0.108349	1.95482	0.0506046	0.973912
Taf8	3047.44	0.158103	0.0808841	1.95468	0.0506207	0.973912
4930480K23Rik	355.965	-0.36535	0.186937	-1.9544	0.0506535	0.973912
Adam23	10522.6	-0.229297	0.117329	-1.9543	0.0506654	0.973912
Agap3	12693.3	0.221793	0.113554	1.9532	0.050796	0.973912
Mir215	4.80404	-1.83328	0.938768	-1.95286	0.0508367	0.973912
Folh1	4679.14	-0.200186	0.102513	-1.95278	0.0508455	0.973912
Chd5	4207.52	0.250389	0.128252	1.95232	0.0509005	0.973912
Il20rb	39.8865	-0.463876	0.237651	-1.95192	0.0509477	0.973912
Usp10	4649.72	0.108087	0.0554089	1.95072	0.0510899	0.973912
Rps29	7171.45	0.380238	0.194953	1.95041	0.0511277	0.973912
1700011E24Rik	4.3232	1.47892	0.758357	1.95016	0.0511571	0.973912
Gclc	6486.39	-0.175306	0.0899164	-1.94966	0.0512172	0.973912
Pcdhb5	246.436	-0.257143	0.131921	-1.94922	0.0512686	0.973912
St18	5127.26	-0.357048	0.183186	-1.9491	0.0512837	0.973912
Mrps28	970.462	0.191323	0.0981684	1.94893	0.0513042	0.973912
Rsrc2	7078.41	0.115128	0.0590751	1.94884	0.0513143	0.973912
Bcl2l14	5.02865	-1.68174	0.863001	-1.94872	0.0513292	0.973912
Sp4	3752.87	-0.252595	0.129638	-1.94847	0.0513593	0.973912
Slitrk5	2273.86	-0.173034	0.0888063	-1.94845	0.0513615	0.973912
Hist1h2bp	6.73935	1.12514	0.577559	1.9481	0.0514029	0.973912
Gucy2e	778.035	-0.430103	0.220821	-1.94774	0.0514458	0.973912
Zfp119a	391.213	-0.217347	0.11159	-1.94773	0.0514476	0.973912
Qrsl1	903.156	0.162008	0.0831855	1.94755	0.0514687	0.973912
Nfkb2	2027.54	0.178314	0.0916003	1.94665	0.0515768	0.973912
Pus7l	414.882	0.283796	0.145812	1.94631	0.0516174	0.973912
Rpl41	10475.8	0.306327	0.157528	1.94459	0.0518247	0.973912
Kcnab2	3523.57	0.515988	0.265361	1.94447	0.0518382	0.973912
Astn2	4473.31	-0.212941	0.109545	-1.94387	0.0519116	0.973912
Traf3ip2	592.472	-0.313568	0.161506	-1.94153	0.0521941	0.973912
Emx2os	1392.12	0.207881	0.107096	1.94108	0.0522492	0.973912
Celsr1	10936	-0.329594	0.1698	-1.94107	0.0522498	0.973912
Hexim2	879.502	0.200985	0.103558	1.9408	0.0522827	0.973912
Rimbp3	14.7356	-1.27684	0.657985	-1.94054	0.0523145	0.973912
Mkks	2201.91	0.177475	0.0914681	1.94029	0.0523439	0.973912
E330020D12Rik	169.644	0.564468	0.290927	1.94024	0.0523503	0.973912
Il4i1	9.77861	0.921246	0.474813	1.94023	0.0523516	0.973912
Snora16a	46.2728	0.466468	0.240431	1.94013	0.0523634	0.973912
Mir6392	5.67134	1.34126	0.691484	1.93969	0.0524174	0.973912
Rhbdd1	3659.39	-0.187795	0.096819	-1.93965	0.0524219	0.973912
Erp27	9.60366	1.20415	0.621007	1.93903	0.0524981	0.973912
B330016D10Rik	508.54	0.249902	0.128891	1.93886	0.0525181	0.973912
Gm5084	57.7108	-0.70046	0.361285	-1.9388	0.0525257	0.973912
Gm16596	90.5548	-0.396704	0.204718	-1.93781	0.0526467	0.973912
Plekhd1os	2.21667	2.28958	1.18174	1.93747	0.0526874	0.973912
Tlr3	11321.6	-0.381754	0.197113	-1.93673	0.0527781	0.973912
Sh3glb2	11255.8	0.156509	0.0808134	1.93667	0.0527853	0.973912
Snord15a	1.57433	3.36355	1.73684	1.93659	0.0527952	0.973912
Ndel1	4139.58	0.112847	0.0582908	1.93593	0.0528758	0.973912
Catsper3	29.1546	0.746825	0.385854	1.93551	0.0529274	0.973912
Adat3	340.8	0.253303	0.130876	1.93545	0.0529356	0.973912
Rb1	8761.96	-0.219448	0.113399	-1.93518	0.0529684	0.973912
9430083A17Rik	73.2784	-0.442016	0.228461	-1.93475	0.0530206	0.973912
Map3k7	6755.7	-0.160415	0.0829416	-1.93407	0.0531041	0.973912
Igfn1	310.777	0.726826	0.37603	1.93289	0.0532493	0.973912
9630028B13Rik	129.843	-0.451838	0.233834	-1.9323	0.0533219	0.973912
Vldlr	11759.4	-0.304643	0.157741	-1.93129	0.0534477	0.973912
Tirap	1358.49	-0.190834	0.0988293	-1.93095	0.0534897	0.973912
Allc	1.28854	2.77655	1.43796	1.93089	0.0534964	0.973912
Syce1	3.68864	2.82665	1.46395	1.93083	0.0535035	0.973912
Upf3b	3132.5	0.279133	0.14458	1.93065	0.0535264	0.973912
Mansc4	42.5727	0.491171	0.254446	1.93036	0.0535625	0.973912
Grap2	42.8995	-0.772291	0.400114	-1.93018	0.0535847	0.973912
Tesc	219.903	0.394729	0.204528	1.92995	0.0536131	0.973912
Fance	2275.48	0.158712	0.0822664	1.92925	0.0537	0.973912
Cdr2	2260.98	0.445433	0.230912	1.92902	0.053729	0.973912
Fam173a	6777.35	0.253127	0.131222	1.929	0.0537314	0.973912
Pear1	2772.78	-0.344658	0.178791	-1.92771	0.0538908	0.973912
Rpl32	6642.66	0.257192	0.133453	1.92721	0.0539535	0.973912
Gm4814	2.49472	-2.17166	1.12717	-1.92665	0.0540236	0.973912
Rrm2b	3468.66	-0.187142	0.0971632	-1.92606	0.0540972	0.973912
Atp13a2	10783.5	0.132433	0.0687762	1.92557	0.0541587	0.973912
Fam219b	2875.2	0.14602	0.0758407	1.92535	0.0541857	0.973912
Ociad2	556.475	0.533079	0.276878	1.92532	0.0541897	0.973912
4930583P06Rik	4.66604	1.43517	0.745441	1.92526	0.0541964	0.973912
Cdh11	8163.93	-0.314015	0.163137	-1.92486	0.0542466	0.973912
Pitx1	4.22748	-2.1717	1.12849	-1.92443	0.0543013	0.973912
Vma21	4668	-0.0813009	0.0422474	-1.9244	0.0543047	0.973912
Rnaseh2c	1697.61	0.245532	0.127616	1.92399	0.0543558	0.973912
Sele	1.97981	4.4186	2.29665	1.92393	0.0543628	0.973912
Hint1	7468.51	0.263307	0.1369	1.92335	0.0544358	0.973912
B3gat3	7606.58	0.186509	0.0969803	1.92316	0.0544599	0.973912
Snai2	39.1034	-0.958271	0.498296	-1.9231	0.0544678	0.973912
Gm561	923.343	0.245565	0.127695	1.92306	0.0544729	0.973912
Cd3eap	1694.11	0.273241	0.142241	1.92097	0.0547353	0.973912
Vps13b	6259.39	-0.356584	0.185652	-1.92071	0.0547683	0.973912
Snx14	7415.32	-0.138752	0.0722471	-1.92052	0.0547926	0.973912
Mastl	190.021	-0.288221	0.150077	-1.92049	0.0547962	0.973912
Dcdc2b	672.76	0.215064	0.111994	1.92031	0.0548184	0.973912
Celf4	6685.45	0.464218	0.241768	1.92009	0.0548459	0.973912
Fbl	1629.58	0.206506	0.107563	1.91986	0.0548757	0.973912
Plag1	136.595	-0.471528	0.245634	-1.91964	0.0549034	0.973912
Sh2d5	790.636	0.2572	0.134025	1.91905	0.0549786	0.973912
Srrt	12186.6	0.257001	0.133931	1.91891	0.0549963	0.973912
Ptprm	6003.93	-0.28433	0.148182	-1.91879	0.0550108	0.973912
Kat2a	6109.33	0.189095	0.0986033	1.91773	0.0551448	0.973912
Il15ra	818.792	0.224107	0.116888	1.91727	0.0552034	0.973912
Polrmt	4472.61	0.146884	0.076626	1.9169	0.0552507	0.973912
Il7	3.14942	1.95374	1.01952	1.91633	0.0553232	0.973912
Moxd1	131.779	-0.473096	0.246877	-1.91633	0.0553237	0.973912
Ppif	1342.14	0.151381	0.0789979	1.91627	0.0553307	0.973912
Slc6a20b	5.83621	-1.20335	0.62812	-1.9158	0.0553902	0.973912
Nkx2-9	249.833	-0.465859	0.243273	-1.91497	0.055497	0.973912
4930461G14Rik	8.4572	1.19692	0.625048	1.91493	0.055502	0.973912
Smoc2	186.052	-0.397731	0.20772	-1.91474	0.0555258	0.973912
Myct1	93.4954	-0.781621	0.408216	-1.91472	0.0555279	0.973912
Sp7	705.656	-0.302938	0.15824	-1.91442	0.0555662	0.973912
Utrn	12162.3	-0.502448	0.262516	-1.91397	0.0556237	0.973912
Zfp513	3337.91	0.138559	0.0724165	1.91335	0.0557027	0.973912
Rps23	8590.31	0.295184	0.154311	1.91292	0.0557584	0.973912
Srrm3	605.456	0.462915	0.24203	1.91263	0.0557951	0.973912
Nop16	1591.47	0.252879	0.132231	1.91241	0.0558241	0.973912
Mark2	8003.86	0.139398	0.0729313	1.91136	0.0559581	0.973912
Ak2	3139.41	0.170165	0.0890308	1.91131	0.055965	0.973912
Pink1	30086.3	0.175784	0.0919925	1.91085	0.0560237	0.973912
Ppap2b	261918	-0.232053	0.121451	-1.91067	0.0560476	0.973912
Tubgcp2	3270.32	-0.114749	0.0600665	-1.91036	0.0560865	0.973912
Lrrtm2	2480.45	-0.336425	0.176106	-1.91035	0.0560878	0.973912
Drap1	11375.2	0.260388	0.136336	1.90989	0.0561472	0.973912
3830432H09Rik	11.0037	-0.820038	0.429638	-1.90867	0.056304	0.973912
Metrnl	1432.14	0.213853	0.112074	1.90814	0.0563729	0.973912
Armcx4	2949.02	-0.280604	0.147071	-1.90795	0.056398	0.973912
Sag	47.2964	0.571114	0.299349	1.90785	0.0564103	0.973912
Srsf10	5816.46	0.126571	0.0663686	1.9071	0.0565079	0.973912
Pdzd4	1951.3	0.451719	0.236933	1.90653	0.0565818	0.973912
Nars	12410.9	0.120591	0.0632903	1.90537	0.0567323	0.973912
H2afj	6612.32	0.240767	0.126384	1.90504	0.0567744	0.973912
Arhgap42	3232.87	-0.300429	0.157774	-1.90417	0.0568883	0.973912
Gm16845	94.2246	0.357592	0.187933	1.90277	0.0570711	0.973912
Gm10863	215.632	-0.591919	0.311103	-1.90265	0.0570866	0.973912
Slc13a2	3.46731	-1.53747	0.808135	-1.90249	0.0571066	0.973912
Gm6402	22.7452	0.907181	0.47705	1.90165	0.0572175	0.973912
Lrp1b	4118.46	-0.402447	0.211642	-1.90154	0.0572308	0.973912
Il4	8.72748	-1.14564	0.602532	-1.90137	0.0572532	0.973912
Rnaseh1	1634.19	0.232706	0.122389	1.90137	0.0572536	0.973912
Gjd3	3.54626	-1.56791	0.824678	-1.90124	0.0572702	0.973912
2310036O22Rik	7244.5	0.231847	0.121946	1.90123	0.0572717	0.973912
Slc41a2	1061.33	-0.175677	0.0924265	-1.90072	0.0573389	0.973912
Esrp1	70.9501	-0.613133	0.322647	-1.90032	0.0573909	0.973912
Suv420h2	4278.18	0.185945	0.0978668	1.89998	0.0574353	0.973912
D3Ertd254e	2560.2	-0.207282	0.109113	-1.89971	0.0574712	0.973912
9330159F19Rik	8048.17	0.398451	0.209757	1.89958	0.0574881	0.973912
Taf7l	14.2296	-0.820705	0.432065	-1.89949	0.0574995	0.973912
Pak7	3517.34	-0.34484	0.181548	-1.89945	0.0575057	0.973912
Itga4	2323.65	-0.664255	0.349731	-1.89933	0.0575208	0.973912
Fcho1	1258.68	0.293421	0.154527	1.89883	0.057587	0.973912
Zfp276	7201.02	0.374396	0.197215	1.89842	0.0576412	0.973912
0610043K17Rik	55.3236	-0.533916	0.281343	-1.89774	0.0577304	0.973912
Lias	2640.06	0.146856	0.0773907	1.89759	0.0577503	0.973912
Nr2f6	3914.11	0.159988	0.0843464	1.8968	0.0578549	0.973912
Adck4	4315.65	0.295124	0.155603	1.89665	0.057874	0.973912
Nrcam	31004.8	-0.305028	0.160848	-1.89638	0.0579096	0.973912
Rplp2	8798.96	0.278376	0.146902	1.89497	0.058096	0.973912
Ptk7	3218.49	-0.160245	0.0845964	-1.89423	0.0581945	0.973912
Enpp6	3024.05	-0.386733	0.204213	-1.89377	0.0582556	0.973912
Trmt44	665.706	0.22753	0.120158	1.8936	0.0582787	0.973912
9030624G23Rik	11.3266	-0.857821	0.453048	-1.89344	0.058299	0.973912
Il5ra	16.1752	-1.09205	0.576917	-1.8929	0.0583713	0.973912
A630075F10Rik	12.725	0.958896	0.506753	1.89224	0.0584596	0.973912
Sall4	36.782	-0.818548	0.432585	-1.89222	0.0584611	0.973912
Ifi30	1036.61	0.369684	0.195389	1.89204	0.0584852	0.973912
Psd	5760.09	0.91949	0.486042	1.89179	0.0585187	0.973912
Mir135a-2	27.7782	0.964298	0.50988	1.89123	0.0585941	0.973912
AW549877	10950.3	-0.23157	0.122456	-1.89105	0.0586178	0.973912
Adra2c	214.647	0.273366	0.144573	1.89085	0.0586444	0.973912
Slx1b	3037.22	0.208321	0.110181	1.89073	0.0586607	0.973912
Rpl3	21256.7	0.199538	0.105568	1.89014	0.0587387	0.973912
Rpl11	10230.9	0.25718	0.136071	1.89004	0.058752	0.973912
Pdzrn4	247.602	-0.313505	0.165922	-1.88947	0.058829	0.973912
Ubp1	6856.15	0.11661	0.0617222	1.88926	0.0588563	0.973912
2010106C02Rik	1.21262	-3.19078	1.68913	-1.88901	0.0588903	0.973912
G630090E17Rik	12.6296	-1.13942	0.603466	-1.88812	0.0590097	0.973912
Cyp26b1	197.902	-0.475307	0.251816	-1.88752	0.0590907	0.973912
Mmp23	102.902	0.555348	0.294269	1.88721	0.0591319	0.973912
Atpif1	3099.44	0.244785	0.129712	1.88714	0.0591418	0.973912
Myh13	1.76121	2.73883	1.45154	1.88685	0.059181	0.973912
Dag1	40987.8	-0.210342	0.111484	-1.88674	0.0591952	0.973912
Mtmr7	637.382	-0.355074	0.188217	-1.88652	0.0592253	0.973912
Tcf12	11162.3	-0.239694	0.12711	-1.88571	0.0593338	0.973912
Zscan12	853.322	-0.133213	0.0706472	-1.88561	0.059347	0.973912
Fam110b	1407.07	0.298792	0.158596	1.88398	0.0595673	0.973912
E130012A19Rik	1408.61	0.387737	0.205817	1.88389	0.0595795	0.973912
Itga8	423.668	-0.410725	0.218036	-1.88375	0.0595989	0.973912
Prmt3	1796.71	0.120769	0.0641316	1.88314	0.0596814	0.973912
Snhg1	721.792	0.261241	0.138728	1.88312	0.0596846	0.973912
Fastk	7005.85	0.134386	0.0713665	1.88305	0.0596941	0.973912
Wbp5	2989.96	0.185178	0.0983657	1.88255	0.0597612	0.973912
Tgfbr3	1855.2	-0.309564	0.16451	-1.88174	0.0598715	0.973912
Mir8094	25.3845	0.528988	0.281135	1.88161	0.0598885	0.973912
Zfp273	546.99	-0.156451	0.0831512	-1.88152	0.0599008	0.973912
Ndnf	838.684	-0.5817	0.309177	-1.88144	0.0599115	0.973912
Jag1	4308.08	-0.493288	0.262197	-1.88136	0.0599228	0.973912
Gm14137	303.516	0.213672	0.113582	1.88121	0.0599432	0.973912
Atp13a5	12830.5	-0.50643	0.269207	-1.88119	0.0599455	0.973912
Nupr1	2675.79	0.265001	0.140901	1.88076	0.0600045	0.973912
Mat2a	33376.6	0.4959	0.263673	1.88074	0.060007	0.973912
Rabl6	9921.28	0.17226	0.0916188	1.88018	0.060084	0.973912
Lat	41.8714	0.567428	0.301819	1.88003	0.0601043	0.973912
Swt1	1550.26	0.178541	0.0949794	1.87979	0.0601371	0.973912
Rpain	1279.97	0.185654	0.0988023	1.87905	0.0602377	0.973912
Tab3	1064.47	-0.296516	0.157875	-1.87817	0.0603578	0.973912
Man2c1	7041.09	0.106049	0.0565053	1.87681	0.0605448	0.973912
Adgrl3	6795.64	-0.32867	0.175147	-1.87654	0.060581	0.973912
Bmp2	835.897	-0.300386	0.160075	-1.87654	0.0605818	0.973912
Dcaf15	2897.29	0.147685	0.0787115	1.87629	0.060616	0.973912
Gpank1	1242.78	0.214035	0.114111	1.87567	0.0607011	0.973912
BC037032	153.094	-0.396025	0.211252	-1.87466	0.0608397	0.973912
Cspg4	10482.7	-0.487803	0.260241	-1.87442	0.060872	0.973912
Zfp386	1646.92	-0.154641	0.0825035	-1.87436	0.0608814	0.973912
Nudt22	1434.75	0.231474	0.123502	1.87426	0.0608949	0.973912
Kif15	171.592	-0.295401	0.157642	-1.87387	0.0609477	0.973912
Las1l	3843.78	0.150504	0.0803232	1.87372	0.0609684	0.973912
1700011M02Rik	1.88885	-2.7624	1.47468	-1.87322	0.0610376	0.973912
Ctxn1	5126.87	0.293706	0.156793	1.87322	0.0610384	0.973912
Gm4532	187.331	0.359579	0.191994	1.87286	0.0610871	0.973912
Wdsub1	1793.4	-0.179555	0.0958991	-1.87234	0.0611599	0.973912
Zmpste24	9165.34	-0.146241	0.0781136	-1.87216	0.0611843	0.973912
Fam104a	2951.37	0.114496	0.0611668	1.87187	0.0612243	0.973912
Sorl1	17692.9	-0.343254	0.183384	-1.87178	0.0612367	0.973912
4833422C13Rik	167.165	-0.487559	0.260557	-1.87122	0.0613148	0.973912
Tepp	6.40779	-1.19824	0.640539	-1.87068	0.06139	0.973912
Flrt2	2266.06	-0.396319	0.211885	-1.87044	0.0614221	0.973912
Psmd13	7923.92	0.181582	0.097088	1.87029	0.0614441	0.973912
Arfrp1	2890.79	0.119156	0.0637116	1.87024	0.0614503	0.973912
H2afb3	5.11424	1.45374	0.777322	1.87019	0.0614577	0.973912
Mir3471-1	4.41184	-1.42282	0.760839	-1.87007	0.0614744	0.973912
5730408K05Rik	53.7997	0.450211	0.240772	1.86987	0.0615022	0.973912
Mdp1	3038.56	0.218995	0.117169	1.86905	0.0616152	0.973912
1700113A16Rik	1123.27	0.203053	0.108661	1.86868	0.0616671	0.973912
Frmpd3	40.293	0.633471	0.339032	1.86847	0.0616971	0.973912
Fam109a	1786.79	0.211069	0.112972	1.86833	0.0617164	0.973912
Pkig	3535.48	0.220698	0.118153	1.8679	0.0617765	0.973912
Bloc1s4	1390.6	0.218542	0.11706	1.86693	0.0619116	0.973912
Map3k6	1215.54	0.97085	0.520072	1.86676	0.0619352	0.973912
Jup	17656.2	-0.151076	0.080939	-1.86655	0.0619651	0.973912
Aox3	158.793	-0.86297	0.462432	-1.86615	0.0620197	0.973912
Wbscr22	2240.75	0.264987	0.142015	1.86591	0.0620542	0.973912
Gemin6	260.084	0.273761	0.146744	1.86557	0.0621015	0.973912
Ap1g2	754.473	0.186703	0.100086	1.86542	0.0621224	0.973912
Mrfap1	21044.1	0.180453	0.0967872	1.86443	0.0622607	0.973912
Mast1	998.55	0.327093	0.175514	1.86362	0.0623749	0.973912
Fbxo6	1899.36	0.17757	0.0952982	1.86331	0.0624184	0.973912
Gm5544	3.32422	1.67217	0.897699	1.86273	0.0625005	0.973912
AI427809	33.003	-0.719479	0.386278	-1.86259	0.0625194	0.973912
Cpxm2	202.148	-0.449671	0.241466	-1.86225	0.0625674	0.973912
Alkbh2	299.979	0.307998	0.165399	1.86216	0.0625807	0.973912
Tsix	6.37586	-1.18473	0.636472	-1.8614	0.0626879	0.973912
Ccar1	6058.09	0.259344	0.139332	1.86134	0.0626957	0.973912
Uspl1	2841.53	0.112951	0.060691	1.86107	0.0627336	0.973912
Col16a1	8181.27	0.185125	0.099473	1.86105	0.0627367	0.973912
Gmpr2	2803.02	0.13224	0.0710572	1.86103	0.0627397	0.973912
Mfsd10	2354.31	0.174361	0.0936994	1.86085	0.0627647	0.973912
Dgke	2592.18	-0.226723	0.121846	-1.86073	0.062783	0.973912
Josd1	2845.8	0.115626	0.0621462	1.86055	0.0628079	0.973912
Mafg	3617.89	0.160295	0.0861647	1.86033	0.0628391	0.973912
Trnp1	760.133	0.611592	0.328848	1.8598	0.0629137	0.973912
Eln	3592.5	0.297959	0.160226	1.85961	0.0629406	0.973912
1700027J07Rik	4.07717	-1.46127	0.785902	-1.85935	0.0629778	0.973912
Ogfod2	2215.54	0.243315	0.130869	1.85923	0.0629949	0.973912
Reep4	937.383	0.132594	0.0713183	1.85919	0.0630009	0.973912
Leng8	43697.1	0.199877	0.107513	1.8591	0.0630131	0.973912
Ring1	5081.44	0.200829	0.108036	1.85891	0.0630393	0.973912
Gtf2ird2	1586.67	0.163934	0.0882182	1.85828	0.0631299	0.973912
Dennd6b	4061.55	0.261464	0.140704	1.85826	0.0631323	0.973912
3930402G23Rik	99.7443	0.681574	0.366785	1.85824	0.0631355	0.973912
Rbm12b2	1141.14	0.195768	0.105364	1.85801	0.0631669	0.973912
Nsun6	765.668	-0.217907	0.117302	-1.85766	0.0632178	0.973912
Enthd2	1900.19	0.200145	0.107748	1.85752	0.0632368	0.973912
Klk11	3.33067	2.44279	1.31545	1.857	0.0633118	0.973912
Mob3b	2896.8	-0.330737	0.178159	-1.85642	0.0633941	0.973912
Fdxr	4641.84	0.24053	0.129587	1.85613	0.0634351	0.973912
Rnf214	4693.2	-0.153592	0.0827502	-1.85609	0.0634411	0.973912
Arhgap29	4512.18	-0.523067	0.28186	-1.85577	0.0634864	0.973912
Fam213b	2049.11	0.358865	0.193429	1.85528	0.0635562	0.973912
Micall1	20515.9	-0.254771	0.137342	-1.85502	0.0635937	0.973912
Daxx	2170.87	0.150576	0.0811748	1.85496	0.0636023	0.973912
Lpp	3777.65	-0.288934	0.155769	-1.85488	0.0636135	0.973912
Slc6a13	1272.53	-0.473706	0.255385	-1.85487	0.0636146	0.973912
Rps21	8289.27	0.316287	0.170553	1.85448	0.0636703	0.973912
Zkscan2	861.526	-0.432383	0.233156	-1.85448	0.0636705	0.973912
Zglp1	39.0133	0.444203	0.239579	1.8541	0.0637253	0.973912
2410021H03Rik	143.022	-0.706685	0.381202	-1.85383	0.0637633	0.973912
Cdo1	2229.26	0.27458	0.148135	1.85358	0.0637996	0.973912
Mea1	3385.24	0.208817	0.11266	1.85352	0.0638077	0.973912
Fem1c	2367.04	-0.308419	0.166403	-1.85344	0.0638188	0.973912
Trib2	8876.52	-0.373579	0.20162	-1.85288	0.063899	0.973912
Prpf8	26493.8	-0.208499	0.112545	-1.85258	0.0639427	0.973912
4930432M17Rik	2.8415	4.33405	2.3407	1.8516	0.0640832	0.973912
Gm5577	265.819	0.279175	0.150775	1.85159	0.0640842	0.973912
Chordc1	4205.99	0.300249	0.16223	1.85076	0.0642035	0.973912
Tmem136	1880.72	-0.224747	0.121446	-1.8506	0.0642276	0.973912
A230056P14Rik	1734.37	-0.218855	0.118267	-1.85052	0.064239	0.973912
Rab2b	3204.06	-0.123247	0.0666017	-1.85051	0.0642398	0.973912
Gadd45gip1	2527.58	0.227925	0.123195	1.85012	0.0642965	0.973912
Sult1c1	1.8797	4.33184	2.34234	1.84936	0.0644056	0.973912
Prss35	98.8246	-0.596164	0.322364	-1.84935	0.0644073	0.973912
Eif5a2	2584.65	-0.215614	0.116595	-1.84927	0.0644194	0.973912
Tfpt	1954.35	0.263364	0.142421	1.8492	0.0644293	0.973912
Trmt1	4346.75	0.216187	0.116952	1.8485	0.0645296	0.973912
Nudt13	2284.71	0.149632	0.0809834	1.84769	0.0646476	0.973912
Leap2	7.22402	1.03756	0.561714	1.84713	0.064729	0.973912
Fam53a	2455.06	0.14484	0.0784557	1.84614	0.0648721	0.973912
Kcnab3	549.625	0.481508	0.260822	1.84612	0.0648754	0.973912
Tjap1	5730.39	0.23133	0.125309	1.84607	0.0648817	0.973912
AW549542	955.069	-0.399354	0.216335	-1.846	0.064892	0.973912
Spin2c	52.5283	0.41592	0.225327	1.84585	0.064914	0.973912
Hmgcs2	2242.03	-0.397282	0.215247	-1.84571	0.0649348	0.973912
Rmdn3	4706.8	0.162975	0.0883006	1.84568	0.0649384	0.973912
Myh7b	359.908	0.442309	0.239739	1.84496	0.0650431	0.973912
Sepw1	22988.4	0.299979	0.162607	1.8448	0.0650659	0.973912
Alg10b	2996.39	-0.307995	0.166976	-1.84455	0.0651029	0.973912
Slc38a11	1374.48	-0.52149	0.282738	-1.84443	0.0651201	0.973912
Gper1	2644.93	-0.29228	0.158467	-1.84442	0.0651216	0.973912
Snora17	48.4083	0.429881	0.233075	1.84439	0.0651263	0.973912
Sstr4	70.5978	-0.609129	0.330335	-1.84397	0.0651868	0.973912
Mrpl18	3480.68	0.201892	0.109489	1.84394	0.0651913	0.973912
Mrpl20	2809.1	0.218701	0.118645	1.84333	0.065281	0.973912
Sltm	7176.2	0.164793	0.0894035	1.84325	0.0652929	0.973912
Pdzd2	4265.38	-0.486638	0.2641	-1.84263	0.0653835	0.973912
Sox13	3982.41	-0.259107	0.140635	-1.8424	0.0654162	0.973912
Jph3	2073.54	0.591031	0.320963	1.84143	0.0655586	0.973912
4930579H20Rik	11.3441	1.14839	0.62377	1.84105	0.065614	0.973912
Tm4sf20	2.37843	2.74084	1.48922	1.84046	0.0657013	0.973912
Macf1	115986	-0.313091	0.170151	-1.84007	0.0657577	0.973912
Ccdc88a	19420.4	-0.243913	0.132571	-1.83987	0.0657874	0.973912
Cct4	8422.58	0.136309	0.0741028	1.83946	0.065847	0.973912
2210013O21Rik	883.818	0.133076	0.0723477	1.83939	0.0658574	0.973912
Tril	86950.5	-0.200725	0.109171	-1.83863	0.0659697	0.973912
Ddx19b	2402.48	-0.155391	0.0845333	-1.83822	0.0660299	0.973912
Wisp2	50.927	1.32794	0.722779	1.83726	0.066171	0.973912
Ccser1	350.354	-0.259858	0.141477	-1.83675	0.0662464	0.973912
Evpl	356.642	0.242755	0.132168	1.83671	0.0662522	0.973912
Naalad2	806.175	-0.464928	0.253185	-1.83632	0.0663105	0.973912
Phldb2	3074.26	-0.460196	0.250634	-1.83613	0.0663388	0.973912
Cald1	13851.2	-0.356836	0.194405	-1.83554	0.0664263	0.973912
Sptbn2	9097.22	1.04101	0.567141	1.83553	0.0664266	0.973912
Vps13d	14992.9	-0.255481	0.139189	-1.8355	0.0664316	0.973912
Hbegf	5464	0.21947	0.119581	1.83532	0.0664581	0.973912
Mrps24	2326.17	0.237142	0.129217	1.83522	0.0664728	0.973912
Pbrm1	6901.69	-0.206179	0.112381	-1.83464	0.0665587	0.973912
Samd3	14.6928	1.04502	0.569619	1.83459	0.066567	0.973912
Ackr1	430.712	0.531217	0.289698	1.83369	0.0666998	0.973912
Aoc3	346.04	-0.403389	0.220014	-1.83347	0.0667331	0.973912
Cplx1	2564.13	0.38556	0.21031	1.83329	0.0667596	0.973912
Npbwr1	9.2884	-1.24278	0.677984	-1.83306	0.066794	0.973912
Sema6b	3102.92	0.174013	0.0949427	1.83282	0.0668297	0.973912
Gse1	6984.61	-0.218656	0.11932	-1.83252	0.0668738	0.973912
4833428L15Rik	1.74467	-2.09055	1.14084	-1.83247	0.0668819	0.973912
Cat	14364.4	-0.181237	0.0989129	-1.83229	0.0669088	0.973912
Atp6v1g1	7242.46	0.240681	0.131364	1.83217	0.0669262	0.973912
Gm20139	9.51048	-1.48964	0.813047	-1.83216	0.0669269	0.973912
Tomm40	6147.93	0.159573	0.0870995	1.83207	0.0669407	0.973912
She	1005.86	-0.59075	0.322454	-1.83204	0.0669453	0.973912
Robo3	93.4143	0.699815	0.382051	1.83173	0.0669916	0.973912
Ptch1	16046.4	-0.378979	0.206948	-1.83127	0.0670598	0.973912
E430025E21Rik	5266.6	-0.192872	0.105339	-1.83096	0.0671059	0.973912
Grb2	11157.6	0.0958523	0.0523579	1.83071	0.0671431	0.973912
Rsg1	214.731	-0.380103	0.207681	-1.83023	0.0672161	0.973912
Ubb	334.851	0.26109	0.142655	1.83022	0.0672177	0.973912
Bola2	1595.88	0.309504	0.169154	1.82972	0.0672923	0.973912
Kif26a	1426.84	-0.574292	0.31392	-1.82942	0.0673364	0.973912
Nudt8	729.99	0.208063	0.113746	1.82918	0.067372	0.973912
Snhg4	371.711	0.314037	0.171776	1.82818	0.0675226	0.973912
Cycs	2530.34	0.171394	0.0937748	1.82772	0.0675911	0.973912
Hras	3726.51	0.228929	0.125263	1.82759	0.067611	0.973912
Pgam5	2298.93	0.122145	0.0668415	1.82738	0.0676419	0.973912
Mgat5	3985.77	-0.454942	0.249065	-1.82659	0.0677607	0.973912
BC029214	5259.09	0.351051	0.19219	1.82658	0.0677632	0.973912
Thoc1	2020.77	0.12896	0.0706076	1.82643	0.0677858	0.973912
Nxf1	12959.8	0.164639	0.0901457	1.82637	0.0677947	0.973912
Zc3h6	1394.05	-0.304221	0.166574	-1.82633	0.0677998	0.973912
Rbmxl1	1561.34	0.174103	0.0953485	1.82597	0.0678554	0.973912
Hepacam2	40.7659	-0.793531	0.434656	-1.82565	0.0679026	0.973912
Celsr2	16459.9	-0.228445	0.125197	-1.82469	0.0680481	0.973912
Lppr5	645.688	-0.341729	0.187288	-1.82462	0.0680583	0.973912
Arid5a	5396.27	0.226511	0.12416	1.82435	0.0680992	0.973912
Sergef	646.463	0.186498	0.102248	1.82396	0.0681574	0.973912
Hykk	629.996	-0.253308	0.138899	-1.82368	0.0682003	0.973912
2810002D19Rik	508.073	-0.206368	0.113168	-1.82356	0.068218	0.973912
Agfg2	3605.36	0.244226	0.13396	1.82313	0.068283	0.973912
Hnrnpa1	642.887	0.199973	0.109716	1.82265	0.068357	0.973912
Nhsl1	9775.88	-0.238969	0.131249	-1.82073	0.0686484	0.973912
G6pdx	6607.02	-0.127894	0.0702445	-1.8207	0.0686522	0.973912
Arhgap1	5000.56	-0.173596	0.0953555	-1.82052	0.06868	0.973912
Rps14	19046.8	0.280325	0.153983	1.82049	0.0686842	0.973912
Ngfr	889.181	-0.413008	0.226879	-1.82038	0.0687004	0.973912
Atxn7l2	2044.53	0.223614	0.122867	1.81996	0.0687648	0.973912
Nrtn	225.11	0.412838	0.226846	1.8199	0.0687736	0.973912
Rad21l	16.2668	-0.878286	0.482611	-1.81986	0.0687796	0.973912
Hrc	116.653	-0.52888	0.290703	-1.81932	0.0688632	0.973912
Gltscr2	9900.4	0.209709	0.115293	1.81893	0.0689228	0.973912
Cebpzos	364.193	0.217006	0.119306	1.8189	0.0689267	0.973912
Slc4a1	17.6836	-1.16658	0.641497	-1.81853	0.0689839	0.973912
Gm15713	4.69124	-1.33213	0.732539	-1.81851	0.0689861	0.973912
Pcdh10	40174.5	-0.297321	0.163557	-1.81784	0.0690887	0.973912
Slc26a1	706.753	-0.286078	0.157388	-1.81766	0.0691157	0.973912
Llgl1	25484.1	-0.150909	0.0830356	-1.8174	0.0691564	0.973912
G530011O06Rik	104.178	0.463766	0.255207	1.81722	0.0691836	0.973912
Ptges3	7226.74	0.209801	0.115455	1.81717	0.0691909	0.973912
Raph1	2426.16	-0.396523	0.218341	-1.81608	0.0693587	0.973912
Lclat1	4055.51	-0.170265	0.093802	-1.81515	0.0695003	0.973912
Eml3	5561	0.0858088	0.0473069	1.81387	0.0696971	0.973912
Rpl14-ps1	115.682	0.365311	0.201407	1.81379	0.0697098	0.973912
Atp5sl	2682.34	0.139398	0.0768651	1.81354	0.0697487	0.973912
9430076C15Rik	26.359	-0.927927	0.51168	-1.81349	0.069756	0.973912
Coq2	4404.77	0.13347	0.0736303	1.8127	0.0698779	0.973912
Gsk3a	6954.1	0.123322	0.0680511	1.81219	0.0699563	0.973912
Snhg20	2246.02	0.31989	0.176535	1.81205	0.0699792	0.973912
Dlx6os2	2.49081	1.93614	1.06849	1.81202	0.0699826	0.973912
Chpt1	8246.84	-0.224707	0.124027	-1.81175	0.0700244	0.973912
Lyve1	1667.23	0.508786	0.280907	1.81123	0.0701057	0.973912
Gm15417	1012.46	0.337552	0.186427	1.81064	0.0701968	0.973912
Nup43	306.92	0.253309	0.139911	1.8105	0.0702189	0.973912
Tll2	327.296	-0.314245	0.17362	-1.80995	0.0703031	0.973912
Col12a1	912.461	-0.518656	0.286586	-1.80977	0.0703311	0.973912
Pak3	1951.58	-0.264322	0.146086	-1.80935	0.0703965	0.973912
Ndst2	3121.81	-0.11695	0.0646413	-1.80922	0.0704174	0.973912
Ktn1	20881.9	-0.0952795	0.0526852	-1.80847	0.0705337	0.973912
Oxsm	1237.97	-0.165379	0.0914553	-1.8083	0.0705598	0.973912
0610039H22Rik	40.9813	0.704345	0.389642	1.80767	0.0706571	0.973912
Mettl4	702.755	-0.364857	0.201854	-1.80753	0.0706797	0.973912
C130030K03Rik	248.145	-0.231646	0.128157	-1.80752	0.0706816	0.973912
Nefl	1418.28	0.305976	0.169294	1.80737	0.0707051	0.973912
Usf2	9693.45	0.150068	0.0830615	1.80671	0.0708079	0.973912
Pclo	4144.75	-0.385838	0.213594	-1.80641	0.0708549	0.973912
Smad1	3071.21	0.219724	0.121644	1.80628	0.0708742	0.973912
Slc22a1	1.49939	-3.52129	1.94975	-1.80603	0.0709143	0.973912
Trit1	1203.38	0.216814	0.120067	1.80577	0.0709538	0.973912
Mmp16	603.636	-0.387253	0.214541	-1.80503	0.0710692	0.973912
Trdmt1	715.18	-0.205773	0.114002	-1.805	0.0710745	0.973912
Echdc2	2237.12	0.269316	0.14923	1.80471	0.0711205	0.973912
Xpr1	16876.8	-0.234285	0.129836	-1.80447	0.0711575	0.973912
Becn1	4983.89	0.151897	0.0841849	1.80433	0.0711793	0.973912
Tmem259	18516.9	0.137548	0.0762449	1.80403	0.0712269	0.973912
Rpl12	7987.39	0.323442	0.179301	1.8039	0.0712465	0.973912
Mcph1	448.364	-0.291138	0.161394	-1.8039	0.0712467	0.973912
Begain	2061.72	0.444365	0.246346	1.80383	0.0712581	0.973912
2021-09-05	12742.9	0.181863	0.100831	1.80364	0.0712876	0.973912
Mark1	3447.04	-0.129528	0.0718424	-1.80294	0.0713977	0.973912
Stub1	4074.29	0.19653	0.10901	1.80287	0.0714093	0.973912
Pcdhgb7	2137.65	-0.285464	0.158341	-1.80285	0.0714119	0.973912
Klf13	32383.4	0.380113	0.210891	1.80242	0.0714797	0.973912
2700089I24Rik	1.91155	-2.50409	1.38931	-1.8024	0.0714818	0.973912
Glra4	17.4131	-0.793472	0.440367	-1.80184	0.0715698	0.973912
Psmb5	3442.43	0.204617	0.11358	1.80153	0.07162	0.973912
Adgrl2	3783.13	-0.348159	0.193279	-1.80132	0.0716518	0.973912
Frs3	1556.69	0.146292	0.0812378	1.80079	0.0717354	0.973912
Dnaja1	7387.55	0.238861	0.132678	1.8003	0.0718132	0.973912
Ano1	2737.32	-0.553553	0.307593	-1.79963	0.0719196	0.973912
Uqcc2	2581	0.243938	0.13559	1.79909	0.0720045	0.973912
Cdr1	104.425	-0.462391	0.25703	-1.79898	0.0720226	0.973912
Psmd7	8140.54	0.160247	0.089108	1.79834	0.0721228	0.973912
Ralgapa2	1568.18	-0.253045	0.14075	-1.79783	0.0722039	0.973912
Ihh	18.7877	0.741343	0.412409	1.79759	0.0722415	0.973912
Uchl3	1252.61	0.194371	0.108146	1.79731	0.0722862	0.973912
Exoc4	6139.6	-0.226792	0.126185	-1.7973	0.0722885	0.973912
Glrx5	2481.37	0.224479	0.124943	1.79664	0.0723923	0.973912
Mrpl12	3385.71	0.211543	0.117749	1.79655	0.072407	0.973912
Zc3h14	4300.47	-0.137432	0.0765102	-1.79626	0.0724539	0.973912
Pitpnm1	8091	0.174128	0.0969581	1.79591	0.0725088	0.973912
Zfp128	786.146	-0.173767	0.0967578	-1.7959	0.0725107	0.973912
Podxl2	1402.39	0.182782	0.10179	1.79567	0.0725475	0.973912
Cabp4	52.6029	0.399146	0.222368	1.79497	0.0726578	0.973912
Snord12	35.0163	0.461293	0.256997	1.79494	0.0726637	0.973912
Maf1	10018.3	0.133109	0.0741829	1.79433	0.0727601	0.973912
Fbln2	1361.57	-0.312907	0.174388	-1.79431	0.072763	0.973912
4933404K13Rik	7.09276	-1.2801	0.713434	-1.79428	0.0727684	0.973912
2210408I21Rik	872.713	-0.291325	0.162371	-1.79419	0.0727827	0.973912
1810009A15Rik	25.096	0.54148	0.30186	1.79381	0.0728433	0.973912
Kiss1	10.543	1.45193	0.809462	1.7937	0.0728609	0.973912
Rhobtb3	7064.36	-0.153461	0.0855604	-1.7936	0.0728777	0.973912
AI837181	4681.71	0.125069	0.0697314	1.79359	0.0728792	0.973912
Jdp2	1969.36	0.215894	0.12038	1.79344	0.0729025	0.973912
Rpl34	119.298	0.342086	0.190814	1.79277	0.0730094	0.973912
Zfp740	16034.4	0.24947	0.139241	1.79164	0.073191	0.973912
Chchd1	1436.58	0.219324	0.122454	1.79107	0.0732822	0.973912
Pnmt	1.90473	3.01628	1.68446	1.79066	0.0733484	0.973912
Ube2ql1	2008.69	0.183157	0.102297	1.79045	0.0733816	0.973912
Alkbh7	1822.24	0.237526	0.132691	1.79007	0.0734423	0.973912
Atp2a3	10696.2	-0.370128	0.206815	-1.78966	0.0735089	0.973912
Mtbp	770.041	-0.135213	0.0755634	-1.78939	0.0735515	0.973912
Gtpbp3	2001.99	0.138859	0.0776265	1.78881	0.0736458	0.973912
Adamtsl1	5327.11	-0.331656	0.185416	-1.78871	0.0736614	0.973912
Hsph1	13296.4	0.543999	0.304132	1.7887	0.0736638	0.973912
Cobll1	6202.38	-0.315241	0.176241	-1.78869	0.073665	0.973912
Ankrd16	1800	0.199148	0.111356	1.78839	0.0737131	0.973912
R3hdm4	8729.06	0.200827	0.112299	1.78833	0.0737229	0.973912
Ubr1	7137.03	-0.26163	0.146327	-1.78798	0.0737794	0.973912
Npas3	7248.38	-0.197772	0.110642	-1.7875	0.0738568	0.973912
Lamtor2	3790.87	0.233414	0.130584	1.78745	0.0738641	0.973912
Gtf2h4	1230.49	0.186583	0.104389	1.78737	0.0738769	0.973912
Tbx3	1603.83	-0.36682	0.205247	-1.78722	0.0739026	0.973912
Exosc3	1528.74	0.194234	0.108686	1.7871	0.0739208	0.973912
Fer	1956.88	-0.262688	0.147008	-1.78689	0.0739547	0.973912
Sh2b2	1500.34	0.936136	0.523972	1.78662	0.0739996	0.973912
Eif1b	6692.79	0.216655	0.121274	1.78649	0.0740204	0.973912
Ell	3454.33	0.181991	0.10188	1.78634	0.0740448	0.973912
Zfp867	921.475	-0.202863	0.113581	-1.78606	0.0740889	0.973912
Hic1	1497.13	-0.432307	0.24207	-1.78588	0.0741193	0.973912
Gnat1	9.12112	-1.13018	0.632847	-1.78587	0.0741208	0.973912
Gm6277	338.235	0.206369	0.11557	1.78566	0.0741545	0.973912
Grasp	1741.75	0.217345	0.121724	1.78556	0.0741713	0.973912
Rrp9	2462.64	0.188635	0.105656	1.78538	0.0742004	0.973912
Prr15	37.5534	-0.525405	0.294283	-1.78537	0.074201	0.973912
Rps19bp1	1433.71	0.187684	0.105133	1.78521	0.0742277	0.973912
B230354K17Rik	2536.21	-0.107934	0.0604787	-1.78466	0.0743158	0.973912
Hspd1	11219.7	0.195754	0.109688	1.78464	0.0743194	0.973912
Mir7079	17.2563	0.766492	0.42952	1.78453	0.0743372	0.973912
Nt5m	2441.42	0.188741	0.105769	1.78446	0.0743486	0.973912
Rpl10a	4764.1	0.196129	0.109933	1.78407	0.0744123	0.973912
Slc7a6os	2273.47	0.164159	0.0920408	1.78354	0.0744979	0.973912
Slc25a26	1441.3	0.174316	0.0977484	1.78331	0.0745351	0.973912
Glis1	87.4255	-0.355822	0.199531	-1.78329	0.0745384	0.973912
Fut9	14432	-0.403373	0.226204	-1.78322	0.0745499	0.973912
Krt17	1.33259	-3.90294	2.18897	-1.783	0.0745862	0.973912
Kmt2c	20629.7	-0.326193	0.182996	-1.78251	0.0746663	0.973912
Kctd12b	1419.51	-0.398043	0.223337	-1.78225	0.0747082	0.973912
Htt	12687.6	-0.218703	0.122726	-1.78205	0.0747417	0.973912
Mgp	1976.24	-0.166434	0.0933992	-1.78197	0.0747549	0.973912
Zrsr2	2162.05	0.0894643	0.0502057	1.78195	0.0747566	0.973912
Mrgpre	880.689	-0.27238	0.152856	-1.78194	0.0747587	0.973912
Rufy4	20.9683	1.07934	0.605912	1.78135	0.0748554	0.973912
Il11	93.1978	-0.506763	0.284578	-1.78076	0.0749523	0.973912
Zfp932	1412.86	0.124133	0.0697081	1.78075	0.0749531	0.973912
Gxylt1	3093.37	-0.200416	0.112576	-1.78027	0.0750312	0.973912
Trip10	1790.63	0.146576	0.0823589	1.77972	0.0751221	0.973912
Prox1	4311.48	-0.435043	0.244566	-1.77883	0.0752673	0.973912
Rps2	13780.2	0.251195	0.141258	1.77827	0.0753595	0.973912
Triobp	5058.28	-0.154984	0.0871557	-1.77825	0.0753635	0.973912
Nynrin	3529.07	-0.233854	0.131515	-1.77816	0.0753774	0.973912
Aifm3	14728	0.26394	0.148451	1.77796	0.0754109	0.973912
Uxt	381.95	0.217138	0.122139	1.7778	0.0754367	0.973912
Cdc42ep1	14150.8	-0.186686	0.105015	-1.77771	0.0754507	0.973912
Bax	4288.64	0.193234	0.108712	1.7775	0.0754868	0.973912
Tsr1	1534.22	-0.124325	0.0699538	-1.77724	0.0755289	0.973912
4930426D05Rik	3.22811	2.56867	1.44579	1.77666	0.0756247	0.973912
Sowaha	1667.76	0.281719	0.158587	1.77643	0.0756614	0.973912
Mrrf	1072.92	0.131886	0.0742523	1.77619	0.0757023	0.973912
Irak2	13358.3	0.234402	0.131989	1.77592	0.0757455	0.973912
Pard6a	1459.18	0.209145	0.117789	1.7756	0.0757993	0.973912
Mre11a	968.338	-0.239232	0.134745	-1.77545	0.0758243	0.973912
Gramd1a	7144.03	0.116649	0.0657329	1.77459	0.0759648	0.973912
Dmpk	6818.76	0.358387	0.201982	1.77435	0.0760045	0.973912
Ccr2	288.32	-0.723159	0.407678	-1.77385	0.0760878	0.973912
Vwa9	2610.11	-0.0994444	0.0560633	-1.77379	0.0760982	0.973912
Nacad	8953.43	-0.219878	0.123976	-1.77356	0.0761364	0.973912
Rtp2	1.41679	-2.91602	1.64464	-1.77304	0.076222	0.973912
Slc25a40	920.019	-0.159835	0.0901623	-1.77275	0.0762698	0.973912
Nol9	2012.59	0.104961	0.0592138	1.77257	0.0762999	0.973912
Mthfsd	1710.94	0.145002	0.0818132	1.77235	0.0763366	0.973912
Apex2	466.727	0.235489	0.132869	1.77234	0.0763377	0.973912
Gbp11	265.375	-0.54224	0.306041	-1.77179	0.0764295	0.973912
Gm9054	14.8496	-0.662665	0.374033	-1.77167	0.0764487	0.973912
Acadvl	14387.2	0.185151	0.104531	1.77125	0.0765194	0.973912
Klf12	2658.43	-0.529957	0.2992	-1.77124	0.07652	0.973912
Itga2	29.9395	-0.710242	0.401039	-1.77101	0.0765596	0.973912
Zfp229	915.19	-0.23981	0.135422	-1.77084	0.0765877	0.973912
Diap2	2866.81	-0.397868	0.224687	-1.77077	0.0765995	0.973912
Icmt	10401.7	0.13589	0.0767421	1.77073	0.0766055	0.973912
Slmo1	3099.55	0.235444	0.132969	1.77067	0.0766155	0.973912
Il31ra	4.14516	-1.4971	0.845596	-1.77047	0.0766486	0.973912
Zfp110	3742.38	-0.141839	0.0801193	-1.77035	0.0766696	0.973912
Keap1	6691.86	0.113613	0.0641831	1.77014	0.0767031	0.973912
Psmb4	12413.3	0.223175	0.126078	1.77014	0.076704	0.973912
Gnaq	15448.6	-0.126838	0.0716683	-1.76979	0.0767618	0.973912
Fbxo31	7358.87	0.386965	0.218664	1.76968	0.0767809	0.973912
Itgb8	10428.8	-0.471394	0.266379	-1.76964	0.0767871	0.973912
Lrrc8b	5424.25	-0.441701	0.249641	-1.76934	0.0768369	0.973912
Brox	5247.76	-0.0877641	0.0496318	-1.7683	0.07701	0.973912
Gm16702	207.466	-0.296579	0.167757	-1.76791	0.0770763	0.973912
Mir1943	15.5329	-0.984502	0.556915	-1.76778	0.077098	0.973912
Mfsd2b	301.748	0.234414	0.132652	1.76714	0.0772056	0.973912
Polr1d	1649.37	0.184518	0.104425	1.767	0.0772283	0.973912
Rpl13a	21469.4	0.30369	0.171884	1.76683	0.0772567	0.973912
Lsamp	18228.4	-0.198109	0.112192	-1.76581	0.0774277	0.973912
Nr3c2	2453	-0.408774	0.231542	-1.76544	0.0774894	0.973912
Sdf2l1	2040.05	0.393148	0.222829	1.76435	0.0776726	0.973912
Ip6k2	4359.83	0.193888	0.109894	1.76432	0.0776779	0.973912
Fat4	3343.61	-0.463755	0.262893	-1.76405	0.0777242	0.973912
Erp29	8196.08	0.229882	0.130338	1.76373	0.0777778	0.973912
Cdc42se1	12336.1	0.142609	0.0808718	1.7634	0.0778334	0.973912
B3gnt6	46.3816	-0.633693	0.359548	-1.76247	0.0779894	0.973912
Itga11	102.133	-0.35933	0.2039	-1.76228	0.0780212	0.973912
Ttc4	5155.53	0.163262	0.0926475	1.76218	0.0780388	0.973912
Rps9	15520.6	0.255753	0.145145	1.76205	0.0780606	0.973912
Rundc3a	10160.2	0.221945	0.125978	1.76179	0.0781055	0.973912
Ankrd13d	2035.32	0.119601	0.0678901	1.76168	0.0781232	0.973912
Siva1	822.999	0.182044	0.103338	1.76163	0.0781312	0.973912
Kti12	1208.54	0.188441	0.106973	1.76158	0.0781409	0.973912
Slc8a3	1963.52	-0.287849	0.16344	-1.7612	0.0782049	0.973912
Pnn	10105.3	0.13649	0.0775024	1.76111	0.0782204	0.973912
Chst11	8849.65	-0.270239	0.153535	-1.76012	0.0783879	0.973912
Rbm7	4282.45	0.103433	0.0587664	1.76007	0.0783957	0.973912
Mycl	1626.42	0.627416	0.356538	1.75975	0.0784508	0.973912
Melk	93.3247	-0.340397	0.193438	-1.75972	0.0784547	0.973912
Klf9	22313.6	0.316857	0.180232	1.75805	0.0787394	0.973912
Ddx41	3168.09	0.182856	0.104049	1.7574	0.0788492	0.973912
Adamts1	7354.3	-0.442988	0.252083	-1.75731	0.0788648	0.973912
Tmem240	376.152	0.325307	0.185162	1.75687	0.0789394	0.973912
Prmt7	2301.77	0.139917	0.0796419	1.75682	0.078948	0.973912
Usf1	6566.8	0.193242	0.110013	1.75654	0.0789964	0.973912
4930402H24Rik	36143.2	-0.200733	0.11428	-1.7565	0.0790031	0.973912
Pak6	939.384	0.544763	0.310145	1.75648	0.0790068	0.973912
Rsu1	5989.72	-0.0749895	0.0426953	-1.75638	0.0790227	0.973912
2210011C24Rik	119.711	0.444656	0.253261	1.75573	0.0791354	0.973912
Piga	2817.84	-0.226894	0.129274	-1.75514	0.079236	0.973912
Exog	1102.87	0.282073	0.160727	1.75498	0.0792626	0.973912
Akirin1	5955.63	0.103096	0.0587491	1.75485	0.0792848	0.973912
Pcdhgb5	837.004	-0.301119	0.171611	-1.75466	0.0793177	0.973912
Btbd8	416.814	-0.441224	0.251544	-1.75407	0.0794192	0.973912
Smim3	6540.98	0.64307	0.366679	1.75377	0.0794701	0.973912
Daam1	18732.4	-0.220119	0.125516	-1.75371	0.07948	0.973912
Slc35d2	168.595	-0.270739	0.154427	-1.75319	0.0795693	0.973912
Atg16l1	4185.64	0.155708	0.0888242	1.75299	0.0796045	0.973912
Tbx18	860.033	-0.528041	0.301336	-1.75233	0.0797165	0.973912
Sirt4	1612.65	0.203749	0.11628	1.75223	0.0797349	0.973912
Pramef8	1794.24	-0.155363	0.0886696	-1.75215	0.0797474	0.973912
Wnt6	113.601	-0.42024	0.239865	-1.75198	0.0797766	0.973912
Sumo1	2563.07	0.15424	0.0880432	1.75186	0.079797	0.973912
Sp8	56.7976	-0.59108	0.337445	-1.75164	0.0798365	0.973912
Hspb1	1218.91	0.26244	0.149831	1.75157	0.079848	0.973912
Usmg5	2946.33	0.261104	0.149193	1.75011	0.0800999	0.973912
Tubg2	675.514	0.255178	0.145821	1.74993	0.0801296	0.973912
Pcdhb16	398.779	-0.398932	0.227977	-1.74987	0.08014	0.973912
Sike1	3195.01	-0.170699	0.0975495	-1.74987	0.0801402	0.973912
Mir7688	10.2748	0.73469	0.41999	1.74931	0.0802382	0.973912
Pdgfrl	566.901	-0.27236	0.155718	-1.74906	0.0802806	0.973912
Klc4	3619.82	0.127941	0.0731586	1.74881	0.0803237	0.973912
Rps27a	8998.71	0.248722	0.142244	1.74856	0.0803675	0.973912
Slc2a10	2080.48	-0.204339	0.116874	-1.74836	0.0804016	0.973912
Cry1	3305.21	0.108827	0.0622551	1.74808	0.0804497	0.973912
Polr3gl	1838.42	0.171065	0.0978687	1.7479	0.080481	0.973912
Hgh1	1065.81	0.191979	0.109835	1.74788	0.0804843	0.973912
Htr4	5.43722	1.80621	1.03354	1.74761	0.0805323	0.973912
Rab11fip2	2898.2	-0.23103	0.132205	-1.74751	0.0805491	0.973912
BC031361	366.835	-0.165562	0.0947517	-1.74732	0.0805816	0.973912
Dnajc7	13417.2	0.159003	0.091014	1.74702	0.0806336	0.973912
Cdkn2aipnl	2531.39	0.199046	0.113983	1.74627	0.0807633	0.973912
Hagh	5588.11	0.183295	0.104964	1.74626	0.080765	0.973912
4930556M19Rik	77.0443	-0.497206	0.284759	-1.74606	0.0808007	0.973912
Mir7243	2.30933	2.16219	1.23836	1.74601	0.0808093	0.973912
Abcc9	12169.3	-0.460823	0.263976	-1.7457	0.0808632	0.973912
Mcoln3	1.90944	-3.27841	1.87819	-1.74552	0.0808947	0.973912
Zfp458	281.442	-0.344482	0.197375	-1.74532	0.0809286	0.973912
Mphosph6	1754.57	0.268685	0.153961	1.74515	0.0809583	0.973912
Sox10	33665.4	-0.261363	0.149776	-1.74503	0.0809801	0.973912
Mthfd2	2124.09	0.540344	0.309767	1.74436	0.0810969	0.973912
Pcdhb14	1142.63	-0.201193	0.115341	-1.74433	0.0811012	0.973912
Lzts2	25360.7	0.377067	0.216179	1.74423	0.0811188	0.973912
Sephs1	3144.15	-0.109014	0.0625014	-1.74418	0.0811268	0.973912
Ivd	15301.3	0.186348	0.106864	1.74378	0.0811979	0.973912
Bod1	4511.31	0.151656	0.0869922	1.74333	0.0812756	0.973912
Herpud1	7387.1	0.262863	0.150795	1.74318	0.0813016	0.973912
St6galnac5	7815.88	-0.470027	0.270001	-1.74084	0.0817123	0.973912
5033428I22Rik	11.7491	1.21071	0.695536	1.74068	0.0817398	0.973912
Caskin2	17637.2	-0.136433	0.0783846	-1.74056	0.0817604	0.973912
Btd	5983.2	-0.140352	0.0806511	-1.74024	0.081817	0.973912
Opn1sw	37.1682	0.444256	0.255289	1.74021	0.081822	0.973912
Bad	2465.8	0.218226	0.125422	1.73993	0.081872	0.973912
4930430F21Rik	1.52316	3.06595	1.76234	1.7397	0.0819117	0.973912
Ier3ip1	2604.8	0.156727	0.0900886	1.7397	0.0819118	0.973912
P2ry10	17.456	-0.76819	0.441597	-1.73957	0.0819341	0.973912
Ubtd1	939.839	0.304436	0.175013	1.73951	0.0819457	0.973912
Gucy1a2	2063.34	-0.4868	0.279859	-1.73945	0.0819563	0.973912
N6amt2	950.362	0.20673	0.118871	1.73911	0.0820163	0.973912
Mir7049	2.75001	1.74477	1.00344	1.73879	0.0820715	0.973912
Mst1r	98.1709	-0.385637	0.221787	-1.73877	0.0820753	0.973912
Tmem110	5751.54	0.212556	0.122249	1.73872	0.0820842	0.973912
Lrp1	126584	-0.256519	0.147557	-1.73844	0.0821336	0.973912
Cplx3	203.245	0.410807	0.236312	1.73841	0.0821383	0.973912
4932702P03Rik	3.02285	1.53886	0.88545	1.73794	0.0822215	0.973912
Tmem70	2962.39	0.149579	0.0860904	1.73746	0.0823061	0.973912
Mir5618	1.38644	-2.86946	1.65166	-1.73732	0.082331	0.973912
Hdac10	2852.06	0.178321	0.102649	1.73719	0.0823529	0.973912
Dgcr6	4785.12	0.205658	0.118408	1.73687	0.0824107	0.973912
Cplx2	12220.3	0.405354	0.233407	1.73668	0.0824438	0.973912
Klf3	3684.9	-0.379522	0.218535	-1.73666	0.0824465	0.973912
Dhodh	1866.95	0.188287	0.10844	1.73632	0.082507	0.973912
Zeb2	19439.1	-0.282495	0.162759	-1.73566	0.0826236	0.973912
Pmpcb	5044.14	0.129238	0.074467	1.7355	0.0826517	0.973912
Mir6915	3.21556	-1.38981	0.800901	-1.73531	0.0826858	0.973912
Dnaaf2	767.498	0.216841	0.125	1.73472	0.0827896	0.973912
Rps6	8255.86	0.178728	0.103032	1.73468	0.0827975	0.973912
Utp14b	2407.49	-0.311259	0.179479	-1.73424	0.0828759	0.973912
Timm8b	2206.43	0.187494	0.108172	1.7333	0.0830424	0.973912
D430020J02Rik	147.292	-0.475887	0.274601	-1.73301	0.0830935	0.973912
Gp1ba	112.801	-0.350963	0.202516	-1.73301	0.0830941	0.973912
Gm10791	379.879	-0.334028	0.192799	-1.73252	0.0831817	0.973912
1700071M16Rik	629.393	-0.515565	0.297619	-1.7323	0.0832201	0.973912
Tspyl2	9066.1	0.21477	0.123988	1.73218	0.083241	0.973912
Ap1s3	24.9565	-0.755542	0.436416	-1.73124	0.0834088	0.973912
Gne	3325.91	-0.075458	0.0436025	-1.73059	0.0835255	0.973912
1700084E18Rik	39.5819	0.595682	0.344219	1.73053	0.0835359	0.973912
Tnfrsf22	237.42	-0.404416	0.233749	-1.73013	0.0836075	0.973912
Pcdhb15	177.646	-0.314646	0.181932	-1.72948	0.0837238	0.973912
Ncam1	82492.3	-0.130713	0.0755795	-1.72947	0.0837248	0.973912
Dgkb	5597.7	-0.295166	0.170702	-1.72913	0.0837858	0.973912
Zbtb7b	9222.72	0.277387	0.160477	1.72851	0.0838964	0.973912
Pcdh7	10167.2	-0.375832	0.217435	-1.72848	0.0839024	0.973912
Zic1	4094.27	-0.33975	0.196578	-1.72832	0.0839313	0.973912
Zbtb17	3141.24	0.129018	0.0746533	1.72823	0.0839463	0.973912
Utp11l	1958.53	0.163199	0.0944513	1.72786	0.0840135	0.973912
Serpina3f	7.50239	3.14584	1.82151	1.72705	0.084158	0.973912
Aamp	18844.4	0.192314	0.111381	1.72663	0.0842338	0.973912
Itgb1bp1	2150.36	0.137916	0.0798791	1.72656	0.0842465	0.973912
Slc27a3	408.067	0.29931	0.173397	1.72616	0.0843195	0.973912
Gm5129	10.3072	1.41185	0.81795	1.72608	0.0843328	0.973912
Trp53rka	1935.22	0.187265	0.108504	1.72588	0.084369	0.973912
Slc35e4	12706.2	0.44624	0.258641	1.72532	0.084469	0.973912
Gm6559	1.4043	-2.87382	1.66597	-1.72502	0.084524	0.973912
Cebpb	1565.31	0.465836	0.270063	1.72492	0.0845423	0.973912
Mir3057	4.02836	1.35625	0.786481	1.72446	0.0846251	0.973912
Abcc10	3062.84	0.165066	0.0957674	1.72361	0.084778	0.973912
Plekhh3	3352.64	0.196297	0.113902	1.72339	0.0848175	0.973912
Sumo3	7745.94	0.163434	0.0948765	1.72259	0.084962	0.973912
Col9a3	8572.34	0.298179	0.173108	1.7225	0.0849784	0.973912
Dohh	3747.48	0.19938	0.115825	1.72139	0.0851798	0.973912
Chchd4	1519.42	0.165187	0.0959622	1.72137	0.085183	0.973912
Dcc	1642.83	-0.357357	0.2076	-1.72137	0.085184	0.973912
Gas2	748.183	-0.204493	0.118817	-1.72107	0.0852383	0.973912
Mettl22	1113.3	0.181695	0.1056	1.7206	0.0853236	0.973912
Mapre2	16922.1	-0.141805	0.0824193	-1.72053	0.0853359	0.973912
Hnrnpa0	15111.1	0.11487	0.0667779	1.72019	0.0853987	0.973912
Rpl38	2762.96	0.277074	0.161124	1.71963	0.0854993	0.973912
Pisd-ps2	1997.97	0.227497	0.132294	1.71963	0.0854998	0.973912
Adamts4	18269.2	-0.252903	0.147127	-1.71894	0.0856259	0.973912
Lsm7	1152.25	0.2736	0.159189	1.71872	0.0856657	0.973912
Mrpl37	3079.5	0.12281	0.0714796	1.71811	0.085776	0.973912
Zfp692	3237.65	0.254329	0.148102	1.71726	0.0859324	0.973912
Sgk1	63552.3	0.627165	0.365251	1.71708	0.0859643	0.973912
Surf2	1449.94	0.175635	0.102292	1.71701	0.085978	0.973912
Mir7115	78.7991	0.447707	0.260754	1.71697	0.0859849	0.973912
Coro2b	17842.9	-0.13697	0.0797969	-1.71648	0.0860742	0.973912
Uba5	4796.89	0.139708	0.0813942	1.71644	0.0860821	0.973912
Neo1	26735	-0.188342	0.109737	-1.7163	0.0861071	0.973912
Rnd3	2517.13	-0.236259	0.137662	-1.71623	0.08612	0.973912
Ppp4r1	4489.4	0.159499	0.0929521	1.71592	0.0861758	0.973912
Zc3hav1l	385.387	-0.280255	0.163373	-1.71542	0.0862675	0.973912
Rin1	452.892	0.332518	0.193947	1.71448	0.0864408	0.973912
Tmem14c	4378.89	0.187051	0.109113	1.71428	0.0864771	0.973912
1700018G05Rik	18.3491	-0.669041	0.390333	-1.71403	0.0865241	0.973912
Camta2	11460.7	0.151614	0.0884735	1.71366	0.086591	0.973912
Mdga2	6052.51	-0.25311	0.147757	-1.71301	0.0867101	0.973912
Mon1a	2511.25	0.159615	0.0931845	1.71289	0.0867328	0.973912
Hsf4	255.594	0.210224	0.12274	1.71276	0.0867565	0.973912
St6gal1	12830.3	-0.0870832	0.0508446	-1.71273	0.0867619	0.973912
Sun3	9.55798	-0.978724	0.571609	-1.71223	0.0868548	0.973912
Tmem198	1297.46	0.270734	0.158163	1.71174	0.0869442	0.973912
D030047H15Rik	2087.75	0.289455	0.169104	1.7117	0.086952	0.973912
Tas2r108	2.69772	-2.25815	1.31934	-1.71157	0.0869757	0.973912
Ece1	16193	-0.271427	0.15861	-1.71129	0.0870273	0.973912
Emc9	1487.15	0.243157	0.142113	1.71101	0.087079	0.973912
Hsp90ab1	131058	0.273748	0.16	1.71093	0.0870938	0.973912
Glipr2	1353.85	0.350691	0.204976	1.71089	0.0871009	0.973912
Rfx3	5520.18	-0.259797	0.151857	-1.7108	0.0871172	0.973912
Zbtb48	1270.89	0.173964	0.101693	1.71069	0.0871393	0.973912
Llph	493.135	0.208206	0.12171	1.71066	0.0871434	0.973912
Gm5088	12.0961	0.745245	0.43589	1.70971	0.0873202	0.973912
Tef	23562	0.27541	0.161131	1.70923	0.087409	0.973912
Cenpw	87.2244	0.318276	0.186228	1.70906	0.0874397	0.973912
Arhgap10	772.668	-0.161033	0.0942341	-1.70886	0.0874766	0.973912
Sugp2	5120.99	0.131767	0.077118	1.70864	0.0875183	0.973912
Akr1cl	2.76696	-2.44944	1.43406	-1.70804	0.0876285	0.973912
Naa38	890.607	0.220312	0.128996	1.7079	0.0876557	0.973912
Meg3	17003.8	0.591713	0.346488	1.70775	0.0876836	0.973912
Mir7662	46.9496	-0.386376	0.226284	-1.70748	0.0877322	0.973912
Fut8	10037.3	-0.224149	0.131296	-1.7072	0.0877844	0.973912
Dchs1	12140.5	-0.192178	0.11257	-1.70719	0.0877868	0.973912
Cyhr1	14631.3	0.154419	0.0904531	1.70717	0.087791	0.973912
9530091C08Rik	144.413	0.753374	0.441301	1.70716	0.0877914	0.973912
Zbtb10	1383.67	-0.246507	0.144402	-1.70709	0.0878059	0.973912
Hnrnpul1	15347.9	-0.140252	0.0821649	-1.70696	0.0878289	0.973912
Rcan3	3474.93	-0.173265	0.101523	-1.70666	0.0878846	0.973912
Ankrd54	3002.68	0.334781	0.196197	1.70635	0.087943	0.973912
C330021F23Rik	12.1559	-1.03403	0.605991	-1.70634	0.0879443	0.973912
Defb20	5.75369	1.14326	0.670033	1.70627	0.0879582	0.973912
Rmrp	31.4441	1.05229	0.616795	1.70606	0.0879969	0.973912
Kdm5a	8309.44	-0.195939	0.114862	-1.70586	0.0880339	0.973912
Cited1	42.2927	0.424168	0.248696	1.70557	0.0880883	0.973912
Gfer	1415.19	0.188106	0.11032	1.70509	0.0881773	0.973912
Cebpg	4989.11	0.154878	0.0908423	1.70491	0.0882108	0.973912
Ddx59	1007.42	-0.125356	0.0735403	-1.70458	0.0882722	0.973912
Xylt1	4443.59	-0.545021	0.319745	-1.70455	0.0882789	0.973912
Rsc1a1	6.1717	-1.16795	0.685349	-1.70417	0.0883491	0.973912
Ncs1	5309.81	0.375851	0.220576	1.70396	0.0883892	0.973912
1700071K01Rik	1.41441	-3.282	1.92631	-1.70377	0.0884238	0.973912
Psmd6	4995.87	0.163425	0.0959237	1.70369	0.0884381	0.973912
Vwa7	51.6007	0.397335	0.233306	1.70307	0.0885557	0.973912
Nkx6-1	70.7763	-0.503032	0.29553	-1.70214	0.0887299	0.973912
Zfp738	1365.07	-0.193705	0.113808	-1.70204	0.088748	0.973912
Fam81a	2559.92	0.255296	0.15	1.70198	0.0887592	0.973912
4930562F07Rik	3.09127	-1.48332	0.871566	-1.7019	0.0887734	0.973912
Zmiz1	16197.8	-0.242757	0.142658	-1.70167	0.0888179	0.973912
Zbtb25	912.319	-0.157715	0.0926837	-1.70165	0.0888206	0.973912
Pnisr	22252.4	0.165464	0.0972902	1.70073	0.0889943	0.973912
Snhg17	817.892	0.138825	0.0816363	1.70053	0.089031	0.973912
Atp10b	1535.47	-0.39783	0.233972	-1.70033	0.0890687	0.973912
Snora20	67.6831	-0.388639	0.228586	-1.70019	0.089096	0.973912
Ptges2	3215.43	0.156453	0.0920273	1.70007	0.0891185	0.973912
Hdx	148.624	-0.666337	0.391952	-1.70005	0.0891221	0.973912
Vps13a	2831.7	-0.282657	0.166271	-1.69997	0.0891362	0.973912
Dhrs11	1459.05	0.199127	0.11714	1.69991	0.0891479	0.973912
Trim43c	37.0272	-0.523474	0.308007	-1.69955	0.0892154	0.973912
Gab1	26560.2	-0.204884	0.120552	-1.69955	0.0892165	0.973912
0610012G03Rik	2588.55	0.14796	0.0870685	1.69935	0.0892524	0.973912
Zfp748	1730.56	-0.202752	0.119319	-1.69925	0.0892725	0.973912
Arntl	3804.82	-0.157943	0.0929499	-1.69923	0.0892768	0.973912
Pkib	185.08	0.327325	0.192643	1.69913	0.0892948	0.973912
Prss43	97.0209	0.313102	0.184285	1.69901	0.0893168	0.973912
Mob2	2762.16	0.251333	0.147935	1.69895	0.0893295	0.973912
Coa4	401.634	0.23152	0.136299	1.69863	0.0893898	0.973912
Tnfsf9	270.313	0.258518	0.152197	1.69857	0.0893997	0.973912
Pdhb	8483.21	0.147248	0.0866952	1.69846	0.0894218	0.973912
Soat1	9048.65	-0.213708	0.125835	-1.69831	0.0894484	0.973912
Sox2	24572.7	-0.219768	0.129405	-1.69829	0.0894525	0.973912
Eif2s2	5509.5	0.188743	0.111147	1.69814	0.0894816	0.973912
Cbx3	1910.32	0.113008	0.0665592	1.69786	0.0895349	0.973912
Plac8l1	0.869247	-3.2768	1.93041	-1.69747	0.0896085	0.973912
G730013B05Rik	4.88306	-1.39836	0.823854	-1.69734	0.0896325	0.973912
Lnp	3618.91	-0.170384	0.10039	-1.69723	0.0896534	0.973912
Plek2	47.1305	0.879206	0.51807	1.69708	0.0896815	0.973912
Casq2	2123.63	-0.350665	0.206645	-1.69694	0.0897079	0.973912
Oxt	2.81513	1.9105	1.12592	1.69683	0.0897293	0.973912
Sh3bgr	59.4008	0.476895	0.281127	1.69637	0.0898166	0.973912
Slc37a1	347.887	0.484657	0.285744	1.69612	0.0898626	0.973912
F8a	1394.27	0.200323	0.118125	1.69585	0.0899139	0.973912
Otoa	27.3455	0.933276	0.550345	1.6958	0.0899235	0.973912
4833411C07Rik	81.3315	0.574262	0.338665	1.69567	0.089949	0.973912
Esrrb	234.787	0.291253	0.171786	1.69544	0.0899923	0.973912
Phlpp1	51036.6	-0.166126	0.0980102	-1.69499	0.090077	0.973912
Lman1	7803.98	-0.126947	0.0748958	-1.69498	0.0900784	0.973912
Zak	1620.37	-0.312281	0.184243	-1.69494	0.0900876	0.973912
Zfp219	13718.4	0.147594	0.0870818	1.69489	0.0900967	0.973912
Magix	136.725	-0.555066	0.327542	-1.69464	0.0901435	0.973912
Ppy	0.943377	-3.36716	1.9871	-1.69451	0.0901685	0.973912
Ccr9	91.6216	-0.607938	0.358781	-1.69446	0.0901786	0.973912
Ctxn3	75.3165	0.46855	0.276537	1.69435	0.0901988	0.973912
Rps15	16640.1	0.2788	0.164557	1.69424	0.0902191	0.973912
Rplp1	16882.3	0.338721	0.199939	1.69413	0.0902415	0.973912
4930525G20Rik	103.883	-0.462944	0.273271	-1.69408	0.0902498	0.973912
Pm20d1	1092.99	-0.231993	0.136972	-1.69373	0.0903166	0.973912
Fhl2	404.553	-0.330151	0.194949	-1.69353	0.0903555	0.973912
Pus3	1075.83	0.126643	0.0747813	1.69351	0.090359	0.973912
Stip1	13358.6	0.306778	0.1812	1.69303	0.0904488	0.973912
Pitpnc1	20179.4	-0.257806	0.152297	-1.69279	0.0904962	0.973912
1500011B03Rik	3637.96	0.235339	0.13907	1.69224	0.0906009	0.973912
Zfp729b	1614.15	-0.196751	0.116275	-1.69212	0.0906239	0.973912
Max	5555.09	0.104182	0.0615732	1.69201	0.0906441	0.973912
Tpgs1	4561.13	0.214161	0.126577	1.69194	0.0906573	0.973912
Irx2	26.9029	0.941236	0.55645	1.6915	0.0907415	0.973912
Fat2	13.987	-1.23112	0.727839	-1.69147	0.0907475	0.973912
Wwp1	5804.31	-0.26956	0.159427	-1.69081	0.090874	0.973912
Tars	3436.23	0.0881006	0.0521079	1.69073	0.0908878	0.973912
Kcnc3	1779.93	0.528673	0.312733	1.69049	0.0909337	0.973912
Fendrr	165.367	-0.688864	0.407746	-1.68944	0.0911346	0.973912
Foxs1	533.954	-0.423864	0.250906	-1.68934	0.0911551	0.973912
Sarnp	1359.24	0.193143	0.114337	1.68923	0.0911746	0.973912
Ppp1r37	11624.9	0.145777	0.086306	1.68908	0.091205	0.973912
Gm1966	265.605	-0.841074	0.498036	-1.68878	0.0912617	0.973912
Prokr1	10.5571	-0.868361	0.514196	-1.68878	0.0912624	0.973912
Lrrn3	2157.58	-0.29393	0.17409	-1.68837	0.0913394	0.973912
Sesn3	4947.8	-0.372964	0.220938	-1.6881	0.0913926	0.973912
Hspa5	48495.1	0.309083	0.183116	1.68791	0.0914283	0.973912
Lrrk2	2427.92	-0.260283	0.154216	-1.68779	0.091452	0.973912
Disp1	1128.06	-0.218657	0.129553	-1.68778	0.0914544	0.973912
Nebl	4222.28	-0.340766	0.201916	-1.68766	0.0914763	0.973912
Vamp3	9228.99	0.128702	0.0762725	1.6874	0.0915264	0.973912
Nxph4	206.107	-0.43362	0.25703	-1.68704	0.0915952	0.973912
Insl6	33.6345	0.565911	0.33547	1.68692	0.0916187	0.973912
Klf7	1591.38	-0.325057	0.192702	-1.68684	0.0916338	0.973912
Lincenc1	9.23965	-1.07346	0.636479	-1.68655	0.0916896	0.973912
Fbxl16	7983.06	0.618583	0.36679	1.68648	0.0917041	0.973912
Col1a1	2615.99	-0.289401	0.17161	-1.68638	0.0917223	0.973912
Slc26a2	748.465	-0.394303	0.233833	-1.68626	0.0917458	0.973912
Gm16023	169.356	0.299943	0.177876	1.68625	0.0917474	0.973912
Tsen34	7795.69	0.176513	0.104686	1.68612	0.0917729	0.973912
Gm11149	18.7632	-0.632473	0.375123	-1.68604	0.0917875	0.973912
Slc22a15	1263.79	-0.265016	0.157184	-1.68603	0.0917905	0.973912
Tpst2	5170.73	0.187828	0.111404	1.68601	0.0917943	0.973912
Cyp2u1	1002.91	-0.198427	0.117692	-1.68598	0.0917995	0.973912
Rpl37	5641.07	0.268779	0.159463	1.68553	0.0918871	0.973912
Slc22a6	270.717	-0.828858	0.491764	-1.68548	0.0918958	0.973912
Ppm1m	3557.98	0.162774	0.0965789	1.6854	0.0919121	0.973912
Cradd	638.251	0.184416	0.109442	1.68505	0.0919787	0.973912
Sfrp2	213.494	-0.452057	0.268323	-1.68475	0.0920367	0.973912
A330093E20Rik	240.614	0.662649	0.393402	1.68441	0.0921028	0.973912
Egfr	9329.23	-0.298505	0.177226	-1.68432	0.0921201	0.973912
Cav1	1738.92	-0.440811	0.261772	-1.68395	0.0921909	0.973912
1700007K09Rik	3.42132	-2.25235	1.33761	-1.68386	0.0922082	0.973912
Ckap5	27189.4	-0.129815	0.0770935	-1.68386	0.0922088	0.973912
Syngr2	4853.58	0.177574	0.10546	1.6838	0.09222	0.973912
Mir688	5.94932	1.21025	0.718985	1.68328	0.0923209	0.973912
Psma5	3867.83	0.168445	0.100124	1.68238	0.092496	0.973912
Adamts12	73.5735	-0.812114	0.482751	-1.68226	0.0925179	0.973912
Rhot2	5923.63	0.149055	0.088608	1.68219	0.0925327	0.973912
Aldh1a2	396.26	-0.783984	0.466052	-1.68218	0.0925333	0.973912
Slc2a13	1685.38	-0.318599	0.1894	-1.68215	0.0925395	0.973912
D130040H23Rik	577.779	-0.618564	0.367832	-1.68165	0.0926374	0.973912
Alyref	2755.83	0.206519	0.12281	1.68161	0.0926445	0.973912
1810021B22Rik	208.938	0.240042	0.14276	1.68144	0.0926783	0.973912
Ank	23197.5	-0.107395	0.063881	-1.68117	0.0927305	0.973912
Gm5801	5.30566	1.05275	0.626264	1.681	0.0927639	0.973912
Pfdn2	4144.71	0.219919	0.130856	1.68062	0.0928366	0.973912
Triap1	1193.37	0.154283	0.0918185	1.6803	0.0928982	0.973912
Tgfa	17172.6	-0.220113	0.131001	-1.68024	0.0929107	0.973912
Rps25	5432.76	0.213703	0.127189	1.6802	0.0929183	0.973912
Ap3b1	5434.27	-0.117619	0.0700062	-1.68013	0.0929322	0.973912
Gm9758	1.34568	2.42904	1.44577	1.6801	0.092937	0.973912
Nol4	2130.47	-0.207701	0.123647	-1.67979	0.0929987	0.973912
Il1r1	1271.5	0.303759	0.180868	1.67945	0.0930645	0.973912
Kcnma1	1568.7	-0.266225	0.15853	-1.67934	0.093086	0.973912
Prdx5	9608.63	0.191196	0.113855	1.6793	0.0930944	0.973912
Fam50a	3415.35	0.158548	0.0944583	1.6785	0.09325	0.973912
Gm9776	513.6	-0.217243	0.129428	-1.67849	0.0932507	0.973912
Lgalsl	8002.24	0.18946	0.112882	1.67839	0.0932718	0.973912
Myeov2	3301.06	0.279693	0.166654	1.67828	0.0932915	0.973912
Atp5g1	2889.33	0.165287	0.0985004	1.67804	0.0933402	0.973912
Prdm10	704.555	-0.32288	0.192432	-1.67789	0.0933682	0.973912
Afap1	5128.46	-0.170174	0.101441	-1.67757	0.0934318	0.973912
Pisd-ps1	14954.3	0.228871	0.136432	1.67755	0.0934347	0.973912
Aimp1	2751.12	0.206863	0.123322	1.67743	0.0934587	0.973912
Mgat5b	1004.81	0.264165	0.157513	1.6771	0.093523	0.973912
Slc18a2	307.446	0.156858	0.0935473	1.67678	0.0935854	0.973912
2900092D14Rik	3506.63	-0.179602	0.107115	-1.67672	0.0935972	0.973912
Zfp651	10307.9	0.134468	0.080211	1.67643	0.0936545	0.973912
Zfp712	373.596	-0.220337	0.131522	-1.67529	0.0938772	0.973912
Gm5607	1957.52	-0.241477	0.144157	-1.6751	0.0939139	0.973912
Aspm	340.325	-0.294497	0.175811	-1.67508	0.0939194	0.973912
Gar1	1160.68	0.181306	0.108243	1.67499	0.0939353	0.973912
Swsap1	946.055	-0.163812	0.0978334	-1.67439	0.0940532	0.973912
Lipt1	336.497	0.169525	0.101264	1.67409	0.0941129	0.973912
Mios	1760.23	-0.173278	0.103543	-1.67349	0.0942317	0.973912
Trim27	2168.72	0.0974627	0.0582394	1.67348	0.0942319	0.973912
Trabd	3571.71	0.154963	0.0926139	1.67322	0.0942844	0.973912
Ikbkb	5089.76	0.0939539	0.0561556	1.6731	0.094308	0.973912
Ino80e	1790.73	0.154913	0.0926064	1.67281	0.0943639	0.973912
Casr	5.26235	-1.7917	1.07124	-1.67254	0.0944173	0.973912
Ubl5	4191.69	0.172101	0.102902	1.67247	0.0944312	0.973912
Lmtk3	6395.88	0.302197	0.180724	1.67214	0.0944957	0.973912
Ppp1r9b	39181.5	0.329794	0.19733	1.67128	0.0946662	0.973912
Stx17	4044.85	-0.164538	0.0984608	-1.6711	0.0947026	0.973912
Arhgef25	4617.78	0.167465	0.100267	1.67018	0.0948833	0.973912
Nop9	1917.06	0.113973	0.0682494	1.66995	0.0949284	0.973912
Zgpat	6843.06	0.12077	0.0723318	1.66967	0.0949855	0.973912
Zfp608	4433.33	-0.370835	0.222113	-1.66958	0.0950027	0.973912
Ikzf5	3064.94	-0.114686	0.0687247	-1.66878	0.0951611	0.973912
Apof	2.60557	-2.77057	1.66045	-1.66857	0.0952028	0.973912
Ppp1r16a	7039.35	0.191127	0.114559	1.66837	0.0952423	0.973912
Sap130	3827.85	-0.187359	0.112301	-1.66836	0.0952447	0.973912
Nup214	5386.77	-0.154263	0.0924662	-1.66831	0.0952532	0.973912
Amn	53.2289	0.497882	0.298559	1.66761	0.0953925	0.973912
Uaca	2902.81	-0.29849	0.179035	-1.66722	0.0954707	0.973912
Fam196a	233.846	0.477877	0.286652	1.6671	0.0954949	0.973912
Cc2d1a	5039.62	0.157667	0.0945943	1.66677	0.0955596	0.973912
Chmp5	6320.63	0.143093	0.0858684	1.66643	0.0956288	0.973912
Zfp729a	1755.16	-0.236104	0.141691	-1.66632	0.0956489	0.973912
Cox8a	12564.8	0.265028	0.159082	1.66598	0.0957169	0.973912
Tbc1d10a	6319.35	0.179269	0.107635	1.66554	0.0958059	0.973912
Cobl	3357.64	-0.26965	0.161943	-1.66509	0.0958944	0.973912
Rpl7l1	5073.49	0.139659	0.0838827	1.66493	0.0959261	0.973912
Ube2s	1942.58	0.128873	0.077439	1.66419	0.096075	0.973912
Cap2	6238.67	-0.169933	0.102116	-1.66412	0.0960884	0.973912
Ensa	9034.63	0.132263	0.0794792	1.66412	0.0960893	0.973912
Glg1	17067	-0.184512	0.11088	-1.66407	0.0960979	0.973912
Foxf2	1801.29	-0.423711	0.254642	-1.66395	0.096123	0.973912
Gnl1	7990.47	0.214598	0.128982	1.66379	0.0961551	0.973912
Rpl18a	11462.1	0.225301	0.135481	1.66297	0.0963179	0.973912
D430019H16Rik	1469.36	0.491591	0.295629	1.66286	0.0963403	0.973912
Tet1	3137.68	-0.34879	0.209766	-1.66275	0.0963616	0.973912
Scube2	58.3908	-0.493203	0.296673	-1.66245	0.096423	0.973912
Nfatc4	943.676	-0.288413	0.173544	-1.6619	0.0965321	0.973912
Ahsa1	9963.44	0.304372	0.183175	1.66165	0.0965838	0.973912
Zfx	3418.39	-0.148977	0.0896754	-1.66129	0.0966556	0.973912
Ubxn6	6884.31	0.191359	0.115197	1.66114	0.0966856	0.973912
Prmt1	5682.43	0.137448	0.0827639	1.66072	0.096769	0.973912
Polk	1984.41	-0.209695	0.126272	-1.66067	0.0967807	0.973912
Pparg	50.4168	0.420773	0.25342	1.66038	0.0968384	0.973912
Clmp	211.718	-0.472922	0.284843	-1.66029	0.0968567	0.973912
Syde1	3591.92	-0.160846	0.0968827	-1.66022	0.0968711	0.973912
Gm20745	1.80246	2.86714	1.72697	1.66021	0.0968722	0.973912
Fmr1	6670.28	-0.144064	0.0868201	-1.65934	0.0970482	0.973912
5830428M24Rik	5.01005	-1.62812	0.981203	-1.65931	0.0970535	0.973912
Timp3	51947.9	-0.191725	0.115546	-1.6593	0.0970563	0.973912
Phpt1	4258.92	0.26297	0.158508	1.65904	0.097108	0.973912
Lta	5.35202	2.67589	1.61305	1.6589	0.0971369	0.973912
Zfp462	5543.63	-0.230577	0.13903	-1.65847	0.0972223	0.973912
Fzd5	1632.65	-0.250998	0.151354	-1.65835	0.0972475	0.973912
Mir3097	2.8115	-1.30803	0.788817	-1.65822	0.0972738	0.973912
Trim13	2170.23	-0.150616	0.0908597	-1.65767	0.0973835	0.973912
Wnk4	206.215	0.206997	0.124901	1.65729	0.0974616	0.973912
Rrnad1	2486.99	0.20508	0.123745	1.65728	0.0974621	0.973912
9530020I12Rik	1.43976	2.22789	1.34432	1.65725	0.0974681	0.973912
Zfp563	1554.83	-0.166625	0.100566	-1.65688	0.0975441	0.973912
Rims4	116.01	0.831375	0.501774	1.65687	0.0975456	0.973912
Zcrb1	2577.13	0.196352	0.118508	1.65687	0.0975462	0.973912
Bcas3	4496.56	-0.127442	0.0769343	-1.6565	0.0976201	0.973912
Ogdh	22705.4	-0.0798465	0.048206	-1.65636	0.097649	0.973912
Azin1	14144.3	0.385942	0.233024	1.65624	0.097674	0.973912
Grk1	15.0982	-0.712466	0.430194	-1.65615	0.0976911	0.973912
Slco1a5	56.6894	0.938837	0.566882	1.65614	0.0976935	0.973912
Nsun3	401.782	-0.245788	0.148441	-1.65579	0.0977643	0.973912
Nfat5	14157.7	-0.414079	0.250115	-1.65555	0.0978123	0.973912
Ndufa6	4302.91	0.214071	0.129343	1.65506	0.0979126	0.973912
Cacng6	6.44064	0.946022	0.571903	1.65416	0.098094	0.973912
[truncated: 22,412 more rows]

## Sheet: Sheet7
cKO(Astro) vs. Con(Astro)				cKO(Astro)+SFN vs. Con(Astro)				Con+SFN vs. Con(Astro)
Name	NES	FDR q-val		Name	NES	FDR q-val		Name	NES	FDR q-val
GO_BP_MM_ENS_GO:0035082_AXONEME_ASSEMBLY	4.08316	0		GO_BP_MM_ENS_GO:0022613_RIBONUCLEOPROTEIN_COMPLEX_BIOGENESIS	5.11701	0		GO_BP_MM_ENS_GO:0098742_CELL-CELL_ADHESION_VIA_PLASMA-MEMBRANE_ADHESION_MOLECULES	4.85571	0
GO_BP_MM_ENS_GO:0044782_CILIUM_ORGANIZATION	3.88032	0		GO_BP_MM_ENS_GO:0034660_NCRNA_METABOLIC_PROCESS	5.08306	0		GO_BP_MM_ENS_GO:0007156_HOMOPHILIC_CELL_ADHESION_VIA_PLASMA_MEMBRANE_ADHESION_MOLECULES	4.58887	0
GO_BP_MM_ENS_GO:0003341_CILIUM_MOVEMENT	3.80398	0		GO_BP_MM_ENS_GO:0042254_RIBOSOME_BIOGENESIS	5.0722	0		GO_BP_MM_ENS_GO:0048514_BLOOD_VESSEL_MORPHOGENESIS	4.58362	0
GO_BP_MM_ENS_GO:0060271_CILIUM_MORPHOGENESIS	3.75481	0		GO_BP_MM_ENS_GO:0006364_RRNA_PROCESSING	4.90034	0		GO_BP_MM_ENS_GO:0001525_ANGIOGENESIS	4.32385	0
GO_BP_MM_ENS_GO:0001578_MICROTUBULE_BUNDLE_FORMATION	3.64795	0		GO_BP_MM_ENS_GO:0034470_NCRNA_PROCESSING	4.89276	0		GO_BP_MM_ENS_GO:0007416_SYNAPSE_ASSEMBLY	4.16875	0
GO_BP_MM_ENS_GO:0042384_CILIUM_ASSEMBLY	3.39385	0		GO_BP_MM_ENS_GO:0007005_MITOCHONDRION_ORGANIZATION	4.6879	0		GO_BP_MM_ENS_GO:0098916_ANTEROGRADE_TRANS-SYNAPTIC_SIGNALING	4.0159	0
GO_BP_MM_ENS_GO:0007018_MICROTUBULE-BASED_MOVEMENT	3.08057	0.000125677		GO_BP_MM_ENS_GO:0016072_RRNA_METABOLIC_PROCESS	4.67315	0		GO_BP_MM_ENS_GO:0007268_CHEMICAL_SYNAPTIC_TRANSMISSION	3.99727	0
GO_BP_MM_ENS_GO:0070286_AXONEMAL_DYNEIN_COMPLEX_ASSEMBLY	2.96906	0.000978935		GO_BP_MM_ENS_GO:1902600_HYDROGEN_ION_TRANSMEMBRANE_TRANSPORT	4.28987	0		GO_BP_MM_ENS_GO:0061564_AXON_DEVELOPMENT	3.81481	0
GO_BP_MM_ENS_GO:0001539_CILIUM_OR_FLAGELLUM-DEPENDENT_CELL_MOTILITY	2.7362	0.00748458		GO_BP_MM_ENS_GO:0006457_PROTEIN_FOLDING	4.17612	0		GO_BP_MM_ENS_GO:0003007_HEART_MORPHOGENESIS	3.78131	0
GO_BP_MM_ENS_GO:0009108_COENZYME_BIOSYNTHETIC_PROCESS	2.73539	0.00682298		GO_BP_MM_ENS_GO:0006818_HYDROGEN_TRANSPORT	3.91022	0		GO_BP_MM_ENS_GO:0060485_MESENCHYME_DEVELOPMENT	3.6784	0
GO_BP_MM_ENS_GO:0051188_COFACTOR_BIOSYNTHETIC_PROCESS	2.66711	0.00955177		GO_BP_MM_ENS_GO:0015992_PROTON_TRANSPORT	3.83096	0		GO_BP_MM_ENS_GO:0007507_HEART_DEVELOPMENT	3.64525	0
GO_BP_MM_ENS_GO:0022900_ELECTRON_TRANSPORT_CHAIN	2.66458	0.00890128		GO_BP_MM_ENS_GO:0042255_RIBOSOME_ASSEMBLY	3.82766	0		GO_BP_MM_ENS_GO:0007409_AXONOGENESIS	3.57753	0
GO_BP_MM_ENS_GO:0010927_CELLULAR_COMPONENT_ASSEMBLY_INVOLVED_IN_MORPHOGENESIS	2.66227	0.00848704		GO_BP_MM_ENS_GO:0009119_RIBONUCLEOSIDE_METABOLIC_PROCESS	3.77423	0		GO_BP_MM_ENS_GO:0050890_COGNITION	3.56198	0
GO_BP_MM_ENS_GO:0006119_OXIDATIVE_PHOSPHORYLATION	2.65663	0.00813112		GO_BP_MM_ENS_GO:0042273_RIBOSOMAL_LARGE_SUBUNIT_BIOGENESIS	3.7185	0		GO_BP_MM_ENS_GO:0048667_CELL_MORPHOGENESIS_INVOLVED_IN_NEURON_DIFFERENTIATION	3.54487	0
GO_BP_MM_ENS_GO:0060285_CILIUM-DEPENDENT_CELL_MOTILITY	2.62094	0.0103942		GO_BP_MM_ENS_GO:1901657_GLYCOSYL_COMPOUND_METABOLIC_PROCESS	3.66866	0		GO_BP_MM_ENS_GO:1901342_REGULATION_OF_VASCULATURE_DEVELOPMENT	3.53964	0
GO_BP_MM_ENS_GO:2000241_REGULATION_OF_REPRODUCTIVE_PROCESS	2.61672	0.0100751		GO_BP_MM_ENS_GO:0016071_MRNA_METABOLIC_PROCESS	3.65434	0		GO_BP_MM_ENS_GO:0050808_SYNAPSE_ORGANIZATION	3.53894	0
[truncated: 6,610 more rows]

## Sheet: Sheet8
cKO(Astro) vs. Con(Astro)				cKO(Astro)+SFN vs. Con(Astro)				Con+SFN vs. Con(Astro)
[truncated: 1,018 more rows]

[truncated: 3 more sheets: Sheet9, Sheet10, Sheet11]
